# Supplementary material for: Phylogenetic Placement and Taxonomy of the Genus Hederorkis (Orchidaceae)
Source: PLoS One. 2015 Apr 22;10(4):e0122306. doi: 10.1371/journal.pone.0122306 (PMC4406746; doi:10.1371/journal.pone.0122306)
Supplement: S2 Annex — (TXT) [file pone.0122306.s002.txt]

#NEXUS 

Begin data;
	Dimensions ntax=9 nchar=4225;
	Format datatype=dna gap=- missing=? interleave=yes;
	Matrix


[rpl16]
Bromhaedia_srilankensis_15746 TAACCAACCTATTGCTTCGTATTGTCGAGATCCCAAGAAACAGTCACTATATGACTGAATCAATCATATAGTTGTAGCAACTGAAATACTTTTCAT-AAAAAATAAATCTGATTATGAATTGTGAAA-AAAAAGGGGGGGATGTGGAAAAATGGAAGGATGATAGAAAGAGAGAATAAAGATCTCA----------ATGATATATGATTCCCATATGTATGGTTTCTGAATAATTAACCCATAAA-AAAGGCAGTGTTATAAAGCATCAACA-----------TCAATATACAATTAAATATAGAATAAGAAATATACTCAAAAATAGAAATAGAATATACA-------------------------AAGAAAAAATAGAAAGAAAAGAGAAACATAGAAGAAAATATAATAAAAGAATTTCAATTAA-----------AATAATAATCTAAAAAATC-------TAATCAATATGAATAATATAGTCTATTATGTATGTAATTAAGATAGAAAAATAAGATATCAAACATCAAAGACAAAGATA----------GAAAAAAGATAATCTAAATAATAGATAGAAATAATAGAAAATAGAGAATAATAGAATTGAGCTTCGGGTTAAGAAAAACTGAGGAGATTGACTCGGAAACAAATAAGAGA-------TTCTGTTGAGAGCTCCATTGCAGAGTTCAGGCCTAAACATTAATAGAGAAGCTATGGGAACGATGGAACCTGTGATTACATAGGATTTTCTTGAAAACGAATCAATCCTAATGATTCATTGGGTAGGATGGCGGAATGAACCAAGAAAAAAATGGATTTCTTCTGAATGGTCATGAATTGACCCTACAAATGAAGGAATAAAGAGTCAATATTCGCCCGCGAAACCTTTCTTTATTTTT-------------ATTTCATTTATTGGATGATTATTGGCG---------TGATTCAATAGAGGTAAAGTAAAATACTTTAGAAATTTTGATAA------AA-GAAAGAAGCA---------------TTATTTATATAAATTCTTTAGATAAATTCTAA----------------------------------------ATA---------AACATGCCTAGTTATCT---------AGTTATATATACAG-CTACCTATGTAACAAATTCAATAGAAAAA---AGA------TTAGTATATTC--------TTTCTTTTGATAGTTTTGATAGTAATGAAATAC--------ATGTGTATATGTAATAT-------TATGGA----ATCTTTTCATTCGCGAGGAGCCGGATGAGAAGAAACTCTCATGTCCGGCTCTGCAGTAGAGATGGAATTCAGAAAC
Bromhaedia_finlaysonia_21766  TAACCAACCTATTGCTTCGTATTGTCGAGATCCCAAGAAACAGTCACTATATGACTAAATCAATCATATAGTTGTAGCAACTGAAATCCTTTTCAT-AAAAAAGAAATCTGATTATGAATTGTGAAA-AAAGAAAAAGGGATGTGGAAAAATGGAAGGATGATAGAAAGAGAGAATAAAGATCTCA----------ATGATATATGATTCCCATATGTATGGTTTATGAAGGATTACTCCATAAA-AAAGGCAGTGTTATAAAGCATCAACA-----------TCAATATACAATAAA------AATACAAAATATAC----AATTAAA-ATAGAATAAGAAATATACTAAAAAATATAAATAGTATAAAAGAATATACAAAGAAAAATGAAAGATAGAAGAAAATAGAATAAAATAATCTAAATTAA------------------ATCTAAAAAATC-------TAATCAATATGGATAA-------TATTATGTATGTGATTAAGATAGAAAAAAAAGATATCAAACATCAAAGACAAAGATAATATTAATATAAATAA--------TAGATAGAAAATAGAAATAATAGAAAATAGAGAATAATTGAATTGAGCTTCGGGTTAAGAAAAACTGAGGAGATTGACTCGGAAACAAATAATAGA-------TTCTGTTGAGAGCTCCATTGCAGAGTTCAGGCCTAAGCATTAATAGAGAAGCTATGGGAACGATGTAACCTGTGATCACATAGGATTTTCTTGAAAACGAATCAATCCTAATGATTCATTGGGTAGGATGGCGGAATGAACCAAGAAAAAAATGGATTCCTTCTGAATGGTCATGAATTGACCCTACAAATGAAGGAGGAAAGAGTCAATATTCGCCCGCGAAACCTTTCTTTATTTTT-------------ATTTCATTTATTGGATGATTATTGGCG---------TGATTCAATAGAGGTAAAGT-AAATACTTTAGAAATCTTGATAATTTGATAAAAGAAAGAGCATCATTTTATATCTATTTATATATTTTCATATATTCAATATATTATATTAATATATATTTA------------ATATTTAATATAAGTATA---------AGCATGC--------CT---------AGTTATATATACAG-CTACCTATGTAACAAATTCAATAGAAAAA---AGA------TTAGTATATTC--------TTTCTTTTGATAG----------AATGAAATAC--------ATGTGTATATGTAATAT-------TATTGA----ATCATTTCATTCGCGAGGAGCTGGATGAGAAGAAACTCTCATGTCCGGCTCTGCAGTAGAGATGGAATTCAGAAA-
Hederorkis_seszele            TAACCAACTTATTGCTTCGTATTGTCGAGATCCCAAGAAACAGTCACTATATGACTGAATCGATCATATAGTTGTAGCAACTGAAATACTTTTCAT-AAAAAAGAAATATGATTTTGAATTGTG-----AAAAAAAAGGGATGTGGAAAAATGGAAGGATGATAGAAAGAGAGAATAAAGATCTAAATGAT-----ATGATATATGATTCCCATATGTATGGTTTATGAAGAATTATCCCATAAA-AAAGGCAGTGTTAGAAAGCATCAACA-----------TCAATATACAATAAA------AATAAAAAATATAC----AATTAAA-ATAGAATAAGAAATAGAATATACA-------------AATAAAACATAGAAATAAAATAGAAACATAGAATAAAATAGAATAAAAGAGATTAAATTAA-----------AATAATAATCTAAATAATC-------TAATCAATATGGATAATATAGTCTATTATGTATGTAA-TAAGATAAAAAAATAAGATATCAAACATCAAAGACAAAGATA----------GAAAAA--------TAGATA----ATATAAATAATCGAAAATAGAGAATAATTTAATCGAGCTTCGGGTTAAGAAAAACTGAGGAGATTGATTCGGAAACAAATAACAGATTATGTTTTATGTTGAGAGCTCCATTGCAGAGTTCAGGCCTAAGCATTAATAGAGAAGCTATGGGAACGATGGAACCTGTGATTACATAGGATTTTCTTGAAAACGAATCAATCCTAATGATTCATTGGGTAGGATGGCGGAATGAACCAAG-AAAAAATGGATTTCTTCTGAATGGTCATGAATTGACCCTACAAATGAAGGAGGAAAGAGTCAATATTCGCCCGCGAAACCTTTTTTT-------------------ATTTCATTTATTGGATGACTATTGGTG---------TGATTCAATAGAGGTAAAGTAAAATACTTTAGAAATCTTGATAA------AA-GAAAGAAGCA---------------TTATATA----------------------TAA----------------------------------------ACA---------AACACAC--------CT---------AGTTATATATACAG-CTACCTATGTAACAAATTCAATAGAAAAA---AGA------TTAGTATATTC--------TTTCTTTTGATAG----------AATGAAATAC--------ATGTGTATATGTAATAT-------TATTGA----ATCATTTCATTCGCGAGGAGCTGGATGAGAAGAAACTCTCATGTCCAGCTCTGCAGTAGAGATGGAATTCAGAAAA
Adrorhizon_purpurascens_15754 TAMCCAACTTWTTGCTTCGTATTGTCGAGATCCCAAGAAACAGTCACTATATGACTGAATCGATCATATAGTTGTAGCAACTGAAATCCTTTTCAT-AAAAAARAAATCTGATTATGAATTGTGAAA-AAAAAAGGGGGGATGTGGAAAAATGGAAGGATGATAGAAAGAGAGAATAAATATATAAATGAT-----ATGATATATGATTCCCATATGTATGGTTTATGAAGAATTATTCCATAAATAAAGGCAGTGTTAGAAAGCATCAACA-----------TCAATATACAAGAAA------AATAAAAAATATAC----AATTAAA-ATAGAATTTAA--------------------------AATAGAATATACAAATAA----------------AAAATATAAGAAAAGATATGAAATTAAAATAATAATATAATCAATATGGAAATAATA-------TAATCAATATGGATAATATA-TCTATTATTTCTATAAT------------------------------------AAGATA----------GAAAAA--------TAGATA-------------ATAGAAA-------------TAATCGAGCTTCGGGTTAAGAAAAACTGAGTAGATTGACTCGTAAACAAATAACAGA-------TTATGTTGAGAGCTCCACTGCAGAGTTCAGGCCTAAGTATTAATAGAGAAGCTATGGGAACGATGGAACCTGTGATTACATAGGATTTTATTGAAAACAAATAAATCCTAATGATTCATTGGGTAGGATGGCGGAATGAACCAAG-AAAAAATGGATTTCTTCTTAATGGTCATGAATTGACCCTACAAATGAAGGAGGAAAGAGTCAATATTCGCCCGCGAAACCTTTTTTTATTTTT-------------CTTTCATTTATTGGATGGCTATTGGTG---------TGATTCAATAGAGGTAAAGTAAAATACTTTCTAAATTTTGAGAA------AA-TAAAGAAGCA---------------TTATATA----------------------TAA----------------------------------------ACA---------AACATAC--------CT---------AGTTATATATACAG-CTACCTATATAACAAATTTAATAG-----------------------------------------------------------AATGAAATAC--------ATGTGTATATGTAATATTATTAAATATTAA----ATCATTTCATTCGCGAGGAGCTGGATGAGAAGAAACTCTCATGTCCGGCTCTGCAGTAGAGATGGAATTCAGAAAA
Sirhookera_sp.15748           TAACCAACTTATTGCTTCGTATTGTCGAGATCCCAAGAAACAGTCACTATATGACTGAATTGATCATATAGTTGTAGCAACTGAAATCCTTTTCAT-AAAAAATAAATCTGATTATGAATTGTGAA--AAAAAGGGGGGGATGTGGAAAAATGGAAGGATGATAGAAAGAGAGAATAAAGATCTAAATGAT-----ATGATATAGGATTCCCATATGTATGGTTTATGAAGAATTATTCCATAAA-AAAGGCAGTGTTAGAAAGCATCAACA-----------TCAATATAC------------------------------AATTAAA-ATAGAATAAGAAAA-----------------------AATATAATATACAAATAA----------------AAAATATAAGAAAAGAGATGAAATTAAAAT--------------------AAGAATC-------TAATCAATATGGATAATATAGTCTATTATATATGTAA-TAAGATATAAAAATAAGATATCAAACATCAAAGACAAAGATA----------TAAAAA--------TAGATA----ATCTAAATAATCAAAAATAGAGAATAATTTAATAGAGCTTCGGGTTAAGAAAAACTGAGGAGATTGACTCGGAAACAAATAACAGA-------TTATGTTGAGAGCTCCATTGCAGAGTTCAGGCCTAAGTATTAATAGAGAAGCTATGGGAACGATGGAACCTGTGATTACATAGGATTTTCTTGAAAACGAATCAATCCTAATGATTCATTGGGTAGGATGGCGGAATAAACCAAG-AAAAAATGGATTTCTTCTTAATGGTCTTGAATTGACCCTACAAATCAAGGAGGAAAGAGTAAATATTCGCCCGCGAAACCTTTTTTTATTTTT-------------ATTTCATTTATTAGATGGCTATTGGTG---------TGATTCAATAGAGGTAAAGTAAAATACTTTAGAAATTTTGATAA------AA-GAAAGAAGCA---------------TTATATA----------------------TAA----------------------------------------ACA---------AACACAC--------CT---------AGTTATATATACAG-CTACCTATGTAACAAATTCAATAGAAAAA----------GATTAGTATATTCWTTTTTTTTTTTTTTTGATAG----------AATGAAATAC--------ATGTGTATATGTAATAT-------TATTGA----ATCATTTCATTCGCGAGGAGCTGGATGAGAAGAAACTCTCATGTCCGGCTTTGCAGTAGAGATGGAATTCAGAAAA
Neobenthamia_gracilis_0_340   TAACCAATTTATTGCTTCGTATTGTCGATWTCCCAAGAAACAGTCACTATATGACTGAATTGATCATWTAGTTGTAGCAACTGAAATTCTTTTCAT-AAAAAAGAAATCTGATTATGAATTGTAAA--AAAAAAAAGGGGATGTGGAAAAATG---AGATGATAGAAAGAGAGAATAAAGATCTCA----------ATGATATATGATTCCCATATGTATGGTTTATGAAGAATTACCCCATAA--AAAAGCAGTGTTATAAAGCATCAACA-----------TCAATATTCA-----------TATCAATAAAATAG----AATAAG--ATAGAATAAGA--------------------------AATAGAATATACAAATAA-----AAAATATAAAGAAAATAGAATAAAAGAAATTTAATTCA-----------AAAAAGAATCTAAATAATCTAATCAATAATCAATATAAATAATATAATCTATTATGTATGTAA-TAAGATAGAAAAAGAAGATATCAAACATCAAAGACAAAGATA----------GAAAAA--------TAGATA-------------ATAGAAAATAGAGAATAATTTAATTGAGCTTCGGGTTAAGAAAAACTGAGGAGATTGACTCGGAAACAAATAACAGA-------TTCTGTTGAGAGCTCCATTGCAGAGTTCAGGCCTAAGCATTAATAGAGAAGCTATGGGAACGATGGAACCTGTGATTACATAGGATTTTCTTGAAAACGAATTAATCCTAATGATTCATTGGGTAGGATGGCGGAATGAACCAAG-AAAAAATGGATTTCTTTTGAATGGTCATGAATTGACTCTACAAATGAAGGAGGAAAGAGTCAATATTCGCCCGCGAAACCTTTCTTTATTTTTCTTTCAT------ATTTCATTTATTGGATGACTATTGGCG---------TGATTCAATAGAGGTCAAGTAAAATACTTTAGAAATCTTGATAA------AA-TAAAGAAGCA---------------TTATCTA--TAAATTATCTAATTATATAATAATTAGATATATATATCTAAAATATATAAAATATGTAAATATATA---------AACATGC--------CT---------AGTTATATATAAAG-TTATCTATGT----AATTCAATCTAAAAATCTAAAAAAAAATTAGTATATTC--------TTTATTTTGATAG----------AATGAAATAC------ATATGTGTATATGTAATAT-------TATTGA----ATCATTTCATTCGCGAGGAGCTGGATGAGAAGAAACTCTCATGTCCGGCTCTGCAGTAGAGATGGAATTTAGAAAC
P_aphrodite_AY916449          TAACCAACTTATTGCTTCGTATTGTCGAGATCCCAAGAAACAGTCACTATATGACTGAATCAACCATATAGTTGTAGCAACTGAAATCCTTTTCAT-AAAAAAGAAATCTGATTATGAATTGTG----AAAAAAAAAGGGATGTGGAAAAG-GGAAGGGTGATAGAAAGAGAGAATAAAGATCTAAATGATATGAAATGATATATGATTCCCATATGTATGGTTTATGAAG---------ATAAA-AAAGGCAGTGTTATAAAGCATCAACAT----------TTGTTATAAAGCATCAACATTAATATACAATATAC----AATAAAATATACAATATACAAT-----------------------AAAACAATATACAATAAA-----------AAATAAAAATATAATAAAATAATAACATT-------------------------AAAGAATC-------TAATCAATATGGATAATATAGTCTATTATATATGTAAGTATGTAATT---------------------------AAGATA----------GAAAAA--------GAAAGA----ATCTAAATAATAGAAAATAGAGAAAAATTTAATTGAGCTTCGGGTTAAGAAAAACTGAGGAGATTGACTCGTAAACAAATAACAGA-------TTCTGTTGAGAGCTCCATTGCAGAGTTCAGGCCTAAGTATTAATAGAGAAGTTATGGGAACGATGGAACCTGTGATTACATAGGATTTTCTTGAAAACGAATCAATCCTAAGGATTCATTGGGTAGGATGGCGGAATGAACCAAGAAAAAAATGGATTTCTTCTGAATGGTCATGAATTGACCCTACAAATGAAGGAGAAAAGAGTTAATATCTGCCCGCGAAACCTTTCTTTATTTTTCTTTCATTTAAGAATTTCATTTATTGGATGACTATTGGCG---------TGATTCAATAGAGGTAAAGAAAAATACTTTAGAGATTTTGCTAA------AA-GAAAGAAGCATTATTTT-----TCTTTATATATTTATATATAATAGAAAAATA-TAA----------------------------------------AAA---------AACACGCCTAGTTATCTAGTTATATAAGTTATATATACAGCCTACCTATGTAACAAATTAAATATAAAAA---AATTAGTATTTAGTATATTC-TTTCTTTTGTCTTTTGATAG----------AATAAAATAC--------ATATTTCTATAGAATATT-TTTTTTATTGA----ATCATTTAATTCGCGAGGAGCTGGATGAGAAGAAATTCTCATGTCCGGCTCTGCAGTAGAGATGGAATTCAGAAAC
Oncidium_Gower_Ramsey         AAACCAACTTATTGCTTCGTATTGTCGAGATCCCAAGAAACAGTCACTATATGACTGAATCAATCATATAGTTGTAGCAACTGAAATTCTTTTCATAAAAAAATAAATCTGATTATGAATTGTGA---AAAAAAAGGGGGATGTGGAAAAATGGAAGGATGATAGAAAGAGAGAATAAAGATCTCA----------ACGATATATAATTCCCATATGTATGGTTTCTGAA----------ATAAA-AAAGGCAGTGTTATAAAGCATCAACATAACATCAACATAAATATACAATAAA------AATACAAAATATAA----AATTACA-ACAGAATAATA-------------------------------AATATACAAAGAA----------------AAAATAGAATAA---------------------------------------------------------------------------------------------------------------------------------ATA----------GAAGAA---------------------------------------------TTTCGTCGAGCTTCGGGTTAAGAAAAACTGAGGAGATTTACTCGGAAACAAATAATATA-------TTTTGTTGATAGCTCCATTGCAGAGTTCAAACCTAAGTATCAATAGAGAAGCTATGGGAACGACAGAACCTGTGATTACATAGGATTTTCTTGAAAACGAATCAATCCTAATGATTCATTGGGTAGGATGGCGGAATGAACAAT--AAAAAATAGATTTCTTCTGAAGGGTCATGAATTGACCCTACAAATGAAGGAGGAAAGAGTCAATATTCGCCCGCGAAACTTTTCTTTATTTTTTTTTTATTTAAGAATTTCTTTTATCGGATGACTATTGGCGTAATTGAATTAATTCAATAGAGATAAAGTAAAATACTTTAGAAATTTTGATAA------AATTAAAGAAGCA---------------TTGTAAA---AATTAATTATAATTAATTATAAACATAGAAACATTCTATATCATTCTATATTATATAAAGATATATAAATATAGAAAATGC--------CT---------AGTTATATAAAGTG---ACCTATGTAACAAATTAAATAGAAAA-------------TTAGTATATTC---------TTTCTTTGATAG----------ATGAATACACAAATACATGTGTATATATATAAGAT-------TATGAATATTATCATTTCA-TCGGGAGGAGCTGGAT--GAAAGAACTCTCATGTC--GCTCTGCAGTAGAGATGGAATTCGGAAAC
Epipactis_purpurata_op4       TAACCAACTTATTGCTTCGTATTGTCGAGATCCCAAGAAACAGTCACTATATGACTGAATCGATCATATAGTTGTAGCAACTGAAATTCTTTTCATAAAAAAAGAAATCTGATTATGAATTGTGAAACAAAAAAAAAGGGATGTGGAAAAAGGGAAGGATGATAGAAAGAGAGAATAAAGATCTCA----------ATGATATATGATTCCCATATGTATGGTTTATGAAGAATCACCCCATAAA-AAAGGCAGTGTTATAAAGCATCAACA-----------TCAATATAAAATAAA------GATACAAAATAGAC----AATTACA-ATATACTAAGA-------------------------------AATATACAAATAA----------------AAAATAGAAGAAAAAAATTAAATTGAAATAATTTCAATAATAATAATCTAAATAATC-------TAATCAATATGGATAATATAGTCTATTATCTATCTAA-TAATAGATAATTTAATAATAT---------------AGAATA----------GAAAAA--------TAGATG--------------------------AATAATTTCATCGAGCTTCGGGTTAAGAAAAACTGAGGAGATTGACTCGGAAACAAATAACAGA-------TTTTGTTGGGAGCTCCATTGCAGAGTTCAGGCCTAAGCATTAATAGAGAAGCTATGGGAACGATGGAACCTGTGACTACATAGGATTTTCTTTAAAACGAATCAATCCTAATGATTCATTGGGTAGGATGGCGGAATGAACCAAG-AAAAAATAGATTTCTTCTGAAAGGTCATGAATTGACTCTACAAATGAAGGAGGAAAGAGTCAATATTCGCCCGCGAACCCTTTTTTAGTTTT----------AAGAATTTCATTCATTGGATGACTTTTGGCG---------TGATTCAATAGAGGGAAAGTAAAATACTTTAGAAAATTTGATAA-----------AAGAAGCA---------------TTATATA----------------------TAA----------------------------------------AAA---------AACACGC--------CT---------AGTTATATATACAT-CTCCCTATTTAACAAATTCAATATAAAAA---AAATGAAAATGAGTCTATTA--------TTTCTTTTGATAA----------AATGAAATACATAAATATATGTGTATATGTAAGAT-------TATTGA----ATCATTTCATTCGCGAGGAGCTGGATGAGAAGAAACTCTCATGTCCGGCTCTGCAGTAGAGATGGAAT--------


[rpl32-trnL]
Bromhaedia_srilankensis_15746 GGATCTTTAGAGGCGGTAAAAGCTTTTTCTTTAGCTAAATCTATTTCCACCGGACAGTCAAAAAGTTTTTTTGTGC-----AACAAAAAAAAGTCTTGGAAAAATCTTGATTGACATGTTTCAAAGAACTTCTAAATTTCCATTTTCAAATTAGAAGACAAATGATTCAAT-------TTTACTAAACTATTGTATAT----TGTATTTTATTTCACTTCTCC-------TTATTAGTTAGAGCTAGCTAATATGAAAAATAAGAATCTCTCTGTCTTGTCTACTTGATTTAAAGTACTC-AGTATTGTTTATTTTA----------------------------------------------------TTTTATTTT-------------------------------------TTATTTCAATTTCTATTGATTGAT--------ATTTAATTCGTGAGATATTTTTTTCTTTCCTATGAATTGTGCTTTTCAAAATAGAAAAGCACAATTACAATAGATAAGGAAGAATCTGAATATTTCATTATACTTT----------------CTTTATACTAAGGTATTGGGTCTCAAAATCGTTAT-AAAAAAGATTATGAATTTTATACCCCGACTGAGAACGAAACTTTTGAGTTCTGACTGTTTTGGATAAGCAAAAGTTAGGTTTC-----TAGTATGTA-AAAGTTGATTATTCAA-----------------ACAAAGATGAAGATACTAATTAAGTAGTATTCATATTGAACATTT------------TCATATGAATGG------------AAATTCATCTTTCTTCATTGTTTCC--------TAAACTCTATTGAATATCGACAATTCAACATGAATTTCC-------TATTATTATTTAAGGTAA
Bromhaedia_finlaysonia_21766  GGGTCTTTAGAGGCGGTAAAAGCTTTTTCTTTAGCTAAATCTATTTCCACCGGACAGTCAAAAAGTTTTTTTGTGC-----AACAAAAAAGAGTCTTGGAAAAATCTTGATTGACATATTTCAAAGAACTTTTAAATTGGAAGACTTAAATTGGAAGGCAAATGATTCAAT-------TTTACTAAAGTATTGTGTAT----TGTATCTTATTTCACTTCTCC-------TTATTAATTAGAGCTAGCTAATATGAAAAATTAGAATATTTC-----TGTCTACTTGATTGAAAGTACTC-AGTATTGTGTATCTTA--------TTTTTTTATCATTTTTATTTC--TTTTTTATAGTCTTTCTATATTCCTATTATATTCTATTTTTATTCTATTTTATTTATTTTTTTAGATTTATTGAAAATCCTATTGATTGAT--------ATTTAATTCGTGAGATGATTTTTTCTTCCCTATGAATTGTGCTTTTCAAGATAGAAGAGCACAATTCCGATAGATAAGGAAGAATCTTAATATCTTATTATACTTTATAC--------------------TAAGGTGTTGGGTCTCAAAATCGTTAT-AAAAAAGACTATGAATTATATACCCCAACTGAGAACGAAACTTTTGAGTTCTGACTGTTCTGGATCAGCAAAAGCTAGGTTTC-----TAGTACGGA-AA-----------------------------------------------------------------------------------------------AATGG------------AAATGCATCTTCCTTCATTATTTCC--------TAAACTCTATTGAATATCGACAATTCAACATGAATTCAC-------TATTATTATGTAAGGTAA
Hederorkis_seszele            GGATCTTTAGAGGCAGTAAAAGCTTTTTCTTTAGCTAAATCTATTTCCACCGGACAATCAAAAAGTTTTTTTGTGC-----AACAAAAAAAAGTCTTGGAAAAATCTTAATTGACATGTTTCAAAGAACTTCCAAATTTCCATTTTTGAATTGGAAGACAAATGATTCAAT-------TCTACTAAAGTATTGTGTAT----TGTATTTTCTTTCACTTCTCCTTATTAGTTATTAGTTAGAGCTAGGTAATATGAAAAATAAGAATCTTTC-----TGTCTATTTGATTCAAAATACTC-AGTATTGTTTATTTTA--------TTTTTTTATCATTCTTTTTTCTATTTTTTATAGTCTTTCTATATTTCTATTGTATTCTATTTTCTTTCTTTTATTCT-----------ATTTATTGAGATTTCTATTGATTGAT--------ATTGAATTCGTGAGATGGTTT----TTTTCTATGAATTGTGCTTTTCTATTTTGAAAAGCACAATTACGATAGACAAGGAAGAATCGGAATATTTCAGTAGACTTTATACTAATTCATTATACTTTAGACTAAGGTGTTGGGTCTCAAAATCATTAG-AAAAAAGATTCTGAATTTTATACCCCGACTGAGAACGAAACTTTTGAGTTCTGACTGTTCTGGATAAACAAGAGCTAGACTTCTAGTATAGTACGGA-AAAGTTGATCATGAAA--------ACTGAACTTACGAAGATGAAGATACTAATTAAGTATTATTAATATTGAAGATTT------------CCATATGAATGG------------AAATGCATCTTTCTTCATTGTTTCC--------TAAACTCTATTTAATATCGACAATTCAACATGAATTTCC-------TATTATTATTTAAGGTAA
Adrorhizon_purpurascens_15754 GGATCTTTAGAGGCAATAAAAGTTTTTTCTTTAGCTAAATCTATTTCCACTGGACAATCAAAAAGTTTTTTTGTTTTAATAGACAAAAAAAAGTCTTGGAAAAATATTAATTGACATGTTTAAAAGAACTTCCAAATTTCCATTTTTGAATTGGAAGACAAATGATTCAAT-------TCTACTAA-------------------------------------------------------------------------------------------------------------------AGTATTGTGTATTTTA----------------------------------------------------TTCTAT----------------------------------------TTATTTAGATTTCTATTGATTAAT--------ATTTAATTCGTGAGATGTTT-----TTTTCTATGAATTGTGCTTTTCTATTTTGAAAAGCACAATTACGATAGAAAAGGAAGAACATTAAATTTTAAGTATACTTTATACCAATTCATTATACTTTAGACTAAGGTGTTGGGTCTAAAAATCGTTAG-AAAAAAGATTATGAATTTTATACCCCGACTGATAACGAGACTTTTGATTTCTGACTGTTC----------------------------TAGTATGAA-AAAGTTTATCATTAAAACTGAACTACTGAACTTACGAATATGAAGATAATAATTAAGTATTATTGATATTAAACATTT------------CCATATGAAAGG------------AAATGCATCTTTCTTCATTATTTTC--------TAAACTCTATTTAATATCGACAATTCAACATGAATTTCC-------TATTATTATTTAAGGTAA
Sirhookera_sp.15748           GGATCTTTAGAGGCAGTAAAAGTTTTTTCTTTAGCTAAATCTATTTCCACCGGACAATCAAAAAGTTTTTTTGTTTTGATAGACAAAAAAAAGTCTTGGAAAAATATTAATTGACATTTTTCAAAGAACTTCCAAATTTTCATTTTTGAATTGTAAGACAAACAATTCAATTCTACTATCTACTAAAGTATTGTGTAT----TTTCTTTTCTTTCATTTTTTC-------TTATTAGTTAGAGCTAGGTAATATGAAAAATAAGAACATTTC-----TTTCTACTCGATTCAAAA-----------TTTATATTGTA----------------------------------------------------TTCTATTTTTTTTTAGT-----------------------------TTATT-AGATTTCTCTTTATTGAT--------ATTGAATTGGTGAGATGGTT-----TTTTCTATGAATTGTGCTTTTCAAAATAGAAAAGCACAATTACAATATACAAGGAAGAATATGAATATTTCAGTATACTTCATACTAATTCATTATAGTTTACACTAAGGTGTTGGGTCTCAAAATTTTTAG-AAAAAAGACTATGAATTTTATACCCCGACTGAGAACGAAACTTTTGAGTTATCACTGTTCTGGATAAACAAGAGTTAGTTTTA-----TAGTACGGA-AAAATTGATCATTAAA--------ACTGAACTTACGAAGATGAATATACTAATTAAGTATTATTTATATTAAACATTT------------CCATATGAATGG------------AAATGCATCTTTATTCATTGTTTCT--------TAAACTATATTGAATATCGACAATTCAACATGAATTTAC-------TATTATTATTTAAGGTAA
Neobenthamia_gracilis_0_340   GGATCTTTAGAGGCAGTAAAAGCTTTTTCTTTAGCTAAATCTATTTCCACCGGACAGTCAAAAAGTTTTTTTGTGC-----GACAAAAAAAAGTCTTGGAAAAATCTTAATTGACATGTTTCAAAGAACTTCCAAATTTCCATTTTTGAATTGGAAGACAAATGATTCATT-----------------------------------------------TCTCT-------TTATTATTTAAAGCTAGGTAATATGAAAAATAAGGATCTTTC-----TGTCTACTTGATTCAAAGTACTC-AGTATTGTGTATTTTC-------TTTTTTTTATCATTT---------TTTTTTATAGTCTTTCTATCTTTCTATTATATTCTA-------------------------------TTATTGAAATTTCTATTGATTGATATTGAGATATTGAATTCGTGAGATGTTTTTTTATTTCCTATGAATTGTGCTTTTCTATTTTGAAAAGCACAATTACGATAAACAAGGAAGAATCTGAATATTTCATTAGACTTTATAC-------------------TCAAGATGTTGGGTTTCAAAATCATTAG-AAAAAA-----------------------------------TTTTGAATTCTGACTGTTCTGGATAAACAAGAACTAGGTTTA-----TAGTACGG--AAAGTTGATTTTGAAA--------ACTGAACTTATGAAGATGAATATACTAATTAAGTATTCTTGATATTGAACATTTACATATG-----ACATATGAATGG------------AAATGCATCTTTCTTCATTGTTTCC--------TAAACTCTATTGAGTATCGACAATTCAACATGAATTTCC-------TATTATTATTTAAGGTAA
P_aphrodite_AY916449          GGATCTTTAGCGGCAGTCAAAGCTTTTTCTTTAGCTCAATCTATTTCCACCGGACAATCAAAAAGTTTCTTTGTTG-----CACAAAAAAAAGTCTTGGAAAAATCTTAATTGATATGTTTCAAAGAACTTCCAAAGT----ATTGTGTATTGT----------ATTTTAT-------TTTACTTA----------------TTAGTTATTATTAGTTAGTTA-------TTATTAGTTAGAGTTAAGTAATA-GAAAAATAAGAATCTTTC-----TGTCTACTTGATTCGAAGTACTC-AGTATTGTATATTTTA-----------------------------------------TTTTTTTATATCTTTAT----ATCTATT-----------------------------CTATTGAAATTTTGATTTATTGATATTGA---ATTGAATTCGTAAGAT--TTTTTTCTTTCCTATGAATTGTGCTTTTCAAAATAGAAAAGCACAATTATGATAGACAAGTAAGAATCTTAATATTCCATTCT-CTTAATAT---TCCATTCTACTTTATACTACGTCCTTGGGTCTCAAAATCATTAG-AAAAAAGATTATGAATTTTATACTCCGACTGAGAATGAAACTTTTGAGTTCTGACTGTTCTGAATAAACAAAAGCTAGATTTA-----TAGTACGGATAAAATTGATTATTAAA--------AATGAACTTATGAAGATGAAGATACTAATTAAGTAGTATTGATATTGAACATTTCCATATGA----ATATACGAATGG------------AAATGTATCTTTCTTCATTTTTTGC--------TAAACTTTATTCAATATAGACAATTCAACATGAATTTCC-------TATTATTATTTAAAGTAA
Oncidium_Gower_Ramsey         GGATCTTTAGAGGCAGTAAAAGCTTTTTCTTTAGCTAAATCTATTTCCACCGGAAAGTCAAAAAGTTTTTTTGTGC-----GACAAAAAAAAGTCTTGGAAAAATCTTAATTGACATGTTTCAAAGAACTTCCAAATTTTCATTTTTGAATTGAAAGACAAAGAATTAAAT-------TTTACTAA----------------TGTATTGTATTTGACTTCTCC-------TTATTAGTTATAACTAGGTAATATGAAAAATAAGAATCTTTC-----TGTCTACGTGATTCAAAGTACAC-AGTATTGTGTATTTTA-----------TTTTTTCATTT---------TCTTTTATAGTTTTTCTATATTTATATTCTATTTTATTTT-------------------------ATTTATTCAAATTTATATTGATTTAT--------ATTGAATTCGTAAAATGGTTTATTCTTTCCTATGAATTGTGCTTTTCTATTTTGAAAAGCACAATTACGATAGACAAAGAATAATATGAATATTTCATTCTATTTTATAC--------------------TAAGGTATTGGGTCTCAAAATCGTTAG--AAAAGAATTATTAATTTTATACCCCGACTTAGAACAAAACTTTTGAGTTCTGATTGTTCTGGATAAACAAGAGCTAGGTTTC-----TAGTACGTA-AAAGTTGATTATTAAAATAAA---ACTGAACTTACGAAGATGAAGATACTAATTCAGTAGTATTGAGATTGAACATTT------------CCATAGTAATAG------------AAATGCATCTTTCTTCATTGTTTCCTAAACTCTTAAACTCTATTGAATATCGACAATTCAATAGGAATTTCCTATTATTTATTATTATTTAATGTAA
Epipactis_purpurata_op4       GGCTCTTTAATGGCAGTAAAAGCTTTTTCTTTAGCTAAATCTGTTTCCACCGGACAGTCAAAAAGTTTTTTTGTGC-----GACAAAAAAAAGTCTTGGAAAAATCTTAATTGACATGTTTCAAAGAACTTCCAATTTTCCATTTTTGATTTGGAAGTCAAATGATTCAAA-------TTTACTAATGTATTGTGTATATTGCGTATTGTATTTCACTTCTCC-------AGATTAGTTAGAGCTAGGTAATTTGAAAAATAAGAATCTTTC-----TGTCTACTGGATTCAAAGTACTCAAGTATTGTATTTTTTTTTATTATCCTTTTTTTATATTTTGTTTTATATTTTGTATAGTCTTTATATATTTCTATTATGTTCTATTCTA-TTTTARAATTCT-----------ATTTATTGAAATTTCTATTGGTTGAT--------ATTGAATTCGTGAGATGGTTTTTTCTTTCCTATGAAT-----TTTTATATTTTGAAAAGCACAATTATGATAGACAACAAAGAATCTGAATATTTCATTATACTTTATAC--------------------TAAGGTGTTGGGTCTCTAAATTGTTAGAAAAAAAAATTATGGATTTGATACCTCAACTGAAAACAAAACTATTGAGTTCTGACTGTTCTGGATAAACAAAAGCTAGGTTTC-----TAGTACGGA-AAAGTTGATTATGAAA--------ACTGAACTTACGAAG------ATACTAATTCAGTATTATTGATATTGAACATTTCCATATGCATTTCCATATGAATGGAAATGCATATGAAAATGCATCTTTCTTCATTGTTTAC--------TAAACTCTATGGAATATCGACAATTCAACATGAATTTCC-------TATGATT-CTTAAGGCAA
	


[matK]
Bromhaedia_srilankensis_15746 ATGTATTTAAATGGCAGAATTACAAGGATATTTAGATTGAAAAAAGATAGA---------CAAAACTTCCTATATCCGCTACTCCTTCAGGAGTATATTTACTCACTTGCTCATTATCATAGTTTCAATAGTTTGATTTTTTACGAACCTGTGGAAATTTTCGGTTATGACAATAAATCTAGTTTAGTACTTGTGAAACGTTTAATTACTCGAATGTATCAACAGAAATATTTGATTTCTTCGGTGAATGATTCTAACCAAAATGTATTTTGGGGGCACAGGAATTCTTTTTCTTCTCATTTTTCTTCTCAAATGGTATCAGAAGGTTTTGGAGTCATTCTGGAAATTCCATTCTCGTCGCGATTTTTTTCTTCCCTTGAAGAAAAAAGAATACCAAAATATCAGAATTTACGATCTATTCATTCAATATTTCCCTTTTTAGAGGATAAATTATCACATTTAAATTATGTGTCGGATCTACTAATACCCTATCCCATCCATCTGGAAATCTTGGTTCAAATCCTTCAATGCTGGATCAAAGATGTTCCTTCTTTGCATTTATTGCGATTGATTTTCCACGAATATCATAATTTGAATAGTCTCATTACTTCAAAGAAATCCATTTACGTCTTTTCAAAAAGAAAGAAAAGATTCTTTTGGTTCTTACATAATTCTTATGTATATGAATGCGAATATCTATTACAGTTTATTCGTAAACAGTCTTCTTATTTACGATCAATATCTTTTGGAGTCTTTCTTGAGCGAACACATTTTTATGGAAAAATAGAATATCTTATAGTCGTGTGTTGTAATTATTTTCAGAGGAACCTATGGTTCCTCAAAGATACTTTCATACATTATGTTCGATATCAAGGAAAAGCGATTCTGGCTTCAAAAGGAACTCTTATTCTGATGAAGAAATGGAAATTACATCTTGTGAATTTTTGGCAATCTTATTTTCACTTTTGGTTTCAGCCTTATAGGATCCATATAAAGCAATTACCCAACTATTCCTTCTCTTTTCTGGGGTATTTTTCAAGTTTACTAAAAAATACTTTAGTAGTAAGAAATCAAATGCTAGAGAATTCATTTCTAATAAATACTCTGACTAAAAAATTAGATACCATAGCCCCAGTTATTTCTCTTATTGGATCATTGTCGAAAGCTCAATTTTGTACTGTATTGGGTCATCCTATTAGTAAACCGATCTGGACCGATTTATCGGATTCTGATATTCTTGATCGATTTTGTCGGATATGTAGAAATCTTTGTCATTATTACAGCGGATCCTCAAAGAAAC
Bromhaedia_finlaysonia_21766  ATGTATTTAAATGGCAGAATTACAAGGATATTTAGATTGAAAAAAGATAGA---------CAAAACTTCCTATATCCGTTACTCCTTCAGGAGTATATTTACTCACTTGCTCATTATCATAGTTTCAATAGCTTGATT------GAACCTGTGGAAATTCTCGGTTATGACAATAAATCTAGTTTAGTACTTGTGAAACGTTTAATTACTCGAATGTACCAACAGAAATATTTGATTTCTTCGGTGAATGATTCTAACCAAAATGGATTTTCGGGGCACAGGAATTCTTTTTCTTCTCATTTTTCTTCTCAAATGGTATCAGAAGGTTTTGGAGTCATTCTGGAAATCCCATTCTCTTCGCGATTAGTATCTTCCCTTGAAGAAAAAAGGGTACCAAAATATCAGAATTTACGATCTATTCATTCAATATTTCCCTTTTTAGAGGATAAATTATCACATTTAAATTATGTGTCGGATCTACTAATACCCTATCCCATCCATCTGGAAATCTTGGTTCAAATCCTTCAATGCTGGATCAAAGATGTTCCTTCTTTGCATTTATTGCGATTGATTTTCCACGAATATCATAATTTGAATAGTCTCATTACTTCAAAGAAATCCATTTACGTCTTCTCAAAGAGAAAGAAAAGATTCTTTTGGTTCTTACATAATTCTTATGTATATGAATGCGAATATCTATTCCAGTTTCTTCGTAAACAGTCTTCTTATTTACGATCAATATCTTCTGGAGTCTTTCTTGAGCGAACACATTTTTATGGAAAAATAGAATATCTTATAGTCGTGTGTTGTAATTATTTTCAGAGGAACCTATGGTTCCTCAAAGATACTTTCATACATTATGTTCGATATCAAGGAAAAGCGATTTTGGCTTCAAAAGGAACTCTTATTCTGATGAAGAAATGGAAATTTCATCTTGTTAATTTTTGGGAATCTTATTTTCACTTTTGGATTCAACCTTATAGAATCCATATAAAGCAATTACCCAACTATTCCTTCTCTTTTCTGGGGTATTTTTCAAGTGTACTAAAAAATACTTTAGTAGTAAGAAATCAAATGCTAGAGAATTCATTTCTAATAAATACTCTGACTAAGAAATTAGATACCATAGCCCCAGTGATTTCTCTTATTGGATCATTGTCGAAAGCTCAATTTTGTACTGTATTGGGTCATCCTATTAGTAAACCGATCTGGACCGATTTAGCGGATTCTGATATTCTTGATCGATTTTGTCGGATATGTAGAAATCTTTGTCATTATTACAGTGGATCCTCAAAGAAAC
Hederorkis_seszele            ATGTATTTAAATGGCAGAATTACAAGGATATTTATATTGAAAAAAGATAGATTTCGGCAACAAAATCTCCTATATCCGTTACTCCTTCAGGAGTATATTTACTCACTTGCTCATTATCATAGCTTCAATAGTTTGATTTTTTACGAACCTGTGGAAATTATCGGTTATGACAATAAATCTAGTTTAGTACTTGTGAAACGTTTAATTACTCGAATGTATCAACAGAAATATTTGATTTCTTCGGTGAATGATTCTAACCAAAATGGATTTTCGGGGCACAAGAATTCTTTTTCTTCTCATTTTTCTTCTCAAATGGTATCAGAAGGTTTTGGAGTCATTCTGGAAATTCCATTCTCGTCGCGATTAGTATCTTCCCTTGAAGAAAAAAGAATACCAAAATATCAGAATTTACGATCTATTCATTCAATATTTCCCTTTTTAGAGGATAAATTATCACATTTAAATTATGTGTCGGATTTACTAATACCCCATCCCATCCATCTGGAAATCTTGGTTCAAATGCTTCAATGCTGGATCAAAGATGTTCCTTCTTTGCATTTATTGCGATTTATTTTCCACGAATATCATAATTTGAATAGTCTCATTACTTCAAAGAAATCCATTTACGTCTTTTCAAAAAGAAAGAAAAGATTATTTTGGTTCCTACATAATTCTTATGTATATGAATGTGAATATCTATTCCTGTTTTTTCGTAAACAGTCTTCTTATTTACGATCAATATCTTCTGGAGTCTTTCTTGAGCGAACACATTTTTATGGAAAAATAGAATATCTTATAGTCGTGTGTTGTAATTATTTTCAGAGGATCCTCTGGTTCCTTAAAGATACTTTCATACATTATGTTCGATATCAAGGAAAAGCGATTCTGGCTTCAAAAGGAACTCTTATTCTGATGAAGAAATGGAAATTTCTTCTTGTGAATTTTTGGCAATATTATTTTCACTTTTGGTTTCAACCTTCTAGGATCCATATAAGGCAATTACCCAACTATTCCTTCTCTTTTCTGGGGTATTTTTCAAGCGTACTAAAAAATCCTTTGGTAATAAGAAATCAAATGTTAGAGAATTCATTTCTAATAAATACTCTGAATAAGAAATTAGATACCATAGCCCCAGTTATTTCTCTTATTGAATCATTGTCGAAAGCTCAATTTTGTACTGTATTGGGTCATCCTATTAGTAAACCGATCTGGACTGATTTATCGGATTCTGATATTCTTGATCGATTTTGTCGGATATGTAGAAATCTTTGTCGTTTTCACAGCGGATCCTCAAAGAAAC
Adrorhizon_purpurascens_15754 ATGTATTTAAATGGCAGAATTACAAGGATATTTAGATTGAAAAAAGATAGATTTCGGCAACAAAACTTCCTATATCCGCTACTCCTTCAGGAGTCTATTTACTCACTTGCTCATTATCATAGCTTCAATAGTTTTCTTTTTTACGAACCTGTGGAAATTATTGGTTATGACAATAAATCTAGTTTAGTACTTGTGAAACGTTTAATTACTCGAATGTATCAACAGAAATATTTGATTTCTTCGTTGAATGATTCTAACCAAAATGCATTTTCGGGGCACAAGAATTCTTTTTCTTCTCATTTTTCTTCTCAAATGGTATCAGAAGGTTTTGGAGTCATTCTGGAAATTCCATTCTCATCGCGATTAGTATCTTCCCTTAAAGAAAAAAGAATACCAAAATCTCAAAATTTACGATCTATTCATTCAATATTTCCCTTTTTAGAGGATAAATTCTCACATTTAAATTATGTGTCGGATTTACTAATACCCCATCCCATTCATCTGGAAATCTTGGTTCAAATGCTTCAATGCTGGATCAAAGACGTTCCTTCTTTGCATTTATTGCGATTGATATTCCACGAATATCATAATTTGAAAAGTCTCATTATTTCAAAGAAATTCATTTACGTCTTTTCAAAAATAAATAAAAGATTATTTTTGTTCCTACATAATTCTTATGTATATGAATGTGAATATCTATTCCTTTTTTTTCATAAACAGTCTTCTTATTTACGATCAATATCTTATGGAGCCTTTCTTGAGCGAACACATTTTTATGGAAAAATAGAATATCTTATAGTCGTGTGTTGTAATTATTTTAAGAGGATCCTATTGTTCCTCAAAGATACTTTCATACATTATGTTCGATATAAAGGAAAAGCAATTCTGGCTTCAAAAGGAACTCTTATTCTGATGAAGAAATGGAAATTTCATTTCGTGAATTTTTGGCAATCTTATTTTCACTTTTGGTTTCAACCTTATAGGATTCAAATAAAGCAATTACCCAACTATTCCTTCTCTTTTCTGGGGTATTTTTCAAGTGTACTAAAAAATCCTTTGGTAGTAAGAAATCAAATGCTAGAGAATTCATTTCTAATAAATACTCTGAATAAGAAATTAGATACCATAGCTCCAGTTATTTCTCTTATTGGATCATTGTCAAAAGCTAAATTTTGTACTGTATTGGGTCATCCTATTAGTAAACCAATCTGGACCGATTTATCGGATTCTGATATTCTTGATCGATTTTGTCGGATATGTAGAAATCTTTGTCGTTATCACAGTGGATCCTCAAAGAAAC
Sirhookera_sp.15748           ATGTATTTAAATGGCAGAATTACAAGGATATTTCTATTGAAAAAAGATAGATTTCGGCAACAAAACTTCCTATATCCGCTACTCCTTCAGGAGTCTATTTACTCACTTGCTCATTATCATAGCTTCAATAGTTTT---------GAACCTGTGGAAATTATCGGTTATGACAATAAATCTAGTTTAGTACTTGTGAAACGTTTAATTACTCGAATGTATCAACAGAAATATTTGATTTCTTCGGTGAATGATTCTAACAAAAATGTATTTTCGGGGCACAAGAATTCTTTTTCTTCTCATTTTTCTTCTCAAATGGTATCAGAAGGTTTTGGAGTCATTCTGGAAATTCCATTCTCGTCGCGATTAGTATCTTCCCTTGAAGAAAAAAGAATACAAAAATCTCAGAATTTACGATCTATTCATTCAATATTTCCCTTTTTAGAGGATAAATTATCACATTTAAATTATGTGTCGGATTTACTAATACCCCATCCCATCCATCTGGAAATCTTGGTTCAAATGCTTCAATGCTGGATCAAAGATGTTCCTTCTTTGCATTTATTGCGATTGATATTCCACGAATATCATAATTTGAATAGTCTCATTACTTCAAAGAAATCCATTTACGTCTTTTCAAAAAGAAAGAAAAGATTCTTTTTGTTCCTACATAATTCTTATGTATATGAATGTGAATATCTATTCCTTTTTTTTCGTAAACAGTCTTCTTATTTACGATCAATATCTTATGGATTCTTTCTTGAGCGAACACACTTTTATGGAAAAATAGAATATCTTATAGTCGTGTGTTGTAATTATTTTCAGAGGATCCTATTGTTCTTCAAAGACACTTTCATACATTATGTTCGATATAAAGGAAAAGCAATTCTGGCTTCAAAAGGAACTCTTATTCTGATGAAGAAATGGAAATTTCATCTCGTGAATTTTTGGCAATCTTATTTTCACTTTTGGTTTCAACCTTATAGGATCCATATAAAGCAATTACCCAACTATTCCTTCTCTTTTCTGGGGTATTTTTCAAGTGTACTAAAAAATCCTTTGGTAGTAAGAAATCAAATGCTAGAGAATTCATTTCTAATAAATACTCTGAATAAGAAATTGGATACCATAGCCCCAGTTATTTCTCTTATTGGATCGTTGTCGAAAGCTAAATTTTGTACTGTATTGGGTCATCCTATTAGTAAACCGATCTGGACCGATTTCTCGGATTCTGATATTCTTGATCGATTTTGTCGGATATGTAGAAATCTTTGTCGTTATCACAGTGGATCCTCAAAGAAAC
Neobenthamia_gracilis_0_340   ATGGATTTAAATGGCAGAATTACAAGGATATTTAGATTGAAAAAAGATAGATTTTGGCAACAAAACTTCCTATATCCGCTACTCCTTCAGGAGTATATTTACTCACTTGCTCATTCTCATAGCTTGAATAGTTTGATTTTTTATGAACCTGTGGAAATTATTGGTTATGACAATAAATCTAGTTTAGTACTTGTGAAACGTTTAATTACTCGAATGTATCAACAGAAATATTTGATTTCTTCGGTGAATTATTCTAACCAAAATGGATTTTCGGGGTACAAGAATTCTTTTTCTTCTCATTTTTATTCTCAAATGGTATCAGAAGGTTTTGGAGTCATTCTGGAAATTCCATTTTCGTCGCGATTAGTATCTTCCCTTGAAGAAAAAAGAATACCAAAATCTCAGAATTTACGATCTATTCATTCAATATTTCCCTTTTTAGAGGATAAATTATCACATTTCAATTATGTGTCGGATCTACTAATACCCCATCCCATCCATTTGGAAATCTTGATTCAAATCCTTCAATGCTGGATCAAAGATATTCCTTCTTTGCATTTATTGCGATTGATTTTCCACGAAAATCCTAATTTGAATAGTCTCATTACTTCAAAGAAATTCTTTTATGTCTTTTCAAAAAGAAAGAAAAGATTCTTTTGGTTTCTACATAATTCTTATGTATATGAATACGAATATCTATTCCTGTTTCTTCGTAAAAAGTCTTCTTATTTACGATTAATATCTTCTGGAGTCTTTCTTGAGCGAACACATTTTTATGGAAAAATAGAATATCTTAGAGTCATGTGTTGTAATTATTTTCAGAGGATCCTATGGTTTCTCAAAGATACTCTCATACATTATGTTCGATATAAAGGAAAAGTTATTCTGGCTTCAAAAGGAACTCTTATTCTGATGAAGAAATGGAAATTTCATCTTGTGAATTTTTGGCAATCTTATTTTCACTTTTGGTTTCAACCTTCTAGGATCCATATAAAACAATTACCCAACTATTCCTTCTCTTTTCTGGGGTATTTTTCAAGTGTACTAAAAAATCCTTTGGTAGTAAGAAATCAAATGCTAGAGAATTCATTTCTAATAAATACTCTGACTAAGAAATTAGATACCACAGTCCCAGTTCTTTCTCTTATTAGATCATTGTCGAAAGCTCAATTTTGTACTGTATTGGGTCATCCTATTAGTAAACCGATCTGGACCGATTTATCGGATCCTGATATTCTTGATCGATTTTGTCGGATATGTAGAAATCTTTGTCGTTATTACAGTGGATCCTCAAAGAAAC
P_aphrodite_AY916449          ATGTATTGAAATAGCAGAATTACAAGGATATTTAGATTGAAAAAAGAGAGATTTTGGCAACAAAACTTCCTATATCCGCTACTCCTTCAGGAGTATATTTACTCACTTGCTCATTATCATAGCTTCAATAGTTCGATTTTTTATGAACCTGTGGAAATTATCGGTTATGACAATAAATCTAGTTTGGTACTTGTGAAACGTTTAATTACTCGAATGTATCAACAGAAATATTTGATTTCTTCGGTGAGTGATTCTAACCAAAATGGATTTTCGCTGCACAAGAATTCTTTTTCTTATCATTTTTATTCTCAAATGGTATCAGAAGGTTTTGGAGTCATTCTGGAAATTTCATTCTCGTCGCGATTAGTATCCTCCCTTGAAGAAAAAAGAATACCAAAATCTCAGAATTTACGATCTATTCATTCAATATTTCCCTTTTTAGAGGATAAATTATCACATTTAAATTATGTGTCGGATCTACTAATACCCTATCCTATCCATATGGAAATCTTGGTTCAAATCCTTCAATGCTGGATCAAAGATGTTCCTTCTTTGCATTTATTGCGATTTATTTTCCACGAATATCATAATTTGAATAGTCTCATTACTTCAAAAAAATCCATTTACGTCTTTTCAAAAAGAAAGAAAAGATTCCTTTGGTTCCTACATAATTTTTATGTATATGAATGCGAATATATATTCCTTTTTCTTCGTAAACAGTCTTCTTATTTACGATCAATATCTTCTGGAGTCTTTCTTGAGCGAACGCATTTTTATGGAAAAATAGAATATCTTAGAGTCATGTCTTGTAATTCTTTTCAGAGGATCCTATGGTTCCTCAAAGATATTTTCATACATTATGTTCGATATCAAGGAAAAGCTATTCTGGTTTCAAAAGGAACTCTTATTCTGATGAATAAATGGAAATTTCATTTTGTGAATTTTTGGCAATTTTATTTTCACTTTTGGTTTCAACCTTATAGGATCCGTATAAAGCAATTACCCAACTATTCTTTCTCTTTTATGGGATATTTTTCAAGTGTACTAAAAAACCCTTTGGTAGTAAGAAATCAAATGCTAGAGAATTCATTTCTAATAAATACTCTGACTAATAAATTAGATACCATAGCTCCAGTTATTTTTCTTATTCGATCATTGTCGAAAGCTCAATTTTGTACTGTATTGGGTCATCCTATTAGTAAATCGATCTGGACTAATTTATCGGATTCTGACATTCTTGATCGATTTTGTCGGATATGTAGAAATCTTTGTCGTTATCACAGCGGATCCTCAAAGAAAC
Oncidium_Gower_Ramsey         ATGTATTTAAATGGCAGAATTACAAGGATATTTAGATTTAAAAAAGATAGATTTTGGCAACAAAACTTCCTCTATCCGCTACTCCTTCAAGAGTATATTTACTCACTTGCTCATTATCATAGCTTCAATAGTTTGATTTTTTATGAACCTGTGGAAATTATTGGTTATGACAATAAATCTAGTTTAGTACTTGTAAAACGTTTAATTACTCGAATGTATCAACAGAAACCTTTGATTTATTCGGTGAATGATTCTAACCAAAATGGATTTTGGGGTCACAAGAATTCTTTTTCTTCTCATTTTTATTCTCAAATGGTATCAGAAGGTTTTGGAGTCATTCTGGAAATTCCATTCTCATCGCGATTAGTATCTTCCCTTGAAGAAAAAAGGATACCAAAATATCAGAATTTACGATCTATTCATTCAATATTTCCCTTTTTAGAGGATAAATTATTACATTTAAATTATGTGTCAGATCTACTAATACCCTATCCCATCCATCTGGAAATCTTGGTTCAAATCCTTCAATGCTGGATCAAAGATGTTCCTTCTTTGCATTTATTGCGATTGTTTTTCCACGAATCTCATAATTTGAATAATCTCATTACTTCAAAGAAATTTATTTACGTCTTTTCAAAAAGAAAGAAAAGATTCTTTTGGTTCTTACATAATTCTTATGTATATGAATTCGAATATCTATTCCTGTTTATTCGTAAACAGTCTTCTTATTTACAATTAATATCTTCTGGAGTCTTTCTTGAGCGAACACATTTTTATGGAAAAATAGAATATCTTATAGTCATGTGTTGTAATTCTTTTCAGAGGATCCTATGGTTTCTCAAATATACTTTCATACATTATGTTCGATATCAAGGAAAAGCAATTTTGGCTTCAAAAGGAACTCTTCTTCTGATGAAGAAATGGAAATTTCATCTTGTGAATTTTTGGCAATCTTATTTTCACTTTTGGTTTCAACCTTATAGGATCCATATAAAGCAATTACCTAACTATTCCTTCTCTTTTCTGGGGTATTTTTCAAGTGTACTAAAGAATCCTTTGATAGTAAGAAATCAAATGCTAGAGAATTCATTTCTAATAAATACTCTGACTAAGAAATTAGATACCATAGTCCCAGTTATTTATCTGATTGGATCATTGTCAAAAGCTCAATTTTGTACTGTATTGGGTCATCCTATTAGTAAACCGATCTGGACCGATTTATCGGATTCTGATATTCTTGATCGATTTTGTCGGATATGTAGAAATATTTGTCGTTATCACAGTGGATCCTCAAAGAAGC
Epipactis_purpurata_op4       ????????????????????????????????????????????????????????????????????????????????????????????????????????????????????????????????????????????????????????????????????????????????????????????????????????????????????????????????????????????????????????????????????????????????????????????????????????????????????????????????????????????????????????????????????????????????????????????????????????????????????????????????????????????????????????????????????????????????????????????????????????????????????????????????????????????????????????????????????????????????????????????????????????????????????????????????????????????????????????????????????????????????????????????????????????????????????????????????????????????????????????????????????????????????????????????????????????????????????????????????????????????????????????????????????????????????????????????????????????????????????????????????????????????????????????????????????????????????????????????????????????????????????????????????????????????????????????????????????????????????????????????????????????????????????????????????????????????????????????????????????????????????????????????????????????????????????????????????????????????????????????????????????????????????????????????????????????????????????????????????????????????????????


[ITS_5_8S_ITS2]
Bromhaedia_srilankensis_15746 ???????????????????????????????????????????????????????????????????????????????????????????????????????????????????????????????????????????????????????????????????????????????????AGAGCGCAGCG-AATGCGATACGTGGTGCGAATTGCAGAATCCCGCGAACCATCGAGTCTTTGAACGCAAGTTGCGCCCGAGGCCAACCGGCCGAGGGCACGTCCGCCTGGGCG-TCATGCGTTGCGTCGCTCCGTGCCCGAGTCCACCCATCCCCTTGGATGGGGGGTGTTGGCCGAGGSTCGGATGTGCAGAGTGGCTCGTCGTGCCCATCGGTGCGGCGGGTTGAAGAGCGGGTTATCGTCT-CGTGAGCCACGAACGACAAGGGGTGGATGAAAG-----CTACGGGCGATGCCC-GAGTTGTCTCGTGTCGGCGTGGGAGAAGATTTGTA---CCCTCCATGTGATCCC-GACCCATGCGCCG-ATCCACATGCGGCGGCTT-GGAATGCGACCCCCGGATGGGCGAGGCCACCCGCCGAGTTTAAGCATATCAATAAGCGGAGGAAAAGAAA
Bromhaedia_finlaysonia_21766  ---GGGGCGAGCCACGATGAAGGATGGATGAA-ACTC-AAACCGGCGCAGCTCCGCGCCAAGGGAA-TATCGAAAAAAGCGAG-CCCCGCATCGGGGCTCAGTGGCGTGGACCGGTGTCGAACACCGCACGGATTGACATGACTCTCGGCAATGGATATCTCGGCTCTCGCATCGATGAAGAGCGCAGCGAAATGCGATACGTGGTGCGAATTGCAGAATCCCGCGAACCATCGAGTCTTTGAACGCAAGTTGCGCCCGAGGCCAACCGGCCGAGGGCACGTCCGCCTGGGCG-TCMAGCGTTGCGTCGCTCCGTG-CCAAGTCCATCCCCCCGTT-------GGGGTGTTGGCCGACGCTCGGATGCGCAGAGTGGCTCGTCGTGCCCATTGGTGCGGCGGGTTGAAGAGTGGGTAATCGTCT-CGTCAGCCACGAACAACGAGGGGTGGATGAAAG-----CTACGGGCAGTGCCT-GCGTTGTCTCGTGTTGGCGTGGGAAAAAA-TTATA---CCCTCCATGTGATCCC-GACCCATGCGCCG-ATCCACGTGCGGCGGCTT-GGAATGCGACCCCAGGATGGGCGAGGCCACCCGCCGAGTTTAAGCATATCAATAAGCGGAGGAGAAGAAA
Hederorkis_seszele            --GGGGGGGGGCCCTGATGAAGGACGGATGAA-AACCCGAACCGGCGCAGTTACGCGCCAAGGGAT-TTTCGAGAAGCATGGG-CCCTGCA-CGGGGCTCTGTGGCATGGAGTGGCGTTGCGCGCCACGGGGATTGACACGACTCTCGGCAATGGATATCTCGGCTCTCGCATCGATGAAGAGCGCAGCGAAATGCGATACGTGGTGCGAATTGCAGAATCCCGCGAACCATCGAGTCTTTGAACGCAAGTTGCGCCCGAGGCCAATCGGTCGAGGGCACGTTCGCCTGGGCGTTCGGGCGTCGCGTCGCTTCGTG-CCGAGTCCATCCCCCCCAT------GGGTGTGTCGGTCGAGGCTCGGATGTGCAGGGTGGCTCGTCGTGCCCGACGGTGCGGCGGGCTGAAGTGCGGTTCATCGTCT-CATTGGCCACGGACAACGAGGGTTGGAAGAAAG-----CTACGGGCAAGGCCC-ATGTTGTCCTGTGTTGGCCCGAGAGAGGA-TGACA---CCCTCCACGTGATCCC-GACCCATGCGCCG-ATCCACGTGCGGCGGCTT-GCAATGCGACCCCAGGATGGGCGAGTCCACCCGCCGAGTTTAAGCATATCAATAAGCGGAGGAGAAGAAA
Adrorhizon_purpurascens_15754 TGGGTGTGGGCGCACGATGAAGGACGGATGAA-ACTCAAAACCGGCGCAGTTTCGCGCCAAGGGAT-TATCGGAAAACACGGG-CCCTGCGTC-GGGCCCTGTGGCGTGGAGTGGTGGTGCGCACCRCACGTATTGACACGACTCCCGGCAATGGATATCTCGGCTCTCGCATCGATGAAGAGCGCAGCGAAATGCGATACGTGGTGCGAATTGCAGAATCCCGCGAACCATCGAGTCTTTGAACGCAAGTTGCGCCCGAGGCCAATCGGCCGAGGGCACGTCCGCCTGGGCG-TCAAGCGTTGCGTCGCTCCGTG-CCGAGTCCACGCACACCCG-----AGGGTGTGCCGGCCTGGGCTCGGATGTGCAGAGTGGCTCGTCGTGCCCGACGGCGCGGCGGGCTGAAGAGCGGGTTATCGTCT-CATTGGCCATGAACAACGAGGGGTGGATGAAAG-----CTACGAGCGAGGCCT-ACGTTGTCCCTTGCTTGCCCGAGAGAGGA--TGAACCCCCCTCCATGTGATCCC-AACCCATGCGCCG-ATTCMCATGCGGCGGCTT-GGAATGCGACCCCAGGATGGGCGAGGCCACCCGCCGAGTTTAAGCATATCAATAAGCGGAGGAGAAGAAA
Sirhookera_sp.15748           ?????????????????????????????????????????????????????????????????????????????????????????????????????????????????????????????????????????????????????????????????????????????????????????????????????????????????????????????????????????????????????????????????????????????????????????????????????????????????????????????????????????????????????????????????????????????????????????????????????????????????????????????????????????????????????????????????????????????????????????????????????????????????????????????????????????????????????????????????????????????????????????????????????????????????????????????????????????????????????????????
Neobenthamia_gracilis_0_340   CGGGGGGCGGGCCTCGGCGAGGGACGAATGAA-AACTCAAACCGGCGCCGTTCCGCGCCAAGGGAA-TGCCGACATATGCGAGCCCCCGCGTCGGGGCTCTGTGGCGCGGAGTGGT--TGCACTCCGCATGGATTGACACGACTCTCGGCAATGGATATCTCGGCTCTCGCATCGATGAAGAGCGCAGCGAAATGCGATACGTGGTGCGAATTGCAGAATCCCGCGAACCATCGAGTCTTTGAACGCAAGTTGCGCCCGAGGCCAGCCGGCCGAGGGCACGTCCGCCTGGGCG-TCAAGCGTCGCGTCGCTCCGTG-CCAAGCCCGCACCGAT----------GGTGCGTCGGG-GAGGCTCGGACGTGCAGGGTGGCTCGTCGTGCCCGTGGGCGCGGCGGGCTGAAGAGCGGGTTATCGTCTCCGTCGGGCACGAACGACAAGGGGTGGATGAAAG-----CTACG------GCCT-GTGTTGTCTCGTG-TGGCCCGGGGGGACA-GGATG---CCCTCCATGCGATCCC-GGTCCGGGCGCCG-ATCCACAAGCGGCGGCTCGGGAATGCGACCCCAGGATGGGCG???????????????????????????????????????????????
P_aphrodite_AY916449          CGGAGGGGGGGGCGCGGCGGGGGACGGCCGGA-ACCCCGAACCGGCGCGGATCGGCGCCAAGGGAACCGGTGAGAGACACGAG-CCCGGCATCGGGCCCTCGTGGGGCGGAGCG----------CCCAACGTACCGACACGACTCTCGACAATGGATATCTCGGCTCTCGCATCGATGAAGAGCGCAGCGAAATGCGATACGTGGTGCGAATTGCAGAATCCCGCGAACCATCGAGTCTTTGAACGCAAGTTGCGCCCGAGGCCAATCGGCCGAGGGCACGCCCGCCTGGGCG-TCGAGCGTCGCGCCGCTCCGCG-CCGAGCCCCCATCCCCGCC-GCGGCGGGGGTGCCGGGCGAGGACCGGACGTGCAGAGTGGCCCGTCGTGCCCGTCGGCGCGGCGGGCTGAAGAGCGGGCTGCCGTCT-CATCGGCCACGGACGACGAGGGGTGGATGAAAAGAAGCCCTCGAGC--------GCGTCGTCGCGTGCC-GCCGGAGAGGAGA-GGGAACGGCCCTCCGCGCGATCCC-ATCCCGGGCGCCGCCCCCCCGTGCGGCGGCTC-GGAAC?????????????????????????????????????????????????????????????????
Oncidium_Gower_Ramsey         ?????????????????????????????????????????????????????????????????????????????????????????????????????????????????????????????????????????????????????????????????????????????????????????????????????????????????????????????????????????????????????????????????????????????????????????????????????????????????????????????????????????????????????????????????????????????????????????????????????????????????????????????????????????????????????????????????????????????????????????????????????????????????????????????????????????????????????????????????????????????????????????????????????????????????????????????????????????????????????????????
Epipactis_purpurata_op4       ------GGGAGTCGCGGTAAAGGTTGGATGAATAACCCAAGCTAGCGCATTATCGCGCCAAGGGAA--TGTGCAAAACACGAG-CCACATA---AAGTTTGGTGGCATGTATA---------------------TTATATGACTCTCGGCAACGGATATCTCGGCTCTCGCATCGATGAAGAGCGCAGCGAAATGCGATACGTGGTGCGAATTGCAGAATCCCGTGAACCATCAAGTCTTTGAACGCAAGTTGCGCCCGAGGCCAATCGGCTAAGGGCACGTCTGCCTGGGCG-TCAAGCGTTGCGTCACTTCGTA-CCATCACCACACACTAATG-------GGTGTGTTGCTGTAGGCTCGAATGTGAAGAGTGGTTCGCCGTGCCCATTGGTGCGACGGACTGAAGAGCGGGTTGTTGTCCTCAT-GGCCACGATTGACAAAGGGTGGACGAAAG-----CCACGAGCACGACCAAACATTGTCTAATTCTGGCCTGAGGAAGC--TTATA---CATCCCAGGTGAACTCAAACCCACATGCCG------CAATCGTCGGCTT-GGAAT?????????????????????????????????????????????????????????????????


;
End;

BEGIN SETS;
  CHARSET 'region1_rpl16' = 1-914;
  CHARSET 'region2_rpl32' = 915-2288;
  CHARSET 'region3_matK' = 2289-3588;
  CHARSET 'region4_ITS' = 3589-4225;
END;
