# Supplementary material for: Phylogenetic Placement and Taxonomy of the Genus Hederorkis (Orchidaceae)
Source: PLoS One. 2015 Apr 22;10(4):e0122306. doi: 10.1371/journal.pone.0122306 (PMC4406746; doi:10.1371/journal.pone.0122306)
Supplement: S3 Annex — (TXT) [file pone.0122306.s003.txt]

#NEXUS 

Begin data;
	Dimensions ntax=229 nchar=1504;
	Format datatype=dna gap=- missing=?;
	Matrix
Macroclinium_alleniorum        ATGTATTTAAA-------------TGG---------CAG-ATTACAAGG--------ATATTT-AGATTGAAAAAAG-------------ATAGATT-------TTGGCAACAAAACTTCTTATATCCGCTACTCCTTCAGGAGTATAT-TTACTCACTTGCTCATTATCATAGCTTCAATAGTTTGATTTTTTATGAA-CCTGTGGAAA-TTATTGGTTATGACAAT------AAATCTAGTTTAGTACTTGTAAAACGTTTAATTACTCGAATGTATCAA---------CAGAACCCTTTGATTTATTC---------GGTGAATGATTCTAACCAAA---------A------TGGATTTT---GGGGTCACAAGAATTCTTTTTCTTCTAATTTTTATTCTCAAAAGGTATCAGAAGGTTTTGGAGTCATTCTGGAAATTCCATTCTCATCACGATTAGTATCTTCCCTTGAAGAAAAA---------AGGATACAAAACTATCAGAATTTAC-GATCTATTCATTCAATATTTCCCTTTTTAGAGGATAAATTATCACATTTAAATTATGTGTCAGATCTACTAATACCCTATCCCATCCATCTGGAAATCTTGGTTCAAATCCTTCAATGCTGGATCAAAGATGTTCCTTCTTTGCATTTATTGCGATTGTTTTTCCACGAATCTCATAAGTTG---AATAATCTCATTACTTCAAA------------AAAATTTATTTACGTCTTT---------TCAAAAAGAAATAAAAGATTCTTTTGGTTCCTACATAATTCTTATGTATATGAATTCGAATATATATTCCTGTTTATTCGTAAACAGTCTTCTTATTTACGATCAATATCTTCTGGAGTATTTCTTGAGCGAACACATTTCTATGGAAAACTAGAATA------TCTTAAAGT----------CATGTGTTGTAATTCTTTT----------------------------------CAGA---GGATACT---------ATGGTTCCTCAAATATACTTTCATACATTATGTTCGATATCAAGGAAAAGCAATTTTGGCTTCAAA-AGGAA--CTCTTATTCTGATGAAGAAATGGAAATTTCTTCTTGTGAATTTTTGGCAATCTTATTTTCACTTTTGGTTTCAACCTTATAGGATACAGATAAAGCAATTACCTAACTCTTCCTTCT---------CTTTTCTGGGGTATTTTTCAAGTGTACTAAAGAATCCTTTGATAGTAAGAAATCAAATGCTAGAGAATTCATTTATAATAAATACTCTGACTAAGAAATTATATACCATAGTCCCAGTTATTGATCTTATTGGATCATTGTCAAAAGCTCAATTTTGTACTGTATTGGGTCATCCTATTAGTAAACCGATCTGGACCGATTTATCGGATTCTGATATTCTTGATCGATTTTGTCAGATATGTAGAAATATTTGTCGTTATCACAGTGGATCTTCAAAGAAGC
Seegriella_pirifolia           ATGTATTTAAA-------------TGG---------CAG-ATTACAAGG--------ATATTT-AGATTGAAAAAAG-------------ATATATT-------TTGGCAACAAAACTTCTTATATCCGCTACTCTTTCAGGAGTATAT-TTACTCACTTGCTCATTATCATAGCTTCAATAGTTTGATTTTTTATGAA-CCTGTGGAAA-TTATTGGTTATGATAAT------AAATCTAGTTTAGTACTTGTAAAACGTTTAATTACTCGAATGTATCAA---------CAGAAACCTTTGATTTATTC---------GGTGAATGATTCTAACCAAA---------A------TCCATTTT---GGGGTCACAAGAATGATTTTTCTTCTAATTTTTATTCTCAAAAGGTATCAGAAGGTTTTGGAGTCATTCTGGAAATTCCATTCCCATCGCGATTAGTATCTTCCCTTGAAGAAAAA---------AGGATACCAAAATATCAGAATTTAC-GATCTATTCATTCAATATTTCCCTTTTTAGAGGATAAATTATCACATTTAAATTATGTGTCAGATCTACTGATACCCTATCCCATCCATCTGGAAATCTTGGTTCAAATCCTTCAATGCTGGATCAAAGATGTTCCTTCTTTGCATTTATTGCGATTTTTTTTCCACGAATCTCATAAGTTG---AATAATCTCATTACTTCAAA------------AGAATTTATTTACGTCTTT---------TCAAAAATAAATAAAAGATTCTTTTGGTTCCTACATAATTCTTATATATATGAATTCGAATATCTATTCCTGTTTATTCGTAAACAGTCTTCTTATTTACGATCAATATCTTCTGGAATATTTCTTGAGCGAACACATTTCTATGGAAAAATAGACTA------TCTTATAGT----------CATGTGTTGTAATTCTTTT----------------------------------CAGA---GTATACT---------ACGGTTCCTCAAATATACTTTCATACATTATGTTCGATATCAAGGAAAAGCAATTTTGGCTTCAAA-AGGAA--CTCTTCTTTTGATGAAGAAATGGAAATTTCATCTTGTGAATTTTTGGCAATCTTATTTTCACTTTTGGTTTCAACCTTATAGGATCCAGCTAAAGCAATTACCTAACTCTTCCTTCT---------CTTTTCTGGGGTATTTTTCAAGTGTACTAAAGAATCCTTTGATAGTAAGAAATCAAATGCTAGAGAATTCATTTATATTAAATACTCTGACTAATAAATTCGATACCATAGTCCCAGTTATTGATCTTATTGGATCATTGTCAAAAGCCCAATTTTGTACTGTATTGGGTCATCCTATTAGTAAACCGATCTGGACCGATTTATCGGATTCTGATATTCTTGATCGATTTTGTCGGATATGTAGAAATATTTGTCATTATCACAGCGGATCTTCAAAGAAGC
Stictophyllorchis              ATGTATTTAAA-------------TGG---------CAG-ATTACAAGG--------ATATTT-AGATTGAAAAAAG-------------ATAGATT-------TTGGCAACAAAACTTCTTATATCCGCTACTCCTTCAGGAGTATAT-TTACTCACTTACTCATTATCATAGCTTCAATAGTTTTATTTTTTATGAA-CCTGTGGAAA-TTATTGGTTATGACAAT------AAATCTAGTTTAGTACTTGTAAAACGTTTAATTACTCGAATGTATCAA---------CAGAAACCTTTGATTTATTC---------GGTGAATGATTCTAACCAAA---------A------TGGATTTT---GGGGTCACAAGAATTATTTTTCTTCTAATTTTTATTCTCAAAAGGTATCAGAAGGTTTTGGAGTCATTCTGGAAATTCCATTCTCATCGCGATTAGTATCTTCTCTTGAAGAAAAA---------AGGATACCAAAATATCAGAATTTAC-GATCTATTCATTCAATATTTCCCTTTTTAGAGGATAAATTATCACATTTAAATTATGTGTCAGATCTACTAATACCCTATCCCATCCATCTGGAAATCTTGGTTCAAATCCTTCAATGCTGGATCAAAGATGTTCCTTCTTTGCATTTATTGCGATTGTTTTTCCACGAATCTCATAAGTTG---AATAATTTCATTACTTCAAA------------AAAATTTATTTACGTCTTT---------TCAAAAATAAATAAAAGATTCTTTTGGTTCCTACATAATTCTTATGTATATGAATTCGAATATCTATTCCTGTTTATTCGTAAACAGTCTTCTTATTTACGATCAATATCTTCTGGAGTCTTTCTTGAGCGAACACATTTCTATGGAAAAATAGAATA------TCTTCTAGT----------CATGTGTTGTAATTCTTTT----------------------------------CAGA---GGATACT---------ATGGTTCCTCAAATATACTTTCATACATTATGTTCGATATCAAGGAAAAGCAATTTTGGCTTCAAA-AGGAA--CTCTTATTCTGATGAAGAAATGGAAATTTCATCTTGTGAATTTTTGGCAATCTTATTTTCACTTTTGGTTTCAACCTTATAGGATCCAGATAAAGCAATTACCTAACTCTTCTTTCT---------CTTTTCTGGGGTATTTTTCAAGTGTACTAAAGAATCCTTTGATAGTAAGAAATCAAATGCTAGAGAATTCATTTCTAATAAATACTCTGACTAAGAAATTAGATACCATAGTCCCAGTTATTGATCTTATTGGATCATTGTCAAAAGCTCAATTTTGTACTGTATTGGGTCATCCTATTAGTAAACCGATCTGGACCGATTTATCGGATTCTGAGATTCTTGATCGATTTTGTCGGATATGTAGAAATATTTGTCGTTATCACAGCGGATCTTCAAAGAAGC
Notylia_venezuelana            ATGTATTTAAA-------------TGG---------CAG-ATTACAAGG--------ATATTT-AGATTGAAAAAAG-------------ATAGATT-------TTGGCAACAAAACTTCTTATATCCGCTACTCCTTCAGGAGTATAT-TTACTCACTTGCTCATTATCATAGCTTCAATAGTTTGATTTTTTATGAA-CCTGTGGAAA-TTATCGGTTATGACAAT------AAATCTAGTTTAGTACTTGTAAAACGTTTAATTANTCGAATGTATCAA---------CAGAAACCTTTGATTTATTC---------GGTGAATGATTCTAACCAAA---------A------TGGATTTT---GGGGTCACAAGAATTCTTTTTCTTCTAATTTTTCTTCTCAAAAGGTATCAGAAGGTTTTGGAGTCATTCTGGAAATTCCATTCTCATCGCGATTAGTATCTTCCCTTGAAGAAAAA---------AGGATACCAAAATATCAGAATTTACCGATCTATTCATTCAATATTTCCCTTTTTAGAGGATAAATTATCACATTTAAATTATGTGTCAGATCTACTAATACCCTATCCCATCCATCTGGAAATCTTGGTTCAAATCCTTCAATGCTGGATCAAAGATGTTCCTTCTTTGCATTTATTGCGATTGTTTTTCCACGAATCTCATAANTTG---AATAATCTCATTACTTCAAA------------AAAATTTATTTACGTCTTT---------TCAAAAATAAATAAAAGATTCTTTTGGTTCCTACATAATTCTTATGTATATGAATTCGAATATCTATTCCTGTTTATTCGTAAACAGTCTTCTTATTTACGATCAATATCTTCTGGAGTATTTATTGAGCGAACACATTTCTATGGAAAAATAGAATA------TCTTATAGT----------CATGTGTTGTAATTCTTTT----------------------------------CAGA---GGATACT---------ATGGTTCCTCAAATATACTTTCATACATTATGTTCGATATCAAGGAAAAGCAATTTTGGCTTCAAA-AGGAA--CTCTTATTCTGATGAAGAAATGGAAATTTCATCTTGTGAATTTTTGGCAATCTTATTTTCACTTTTGGTTTCAACCTTATAGGATCCAGATAAAGCAATTACCTAACTCTTCCTTCT---------CTTTTCTGGGGTATTTTTCAAGTGTACTAAAGAATCCTTTGATAGTAAGAAATCAAATGCTAGAGAATTCATTTCTAATAAATACTCTGACTAAGAAATTCTATACCATAGTCCCGGTTATTGATCTTATTGGATCATTGTCAAAAGCTCAATTTTGTACTGTATTGGGTCATCCTATTAGTAAACCGATCTGGACCGATTTATCGGATTCTGATATTGTTGATCGATTTTGTCGGATATGTAGAAATATTTGTCGTTATCACAGCGGATCTTCAAAGAAGC
Rodriguezia_decora             ATGTATTTAAA-------------TGG---------CAG-ATTACAAGG--------ATATTT-AGATTGAAAAAAG-------------ATAGATT-------TTGGCAACAAAACTTCTTATATCCGCTACTCCTTCAGGAGTATAT-TTACTCACTTGCTCATTATCATAGCTTCAATAGTTTGATTTTTTATGAA-CCTGTGGAAA-TTATTGGTTATGACAAT------AAATCTAGTTTAGTACTTGTAAAACGTTTAATTACTCGAATGTATCAA---------CAGAAACCTTTGATTTATTC---------GGTGAATGATTCTAACCAAA---------A------TGGATTTT---GGGGTCACAAGAATTATTTTTCTTCTAATTTTTATTCTCAAAAGGTATCAGAAGGTTTTGGAGTCATTCTGGAAATTCCATTCTCATCGCGATTAGTATCTTCCCTTGAAGAAAAAAAAAAA---AGGATACCAAAATATCAGAANTTAC-GATCTATTCATTCAATATTTCCCTTTTTAGAGGATAAATTATCACATTTAAATTATGTGTCAGATCTACTAATACCCTATCCCATCCATCTGGAAATCTTGGTTCAAATCCTTCAATGCTGGATCAAAGATGTTCCTTCTTTGCATTTATTGAGATTGTTTTTCCACGAATCTCATAAGTTG---AATAATCTCATTACTTCAAA------------AAAATTTATTTACGTCTTT---------TCAAAAAGAAATAAAAGATTCTTTTGGTTCCTACATAATTCTTATGTATATGAATTCGAATATCTATTCCTGTTTATTCGTAAACAGTCTTCTTATTTACGATCAATATCTTCTGGAGTATTTATTGAGCGAACACATTTCTATGGAAAAATAGAATA------TCTTATAGT----------CATGTGTTGTAATTCTTTT----------------------------------CAGA---GGATGCT---------ATGGTTCCTCAAATATACTTTCATACATTATGTTCGATATCAAGGAAAAGCAATTTTGGCTTCAAA-AGGAA--CTCTTATTCTGATGAAGAAATGGAAATTTCATCTTGTTAATTTTTGGCAATCTTATTTTCACTTTTGGTTTCAACCTTATAGGATCCAGATAAAGCAATTACCTAACTCTTCCTTCT---------CTTTTCTGGGGTATTTTTCAAGTGTACTAAAGAATCCTTTGATAGTAAGAAATCAAATGCTAGAGAATTCATTTCTAATAAATACTCTGACTAAGAAATTAGATACCATAGTCCCAGTTATTGATCTTATTGGATCATTGTCAAAAGCTCAATTTTGTACTGTATTGGGTCATCCTATTAGTAAACCGATCTGGACCGATTTATCGGATTCTGATATTCTTGATCGATTTTGTCGGATATGTAGAAATATTTGTCGTTATCACAGCGGATCTTCAAAGAAGC
Comparettia_speciosa           ATGTATTTCAA-------------TGG---------CAA-ATTACAAGG--------ATATTT-AGATTTAAAAAAG-------------ATAGATT-------TTGGCAACAAAATTTCTTCTATCCGCTACTCCTTCAGGAGTATAT-TTACTCACTTGCTCATTATCATAGCTTCAATAGTTTGATTTTTTATGAA-CCTGTGGAAA-TTATTGGTTATGACAAT------AAATCTAGTTTAGTACTTGTAAAACGTTTAATTACTCGAATGTATAAA---------CAGAAACCTTTGATTTATTC---------GGTGAATGATTCTAACCAAA---------A------TGGATTTT---GGGGTCACAAGAATTATTTTTCTTCTAATTTTTATTCTCAAAAGGTATCAGAAGGTTTTGGAGTCATTCTGGAAATTCCATTCTCATCGCGATTAGTATCTTCCCTTGAAGAAAAA---------AGGATACCAAAATATCAGAATTTAC-GATCTATTCATTCAATATTTCCCTTTTTAGAGGATAAATTATCACATTTAAATTATGTGTCAGATCTACTAATACCCTATCCCATCCATCTGGAAATCTTGGTTCAAATCCTTCAATGCTGGATCAAAGATGTTCCTTCTTTGCATTTATTGCGATTTTTTTTCCACGAATCTCATAATTTG---AATAATCTCATTACTTCAAA------------AAACTTTATTTACGTCTTT---------TCAAAAATAAATAAAAGATTATTTTGGTTCCTGCATAATTCTTATGTATATGAATTCGAATATCTATTCCTGTTTATTCGTAAACAGTCTTCTTATTTACGATCAATATCTTCTGGAGTATTTCTTGAGCGAACACATTTCTATGGAAAAATAGACTA------TCTTATAGT----------CATGTGTTGTAATTCTTTT----------------------------------CAGA---GGATACT---------ATGGTTCCTCAAATATACTTTCATACATTATGTTCGATATCAAGGAAAAGCAATTTTGGCTTCAAA-AGGAA--CTCTTATTCTGATGAAGAAATGGAAATTTCATCTTGTGAATTTTTGGCAATCTTATTTTCACTTTTGGTTTCAACCTTATAGGATCCAGATAAAGCAATTACCTAACTCTTCCTTCT---------CTTTTCTGGGGTATTTTTCAAGTGTACTAAAGAATCCTTTGATAGTAAGAAATCAAATGCTAGAGAATTCATTTCTAATAAATACTCTGACTAAGAAATTAGATACCATAGTCCCAGTTATTTATCTTATTGGATCATTGTCAAAAGCTCAATTTTGTACGGTATTGGGTCATCCTATTAGTAAACCGATCTGGACCGATTTATCGGATTCTGATATTCTTGATCGATTTTGTCGGATATGTAGAAATATTTGTCGTTATCACAGCGGATCTTCAAAGAAGC
Scelochilus                    ATGTATTTCAA-------------TGG---------CAA-ATTACAAGG--------ATATTT-AGATTTAAAAAAG-------------ATAGATT-------TTGGCAACAAAATTTCTTCTATCCGCTACTCCTTCAAGAGTATAT-TTACTCACTTGCTCATTATCATAGCTTCAATAGTTTGATTTTTTATGAA-CCTGTGGAAA-TTATTGGTTATGACAAT------AAATCTAGTTTAGTACTTGTAAAACGTTTAATTACTCGAATGTATCAA---------CAGAAACCTTTGATTTATTC---------GGTGAATGATTCTAACCAAA---------A------TGGATTTT---GGGGTCACAAGAATTCTTTTTCTTCGAATTTTTATTCTCAAAAGGTATCAGAAGGTTTTGGAGTCATTCTGGAAATTCCATTCTCATCGCGATTAGTATCTTCCCTTGAAGAAAAA---------AGGATACCAAAATATCAGAATTTAC-GATCTATTCATTCAATATTTCCCTTTTTAGAGGATAAATTATCACATTTAAATTATGTGTCAGATCTACTAATACCCTATCCCATCCATCTGGAAATCTTGGTTCAAATCCTTCAATGCTGGATCAAAGATGTTCCTTCTTTGCATTTATTGCGATTGTTTTTCCACGAATCTCATAATTTG---AATAATCTCATTACTTCAAA------------AAAATTTATTTACGTCTTT---------TCAAAAATAAATAAAAGATTATTTTGGTTCCTACATAATTCTTATGTATATGAATTCGAATATCTATTCCTGTTTATTCGTAAAAAGTCTTCTTATTTACGATCAATATCTTCTGGAGTATTTCTTGAGCGAACACATTTCTATGGAAAAATAGAATA------TCTTATAGT----------CATGTGTTGTAATTCTTTT----------------------------------CAGA---GGATACT---------ATGGTTCCTCAAATATACTTTCATACATTATGTTCGATATCAAGGAAAAGCAATTTTGGCTTCAAA-AGGAA--CTCTTATTCTGATGAAGAAATGGAAATTTCATCTTGTGAATTTTTGGCAATCTTATTTTCACTTTTGGTTTCAACCTTATAGGATCCAGATAAAGCAATTACCTAACTCTTCCTTCT---------CTTTTCTGGGGTATTTTTCAAGTGTACTAAAGAATCCTTTGATAGTAAGAAATCAAATGCTAGAGAATTCATTTCTAATAAATACTCTGACTAAGAAATTAGATACCATAGTCCCAGTTATTTATCTTATTGGATCATTGTCAAAAGCTCAATTTTGTACGGTATTGGGTCATCCTATTAGTAAACCGATCTGGACCGATTTATCGGATTCTGATATTCTTGATCGATTTTGTCGGATATGTAGAAATATTTGTCGTTATCACAGCGGATCTTCAAAGAAGC
Leochilus_carinatus            ATGTATTTAAA-------------TGG---------AAG-ATTACAAGG--------ATATTT-AGATTTAAAAAAG-------------ATAGATTATAGATTTTGGCAACAAAACTTCTTCTATCCGCTACTCCTTCAGGAGTATAT-TTACTCACTTGCTCATTATCATAGCTTCAATAGTTTGATTTTTTATGAA-CCTGTGGAAT-TTCTTGGTTATGACAAT------AAATCTAGTTTCTTACTTGTAAAACGTTTAATTACTCGAATGTATCAA---------CAGAAACCTTTGATTTATTC---------GATGAATGATTCTAACCAAA---------A------TGGATTTT---GGGGTCACAAGAATTATTTTTCTTCGAATTTTTATTCTCAAAAGGTATCAGAAGGTTTTGGAGTCATTCTGGAAATTCCATTCTCATCGCGATTAGTATCTTCCCTTGAAGAAAAA---------AGGATACCAAAATATCAGAATTTAC-GATCTATTCATTCAATATTTCCCTTTTTAGAGGATAAATTATCACATTTAAATTATGTGTCAGATCTACTAATACCCTATCCCATCCATCTAGAAATCTTGGTTCAAATCCTTCAATGCTGGATCAAAGATGTTCCTTCTTTGCATTTATTGCGATTGTTTTTCCACGAATCTCATAATTTG---AATAATCTCATTACTTCAAA------------TAAATTTATTTACGTCTTT---------TCAAAAATAAATAAAAGATTATTTTGGTTCCTACATAATTCTTATGTATATGAATTCGAATATATATTCCTGTTTATTCGTAAACAGTCTTCTTATTCACGATCAATATCTTCTGGAGTATTTCTTGAGCGAACACATTTCTATGGAAAAATAGACTA------TCTTATAGT----------CATGTGTTGTAATTCTTTT----------------------------------CAGA---GGATACT---------ATGGTTCCTAAAATATACTTTCATACATTATGTTCGATATCAAGGAAAAGCAATTTTGGCTTCAAA-AGGAA--CTCTTATTCTGATGAAGAAATGGAAATTTCATCTTGTTAATTTTTGGCAATCTTATTTTCACTTTTGGTTTCAACCTTATAGGATCCAGATAAAGCAATTACCTAACTCTTCCTTCT---------ATTTTCTGGGGTATTTTTCAAGTGTACTAAAGAATCCTTTGATAGTAAGAAATCAAATGCTAGAGAATTCATTTTTAATAAATACTCTGACTAAGAAATTAGATACCATAGTCCCAGTTATTTATCTTATTGGATCATTGTCAAAAGCTCAATTTTGTACTGTATTGGGTCATTCTATTAGTAAACCGATCTGGACCGATTTATCGGATTCTGATATTCTTGATCGATTTTGTCGGATATGTAGAAATATTTGTCGTTATCACAGCGGATCTTCAAAGAAGC
Lockhartia_amoena              ATGTATTTAAA-------------TGG---------TAG-ATTACAAGG--------ATATTT-CGATTGAAAAAAG-------------ATAGATT-------TTGGCAACAAAACTTCCTCTATCCGCTACTCTTTCAGGAGTATAT-TTACTCACTTGCTTATTATCATAGCTTCAATAGTTTGCTTTTTTATGAA-CCTGTGGAAA-TTCTTGGTTATGACAAT------AAATTTAGTTTAGTACTTGTGAAACGTTTAATTACTCGAATGTATCAA---------CAGAGACCTTTGATTTATTT---------GGGGAATGATTCTAATCAAA---------A------TAGATTTT---GGGGTAACAAGAATTCTTTTTCTTCTCATTTTTATTCTCAAATGGTATCAGAAGGTTTTGGAGTCATTCTGGAAATTCCATTCTCATCGCGATTAGTATCTTCCTTTGAAGAAAAA---------AGGATACCAAAATATCAGAATTTAC-GATCTATTCATTCAATATTTCCCTTTTTAGAGGATAAATTATCACATTTAAATTATGTGTCAGATCTACTAATACCCTATCCCATCCATCTGGAAATCTTGGTTCAAATCCTTCAATGCTGGATCAAAGATGTTCCTTCTTTGCATTTATTGCGATTGTTTTTCCACGAATCTCATAAATTG---AATAATCTCATTACTTCAAA------------TAAATTTCTTTACGTCTTT---------TCAAAAAGAAAGAAAAGATTCTTTTGGTTCCTACATAATTCTTATGTATATGAATTCGAATATCTATTCCTGTTTATTCGTAAACAGTCTTTTTATTTACGATCAATATCTTCTGGAGTATTTCTTGAGCGAACACATTTTTATGGAAAGATAGAATA------TCTTATAGT----------CATGTGTTGTAATTCTTTT----------------------------------CAGA---GGATCCT---------ATGGTTCCTCAAATATACTTTCATACATTATGTTCGATATCAAGGAAAAGCAATTTTGGCTTCAAA-AGGAA--CTCTTATTCTGATGAAGAAATGGAAATTTCATCTTGTGAATTTTTGGCAATCTTATTTTCACTTTTGGTTTCAACCTTATAGGATCCATATAAAGCAATTACCTAACTATTCCTTCT---------CTTTTCTGGGTTATTTTTCAAGTGTACTAAAAAATCCTTTGATAGTAAGAAATCAAATGCTAGAGAATTCATTTCTAATAAATACTCTATCTAAGAATTTAGATACCATAGTCCCAGTTATTTCTCTTATTGGATCATTGTCAAAAGCTCAATTTTGTACTGTATTGGGTCATCCTATTAGTAAACCAATCTGGACCGATTTATCGGATTCTGATATTCTTGATCGATTTTGTCGGATATGTAGAAATATTTGTCGTTATCACAGCGGATCCTCAAAGAA??
Lophiaris_lanceana             ????????????????????????????????????????ATTACAAGG--------ATATTT-AGATTTAAAAAAG-------------ATCTATT-------TTGGCAACAAAACTTCCTCTATCCGCTACTCCTTCAGGAATATAT-TTATTCACTTGCTCATTATCATAGCTTCAATAGTTTGATTTTTTATGAA-CCTGTGGAAA-TTATTGGTTATGACAAT------AAATCTAGTTTGGTACTTGTGAAACGTTTAATTACTCGAATGTATCAA---------CAGAAACCTTTAATTTCTTC---------GGCGAATGATTCTAACCAAA---------A------TGGATTTT---GGGGTTACAAGAATTATTTTTCTTCTCATTTTTATTCTCAAATGGTATCAGAAGGTTTTGGAGTCATTCTGGAAATTCCATTCTCATCGAGATTAGTATATTCCCTTGAAGAAAAA---------AGTATACCAAAATATCAGAATTTAC-GATCTATTCATTCAATATTTCCCTTTTTAGAGGATAAATTATCACATTTAAATTATGTGTCAGATCTACTAATACCCTATCCCATCCATCTGGAAATCTTGGTTCAAATCCTTCAATGCTGGATCAAAGATGTTCCTTCTTTGCATTTATTGCGATTGTTTTTCCACGAATATCATAATTTG---AATAATCTCATTACTTCAAA------------TAAATTTATTTACGTCTTT---------TCAAAAAGAAAGAAAAGATTATTTTGGTTCCTACATAATTCTTATGTATATGAATTCGAATATCTATTCCTATTTATTCGTAAACAGTCTTTTTATTTACGATCAATATCTTCTGGAGTCTTTCTTGAGCGAACACATTTCTATGGAAAAATAGAATA------TCTTATAGT----------CATGTGTTGTGATTCTTTT----------------------------------CAGA---GGATCCT---------ATGGTTTCTCAAATATACTTTCATACATTATGTTCGATATCAAGGAAAAGCAATTTTGGCTTCAAA-AGGAA--CTCTGATTCTGATGAAGAAATGGAAATTTCATCTTGTGAATTTTTGGCAATCTTATTTTCACTTTTGGTTTCAACCTTATAGGATCCATATAAAGCAATCACCTAACTATTCCTTCT---------CTTTTCTGGGGTATTTTTCAAGTGTACTAAAAAATCCTTTGATAGTAAGAAATCAAATGCTAGAGAATTCATTTCTAATAAATACTCTGACTAAGAAATTAGATATCATAGTCCCAGTTATTTATCTTATTGGATCATTGTCAAAAGCTCAATTTTGTACTGTATTGGGTCATCCTATTAGTAAACCGACCTGGACCGATTTATCGGATTCTGATATTCTTGATCGATTTTGTCGAATATGTAGAAATATTTGTCGTTATCACAGTGGATCCTCAAAGAAGC
Aspasia_lunata                 ATGTATTTAAA-------------TGG---------CAG-ATTACAAGG--------ATATTT-AGATTGAAAAAAG-------------ATAGATT-------TTGGCAACAAAACTTCCTCTATCCGCTACTCCTTCAGGAGTATAT-TTACTCACTTGCTCATTATCATAGCTTCAATA---------TTTATGAA-CCTGTGGAAA-TTATTGGTTATGACAAT------AAATCTAGTTTAGTACTTGTAAAACGTTTAATTACTCGAATGTATCAA---------CAGAAACCTTTGATTTATTC---------GGTGAATGATTCTAACCAAA---------A------TGGATTTT---GGTGTCACAAGAATTCTTTTTCTTCTCATTTTTATTCTCAAATGGTATCAGAAGGTTTTGGAGTCATTCTGGAAATTCCATTCTCATCGCGATTAGTATCTTCCCTTGAAGAAAAA---------AGGATACCAAAATATCAGAATTTAC-GATCTATTCATTCAATATTTCCCTTTTTAGAGGATAAATTATCACATTTAAATTATGTGTCAGATCTACTAATACCCTATCCCATCCATCTGGAAATCTTGGTTCAAATCCTTCAATGCTGGATCAAAGATGTTCCTTCTTTGCATTTATTGCGATTGTTTTTCCACGAATCTCATAATTTG---AATAATCTCATTACTTCAAA------------GAAATTTATTTACGTCTTT---------TCAAAAATAAATAAAAGATTTTTTTGGTTCCTATATAATTCTTATGTATATGAATTCGAATATCTATTCCTGTTTATTCGTAAACAGTCTTCTTATTTACGATCAATATCTTCTGGAGTCTTTCTTGAGCGAACACATTTCTATGGAAAAATAGAATA------TCTTATAGT----------CATGTATTGTAATTCTTTT----------------------------------CAGA---GGATCCT---------ATGGTTCCTCAAATATACTTTCATACATTATGTTCGATATCAAGGAAAAGCAATTTTGGCTTCAAA-AGGAA--CTCTTATTCTGATGAAGAAATGGAAATTTCATCTTGTGAATTTTTGGCAATCTTATTTTCACTTTTGGTTTCAACCTTATAGGATCCATATAAAGCAATTACCTAACTATTCCTTCT---------CTTTTCTGGGGTATTTTTCAAGTGTACTAAAGAATCCTTTGATAGTAAGAAATCAAATGCTAGAGAATTCATTTCTAATAAATACTCTGACTAAGAAATTAGATACCACAGTCCCAGTTATTTATCTTATTGGATCATTGTCAAAAGCTCAATTTTGTACTGTATTGGGTCATCCTATTAGTAAATTGATCTGGACCGATTTATCGGATTCTGATATTATTGATCGATTTTGTCGGATATGTAGAAATATTTGTCGTTATCACAGCGGATCCTCAAAGAAGC
Zelenkoa_onusta                ATGTATTTAAA-------------TGG---------CAG-ATTACAAGG--------ATATTT-AGATTTAAAAAAG-------------ATAGATT-------TTGGCAACAAAACTTCTTCTATCCGCTACTCCTTCAGGAGTATAT-TTACTCACTTGCTCATTATCATAGCTTCAATAGTTTGATTTTTTATGAA-CCTGTGGAAA-TTATTGGTTATGACAAT------AAATCTAGTTTAGTACTTGTAAAACGTTTAATTACTCGAATGTATCAA---------CAGAAACCTTTGATTTCTTC---------GGTGAATGAGTCTAACCAAA---------A------TGGATTTT---GGGGTCACAAGAATTCTTTTTCTTCTCATTTTTATTCTCAAATGGTATCAGAAGGTTTTGGAGTCATTCTGGAAATTCCATTCTCATCGCGATTAGTATCTTCCCTTGAAGAAAAA---------AGGATACCAAAATATCAGAATTTAC-GATCTATTCATTCAATATTTCCCTTTTTAGAGGATAAATTATCACATTTAAATTATGTGTCAGATCTACTAATACCCTATCCCATCCATCTGGAAATCTTGGTTCAAATCCTTCAATGCTGGATCAAAGATGTTCCTTCTTTGCATTTATTGCGATTGTTTTTCCACGAATCTCATAATTTG---AATAATCTCATTACTTCAAA------------TAAATTTCTTTACGTCTTT---------TCAAAAATAAAGAAAAGATTCTTTTGGTTCCTACATAATTCTTATGTATATGAATTCGAATATCTATTCCTGTTTATTCGTAAACAGTCTTCTTATTTACGATCAATATCTTCTGGAGTCTTTCTTGAGCGAACACATTTCTATGGAAAAATAGAATA------TCTTATAGT----------CATGTGTTGTAATTCTTTT----------------------------------CAGA---GGATACT---------ATGGTTCCTCAAATATACTTTCATACATTATGTTCGATATCAAGGAAAAGCAATTTTGGCTTCAAA-AGGAA--CTCCTATTCTGATGAAGAAATGGAAATTTCATCTTGTGAATTTTTGGCAATCTTATTTTCACTTTTGGTTTCAACCTTATAGGATTCATATAAAGCAATTACCTAACTATTCCTTCT---------CTTTTCTGGGGTATTTTTCAAGTGTACTAAAGAATCCTTTGATAGTAAGAAATCAAATGCTAGAGAATTCATTTATAATAAATACTCTGACTAAGAAATTAGATACCATAGTCCCAGTTATTTATCTTATTGGATCATTGTCAAAAGCTCAATTTTGTACTGTATTGGGTCATCCTATTAGTAAACCGATCTGGACCGATTTATCGGATTCTGATATTCTTGATCGATTTTGTCGGATATGTAGAAATATTTGTCGTTATCACAGCGGATCTTCAAAGAAGC
Gomesa_planifolia              ATGTATTTAAA-------------TGG---------CAG-ATTACAAGG--------ATATTT-AGATTTAAAAAAG-------------ATAGATT-------TTGGCAACAAAACTTCTTCTATCCGCTACTCCTTCAGGAGTATAT-TTATTCACTTGCTCATTATCATAGCTTCAATAGTTTGATTTTTTATGAA-CCTGTGGAAA-TTATTGGTTATGACAAT------AAATCTAGTTTAGTACTTGTAAAACGTTTAATTATTCGAATGTATCAA---------CAGAAATCTTTGATTTATTC---------GGTGAATGATTCTAACAAAA---------A------TGAATTTT---GGGGTCACAAGAATTATTTTTCTTCTCATTTTTATTATCAAATGGTATCAGAAGGTTTTGCAGTCATTCTGGAAATTCCATTCTCATCGCGATTAGTATCTTCCCTTGAAGAAAAA---------AGGATACCAAAATATCAGAATTTAC-GATCTATTCATTCAATTTTTCCCTTTTTAGAGGATAAATTATCACATTTAAATTATGTGTCAGATCTACTAATACCCTATCCCATCCATCTGGAAATTTTGGTTCAAATCCTTCAATGCTGGATCAAAGATGTTCCTTCTTTGCATTTATTGCGATTGTTTTTCCACGAATCTCATAATTTG---AATAATCTCATTACTTCAAA------------TAAATTTATTTACGTCTTT---------TCAAAAATAAAGAAAAGATTCTTTTGGTTCCTACATAATTCTTATGTATATGAATTCGAATATCTATTCCTGTTTATTCGTAAACAGTCTTCTTATTTACGATCAATATCTTCTGGAGTATTTCTTGAGCGAACACATTTCTATGGAAAAATAGACTA------TTTTATAGT----------CATGTGTTGTAATTCTTTT----------------------------------CAGA---GGATCCT---------ATGGTTCCTCAAATCTACTTTCATACATTATGTTCGATATCAAGGAAAAGCAATTTTGGCTTCAAA-AGGAA--CTCTTATTCTGATGAAGAAATGGAAATTTCATCTTGTGAATTTTTGGCAATCTTATTTTCACTTTTGGTTTCAACCTTATAGGATCCATATAAAGCAATTACCTAACTCTTCCTTCT---------CTTTTCTGGGGTATTTTTCAAGTGTACTAAATAATCCTTTGATAGTAAGAAATCAAATGCTAGAGAATTCATTTCTAATAAATACTCTGACTAATAAATTAGATACCATAGTCCCAGTTATTTCTCTTATTGGATCATTGTCAAAAGATCAATTTTGTACTGTATTGGGTCATCCTATTAGTAAACCGATCTGGACCGATTTATCGGATTCTGATATTCTTGATCGATTTTGTCGGATATGTAGAAATATTTGTCGTTATCACAGCGGATCCTCAAAGAAGC
Brevilongium_globuliferum      ATGTATTTAAA-------------TGG---------CAG-ATTACAAGG--------ATATTT-AGATTTAAAAAAG-------------ATAGATT-------TTGGCAACAAAACTTCCTCTATCCGCTACTCCTTCAGGAGTATAT-TTACTCACTTGCTCATTATCATAGCTTCAATAGTTTGATTTTTTATGAA-CCTGTGGAAA-TTCTTGGTTATGACAAT------AAATATAGTTTAGTACTTGTAAAACGTTTAATTACTCGAATGTATCAA---------CAGAAACCTTTGATTTATTC---------GGTGAATGATTCTAACCAAA---------A------TGGATTTT---GGGGTCACAAGAATTATTTTTCTTCTCATTTTTATTCTCAAATGGTATCAGAAGGTTTTGGAGTCATTCTGGAAATTCCATTCTCATCGCGATTAGTATCTTCCCTTGAAGAAAAA---------AGGATACCAAAATATCAGAATTTAC-GATCTATTCATTCAATATTTCCCTTTTTAGAGGATAAAGTATCACATTTAAATTATGTGTCAGATCTACTAATACCCTATCCCATCCATCTGGAAATCTTGGTTCAAATCCTTCAATGCTGGATCAAAGATGTTCCTTCTTTGCATTTATTGCGATTGTTTTTCCACGAATCTCATAATTTG---AATAATCTCATTACTTCAAA------------TAAATTTATTTACGTCTTT---------TCAAAAATAAATAAAAGATTCTTTTGGTTCCTACATAATTCTTATGTATATGAATTCGAATATCTATTCCTGTTTATTCGTAAACAGTCTTCTTATTTACGATCAATATCTTCTGGAGTATTTCTTGAGCGAACACATTTCTATGGAAAAATAGAATA------TCTTATATT----------CATGTGTTGTAATTCTTTT----------------------------------CAGA---GGATCCT---------ATGGTTCCTCAAATATACTTTCATACATTATGTTCGATATCAAGGAAAAGCAATTTTGGCTTCAAA-AGGAA--CTCTTATTCTGATGAAGAAATGGAAATTTCATCTTGTGAATTTTTGGCAATCTTATTTTCACTTTTGGTTTCAACCTTATAGGATCCATATAAAGCAATTACCTAACTATTCCTTCT---------CTTTTCTGGGGTATTTTTCAAGTGTACTAAAGAATCCTTTGATAGTAAGAAATCAAATGCTAGAGAATTCATTTCTAATAAATACTCTGACTAAGAAATTAGATACCATAGTCCCAGTGATTTATCTTATTGGATCATTGTCAAAAGCTCAATTTTGTACTGTATTGGGGCATCCTATTAGTAAACCGATCTGGACCGATTTATCGGATTCTGATATTCTTGATCGATTTTGTCGGATATGTAGAAATATTTGTCGTTATCACAGCGGATCCTCAAAGAAGC
Lemboglossum_bictoniense       ATGTATTTAAA-------------TGG---------CAG-ATTACAAGG--------ATATTT-AGATTTAAAAAAG-------------ATAGATT-------TTGGCAACAAAACTTCCTCTATCCGCTACTCCTTCAGGAGTATAT-TTACTCACTTGCTCATTATCATAGCTTCAATAGTTTGATTTTTTATGAA-CCTGTGGAAA-TTATTGGTTATGACAAT------AAATCTAGTTTAGTACTTGTAAAACGTTTAATTACTCGAATGTATCAA---------CAGAAACCTTTGATTTATTC---------GGTGAATGATTCTAACCAAA---------A------TGGATTTT---GGGGTCACAAGAATTCTTTTTCTTCTCATTTTTATTCTCAAATGGTCTCAGAAGGTTTTGGAGTCATTCTGGAAATTCCATTCTCATCGAGATTAGTATCTTCCCTTGAAGAAAAA---------AGGATACCAAAATATCAGAATTTAC-GATCTATTCATTCAATATTTCCCTTTTTAGAGGATAAATTATCACATTTAAATTATGTTTCAGATCTACTAATACCCTATCCCATCCATCTGGAAATCTTGGTTCAAATCCTTCAATGCTGGATCAAAGATGTTCCTTCTTTGCATTTATTGCGATTGTTTTTCCACGAATCTCATAATTTG---AATAATCTCATTACTTCAAA------------GAAATTTATTTACGTCTTT---------TCAAAAATAAAGAAAAGATTCTTTTGGTTCCTACATAATTCTTATGTATATGAATTCGAATATATATTCCTGTTTATTCGTAAAAAGTCTTATTATTTACGATCAATATCTTTTGGAATATTTCTTGAGCGAACACATTTCTATGGAAAAATAGAATA------TCTTATAGT----------CATGTGTTGTAATTCTTTT----------------------------------CAGA---GGATCCT---------CTGGTTCCTAAAATATACTTTCATACATTATGTTCGATATCAAGGAAAAGCAATTTTGGCTTCAAA-AGGAA--CTCTTATTCTGATGAAGAAATGGAAATTTCATCTTGTGAATTTTTGGCAATCTTATTTTCACTTTTGGTTTCAACCTTATAGGATCCATATCAAGCAATTACCTAACTATTCCTTCT---------CTTTTCTGGGGTATTTTTCAAGTGTACTAAAGAATCCTTTGATAGTCAGAAATCAAATGCTAGAGAATTCATTTCTAATAAATACTCTGACTAAGAAATTAGATACCATAGTCCCAGTTATTTATCTTATTGGATCATTGTCAAAAGCTCAATTTTGTACTGTATTGGGTCATCCTATTAGTAAACCGATCTGGACCGATTTATCGGATTCTGATATTCTTGATCGATTTTGTCGGATATGTAGAAATCTTTGTCGTTATCACAGCGGATCCTCAAAGAAGC
Mesoglossum_londesboroughianum ????????????????????????????????????????ATTACAAGG--------ATATTT-AGATTTAAAAAAG-------------ATAGATT-------TTGGCAACAAAACTTCCTCTATCCGCTACTCCTTCAGGAGTATAT-TTACTCACTTGCTCATTATCATAGCTTCAATAGTTTGATTTTTTATGAA-CCTGTGGAAA-TTATTGGTTATGACAAT------AAATCTAGTTTAGTACTTGTAAAACGTTTAATTACTCGAATGTATCAA---------CAGAAACCTTTGATTTCTTC---------GGTGAATGATTCTA-CCAAA---------A------TGGATTTT---GGGGTCACAAGAATTCTTTTTCTTCTCATTTTTATTCTCAAATGGGATCAGAAGGTTTTGGAGTCATTCTGGAAATTCCATTCTCATCGAGATTAGTATCTTCCCTTGAAGAAAAA---------AGGATACCAAAATATCAGAATTTAC-GATCTATTCATTCAATATTTCCCTTTTTAGAGGATAAATTATCACATTTAAATTATGTGTCAGATCTACTAATACCCTATCCCATCCATCTGGAAATCTTGGTTCAAATCCTTCAATGCTGGATCAAAGATGTTCCTTCTTTGCATTTATGGCGATTGTTTTTCCACGAATCTCATAATTTG---AGTAATCTCATTACTTCAAA------------GAAATTTATTTACGTCTTT---------TCAAAAATAAAGAAAAGATTCTTTTGGTTCCTACATAATTCTTATGTATATGAATTCGAATATATATTCCTGTTTATTCGTAAACAGTCTTATTATTTACGATCAATATCTTTTGGAGTCTTTCTTGAGCGAACACATTTCTATGGAAAAATAGAATA------TCTTAGAGT----------CATGTGTTGTAATTCTTTT----------------------------------CAGA---GGATCCT---------ATGGTTCCTAAAATATACTTTCATACATTATGTTCGATATCAAGGAAAAGCAATTTTGGCTTCAAA-AGGAA--CTCTTATTCTGATGAAGAAATGGAAATTTCATCTTGTGAATTTTTGGCAATCTTATTTTCACTTTTGGTTTCAACCTTATAGGATCCATATCAAGCAATTACCTAACTATTCCTTCT---------CTTTTCTGGGGTATTTTTCAAGTGTACTAAAGAATCCTTTGATAGTAAGAAATCAAATGCTAGAGAATTCATTTCTAATAAATACTCTGACTAAGAAATTAGATACCATAGTCCCAGTTATTTATCTTATTGGATCATTGTCAAAAGCTCAATTTTGTACTGTATTGGGTCATCCTATTAGTAAACCGATCTGGACCGATTTATCGGATTCTGATATTCTTGATCGATTTTGTCGGATATGTAGAAATATTTGTCGTTATCACAGCGGATCCTCAAAGAAGC
Brachtia_glumacea              ATGTATTTCAA-------------TGG---------CAG-ATTACAAGG--------ATATTT-AGATTTAAAAAAG-------------ATAGATT-------TTGGCAACAAAACTTCCTCTATCCGCTACTCCTTCAGGAGTATAT-TTACTCACTTGCTCATTATCATAGCTTCAATAGTTTGATTTTTTATGAA-CCTGTGGAAA-TTATTGGTTATGACAAT------AAATCTAGTTTAGTACTTGTAAAACGTTTAATTACTCGAATGTATCAA---------CAGAAACCTTTGATTTATTC---------GGTGAATGATTCTAACCAAA---------A------TGGATTTT---GGTGTCACAAGAATTCTTTTTCTTCTCATTTTTATTCTCAAATGGTATCAGAAGGTTTTGGAGTCATTCTGGAAATTCCATTCTCATCGCGATTAGTATCTTCCCTTGAAGAAAAA---------AGGATACCAAACTATCAGAATTTAC-GATCTATTCATTCAATATTTCCCTTTTTAGAGGATAAATTATCACATTTAAATTATGTGTCAGATCTACTAATACCCTATCCCATCCATCTGGAAATCTTGGTTCAAATCCTTCAATGCTGGATCAAAGATGTTCCTTCTTTGCATTTATTGCGATTGTTTTTCCACGAATCTCATAATTTG---AATAATCTCATTACTTCAAA------------GAAATTTATTTACGTCTTT---------TCAAAAATAAAGAAAAGATTTTTTTGGTTCCTACATAATTCTTATGTATATGAATTCGAATATCTATTCCTGTTTATTCGTAAACAGTCTTCTTATTTACGATCAATATCTTCTGGAGTATTTCTTGAGCGAACACATTTCTATGGAAAAATAGAATA------TCTTATAGT----------CATGTATTGTAATTCTTTT----------------------------------CAGA---GGATCCT---------ATGGTTCCTCAAATATACTTTCATACATTATGTTCGATATCAAGGAAAAGCAATTTTGGCTTCAAA-AGGAA--CTCTTATTCTGATGAAGAAATGGAAATTTCATCTTGTGAATTTTTGGCAATCTTATTTTCACTTTTGGTTTCAACCTTATAGGATCCATATAAAGCAATTACCTAACTATTCCTTCT---------CTTTTCTGGGGTATTTTTCAAGTGTACTAAAGAATCCTTTGATAGTAAGAAATCAAATGCTAGAGAATTCATTTCTAATAAATAATCTGACTAAGAAATTAGATACCACAGTCCCAGTTATTTATCTTATTGGATCATTGTCAAAAGCTCAATTTTGTACTGTATTGGGTCATCCTATTAGTAAATCAATCTGGACCGATTTATCGGATTCTGATATTCTTGATCGATTTTGTCGGATATGTAGAAATATTTGTCGTTATCACAGCGGATCCTCAAAGAAGC
Oliveriana_brevilabia          ATGTATTTAAA-------------TGG---------CAG-ATTCCAAGG--------ATATTT-AGATTTAAAAAAG-------------ATAGATT-------TTGGCAACAAAACTTCCTCTATCCGCTACTCCTTCAGGAGTATAT-TTACTCACTTGCTCATTATCATAGCTTCAATAGTTTTATTTTTTATGAA-CCTGTGGAAA-TTCTTGGTTATGACAAT------AAATCTAGTTTAGTACTTGTAAAACGTTTAATTACTCGAATGTATCAA---------CAGAAACCTTTGATTTATTC---------GGTGAATGATTCTAACCAAA---------A------TGGGTTTT---GGTGTCACAAGAATTCTTTTTCTTCTCATTTTTATTCTCAAATGGTATCAGAAGGTTTTGGAGTCATTCTGGAAATTCCATTCTCATCGCGATTAGTATCTTCCCTTGAAGAAAAA---------AGGATACAAAAATATCAGAATTTAC-GATCTATTCATTCAATATTTCCCTTTTTAGAGGATAAATTATCACATTTAAATTATGTGTCAGATCTACTAATACCCTATCCCATCCATCTGGAAATCTTGGTTCAAATCCTTCAATGCTGGATCAAAGATGTTCCTTCTTTGCATTTATTGCGATTGTTTTTCCACGAATCTCATAATTTG---AATAATCTCATTACTTCAAA------------GAAATTTATTTACGTCTTT---------TCAAAAATAAAGAAAAGATTTTTTTGGTTCCTACATAATTCTTATGTATATGAATTCGAATATCTATTCCTGTTTATTCGTAAACAGTCTTCTTATTTACGATCAATATCTTCTGGAGTATTTCTTGAGCGAACACATTTCTATGGAAAAATAGAATA------TCTTATAGT----------CATGTATTGTAATTCTTTT----------------------------------CAGA---GGATCCT---------ATGGTTCCTCAAATATACTTTCATACATTATGTTCGATATCAAGGAAAAGCAATTTTGGCTTCAAA-AGGAA--CTCTTATTCTGATGAAGAAATGGAAATTTCATCTTGTGAATTTTTGGCAATCTTATTTTCACTTTTGGTTTCAACCTTATAGGATCCATATAAAGCAATTACCTAACTATTCCTTCT---------CTTTTCTGGGGTATTTTTCAAGTGTACTAAAGAATCCTTTGATAGTAAGAAATCAAATGCTAGAGAATTCATTTCTAATAAATACTCTTACTAATAAATTAGATACCACAGTCCCAGTTATTTATCTTATTGGATCATTGTCAAAAGCTCAATTTTGTACTGTATTGGGTCATCCTATTAGTAAATTGATCTGGACCGATTTATCGGATTCTGATATTCTTGATCGATTTTGTCGGATATGTAGAAATATTTGTCGTTATCACAGTGGATCCTCAAAGAAGC
Brassia_verrucosa              ATGTATTTAAA-------------TGG---------CAG-ATTACAAGG--------ATCTTT-AGATTTAAAAAAG-------------ATAGATT-------TTGGCAACAAAACTTCCTCTATCCGCTACTCCTTCAGGAGTATAT-TTACTCACTTGCTCATTATCATAGCTTCAATAGTTTGATTTTTTATGAA-CCTGTGGAAA-TTATTGGTTATGACAAT------AAATCTAGTTTAGTACTTGTAAAACGTTTAATTACTCGAATGTATCAA---------CAGAAACCTTTGATTTATTC---------GGTGAATGATTCTAACCAAA---------A------TGGATTTT---GGTGTCACAAGAATTCTTTTTCTTCTCATTTTTATTCTCAAATGGTATCAGAAGGTTTTGGAGTCATTCTGGAAATTCCATTCTCATCGCGATTAGTATCTTCCCTTGAAGAAAAA---------AGGATACCAAAATATCAGAATTTAC-GATCTATTCATTCAATATTTCCCTTTTTAGAGGATAAATTATCACATTTAAATTATGTGTCAGATCTACTAATACCCTATCCCATCCATCTGGAAATCTTGGTTCAAATCCTTCAATGCTGGATCAAAGATGTTCCTTCTTTGCATTTATTGCGATTGTTTTTCCACGAATCTCATAATTTG---AATAATCTCATTACTTCAAA------------GAAATTTATTTACGTCTTT---------TCAAAAATAAAGAAAAGATTTTTTTGGTTCCTACATAATTCTTATGTATATGAATTCGAATATCTATTCCTGTTTATTCGTAAACAGTCTTCTTATTTACGATCAATATCTTCTGGAGTATTTCTTGAGCGAACACATTTCTATGGAAAAATAGAATA------TCTTATAGT----------CATGTATTGTAATTCTTTT----------------------------------CAGA---GGATCCT---------ATGGTTCCTCAAATATACTTTCATACATTATGTTCGATATCAAGGAAAAGCAATTTTGGCTTCAAA-AGGAA--CTCTTATTCTGATGAAGAAATGGAAATTTCATCTTGTGAATTTTTGGCAATCTTATTTTCACTTTTGGTTTCAACCTTATAGGATCCATATAAAGCAATTACCTAACTATTCCTTCT---------CTTTTCTGGGGTATTTTTCAAGTGTACTAAAGAATCCTTTGATAGTAAGAAATCAAATGCTAGAGAATTCATTTCTAATAAATACTCTGACTAAGAAATTAGATACCACAGTCCCAGTTATTTATCTTATTGGATCATTGTCAAAAGCTCAATTTTGTACTGTATTGGGTCATCCTATTAGTAAATCGATCTGGACCGATTTATCGGATTCTGATATTCTTGATCGATTTTGTCGGATATGTAGAAATATTTGTCGTTATCACAGCGGATCCTCAAAGAAGC
Anneliesia_condida             ATGTATTTAAA-------------TGG---------CAG-ATTACAAGG--------ATATTT-AGATTTAAAAAAG-------------ATAGATT-------TTGGCAACAAAACTTCCTCTATCCGCTACTCCTTCAGGAGTATAT-TTACTCACTTGCTCATTATCATAGTTTCAATAGTTTGATTTTTTATGAA-CCTGTGGAAA-TTATTGGTTATGACAAT------AAATCTAGTTTAGTACTTGTAAAACGTTTAATTACTCGAATGTATCAA---------CAGAAACCTTTGATTTATTC---------GGTGAATGATTCTAACCAAA---------A------TGGATTTT---GGTGTCACAAGAATTCTTTTTCTTCTCATTTTTATTCTCAAATGGTATCAGAAGGTTTTGGAGTCATTCTGGAAATTCCATTCTCATCGCGATTAGTATCTTCCCTTGAAGAAAAA---------AGGATACCAAAATATCAGAATTTAC-GATCTATTCATTCAATATTTCCCTTTTTAGAGGATAAATTATCACATTTAAATTATGTGTCAGATCTACTAATACCCTATCCCATCCATCTGGAAATCTTGGTTCAAATCCTTCAATGCTGGATCAAAGATGTTCCTTCTTTGCATTTATTGCGATTGTTTTTCCACGAATCTCATAATTTG---AATAATCTCATTACTTCAAA------------GAAATTTATTTACGTCTTT---------TCAAAAATAAAGAAAAGATTTTTTTGGTTCCTACATAATTCTTATGTATATGAATTCGAATATCTATTCCTGTTTATTCGTAAACAGTCTTCTTATTTACGATCAATATCTTCTGGAGTATTTCTTGAGCGAACACATTTCTATGGAAAAATAGAATA------TCTTATAGT----------CATGTATTGTAATTCTTTT----------------------------------CAGA---GGATCCT---------ATGGTTCCTCAAATATACTTTCATACATTATGTTCGATATCAAGGAAAAGCAATTTTGGCTTCAAA-AGGAA--CTCTTATTCTGATGAAGAAATGGAAATTTCATCTTGTGAATTTTTGGCAATCTTATTTCCACTTTTGGTTTCAACCTTATAGGATCCATATAAAGCAATTACCTAACTATTCCTTCT---------CTTTTCTGGGGTATTTTTCAAGTGTACTAAAGAATCCTTTGATAGTAAGAAATCAAATGCTAGAGAATTCATTTCTAATAAATACTCTGACTAAGAAATTAGATACCACAGTCCCAGTTATTTATCTTATTGGATCATTGTCAAAAGCTCAATTTTGTACTGTATTGGGTCATCCTATTAGTAAACCGATCTGGACCGATTTATCGGATTCTGATATTCTTGATCGATTTTGTCGGATATGTAGAAATATTTGTCGTTATCACAGCGGATCCTCAAAGAAGC
Cischweinfia                   ATGTATTTAAA-------------TGG---------CAG-ATTACAAGG--------ATATTT-CGATTTAAAAAAG-------------ATAGATT-------TTGGCAACAAAACTTCCTCTATCCGCTACTCCTTCAGGAGTATAT-TTACTCACTTGCTCATTATCATAGCTTCAATAGTTTGATTTTTTATGAA-TCTGTGGAAA-TTATTGGTTATGACAAT------AAATCTAGTTTAGTACTTGTAAAACGTTTAATTACTCGAATGTATCAA---------CAGAAACCTTTGATTTATTC---------GGTGAATGATTCTAACCAAA---------A------TGGATTTT---GGTGTCACAAGAATTCTTTTTCTTCTCATTTTTATTCTCAAATGGTATCAGAAGGTTTTGGAGTCATTCTGGAAATTCCATTCTCATCGCGATTAGTATCTTCCCTTGGAGAAAAA---------AGGATACAAAAATATCAGAATTTAC-GATCTATTCCTTCAATATTTCCCTTTTTA-AGGATAAATTATCACATTTAAATTATGTGTCAGATCTACTAATACCCTATCCCATCCATCTGGAAATCTTGGTTCAAATCCTTCAATGCTGGATCAAAGATGTTCCTTCTTTGCATTTATTGCGATTGTTTTTCCACGAATCTCATAATTTG---AATAATCTCATTACTTCAAA------------GAAATTTCTTTACGTCTTT---------TCAAAAATAAAGAAAAGATTTTTTTGGTTCCTACATAATTCTTATGTATATGAATTCGAATATCTATTCCTGTTTATTCGTAAACAGTCTTCTTATTTACGATCAATATCTTCTGGAGTATTTCTTGAGCGAACACATTTCTATGGAAAAATAGAATA------TCTTATAGT----------CATGTATTGTAATTCTTTT----------------------------------CAGA---GGATCCT---------ATGGTTCCTCAAATATACTTTCATACATTATGTTCGATATCAAGGAAAAGCAATTTTGGCTTCAAA-AGGAA--CTCTTATTCTGATGAAGAAATGGAAATTTCATCTTGTGAATTTTTGGCAATCTTATTTTCACTTTTGGTTTCAACCTTATAGGATCCATATAAAGAAATTCCCTAACTATTCCTTCT---------CTTTTCTGGGGTATTTTTCAAGTGTACTAAAGAATCCTTTGATAGTAAGAAATCAAATGCTAGAGAATTCATTTCTAATAAATACTCTTACTAAGAAATTAGATACCACAGTCCCAGTTATTTATCTTATTGGATCATTGTCAAAAGCTCAATTTTGTACTGTATTGGGTCATCCTATTAGTAAATCGATCTGGACCGATTTATCGGATTCTGATATTCTTGATCGATTTTGTCGGATATGTAGAAATATTTGTCGTTATCACAGCGGATCCTCAAAGAAGC
Cyrtochilum_macranthum         ATGTATTTGAA-------------TGG---------CAG-ATTCCAAGG--------ATATTT-AGATTTAAAAAAG-------------ATCAATT-------TTGGCAACAAAACTTCCTCTATCCGCTACTCCTTCAGGAGTATAT-TTACTCACTTGCTCATTATCATAGCTTCAATAGTTTGATTTTTTATGAA-CCTGTGGAAA-TTATTGGTTATGACAAT------AAATCTAGTTTAGTACTTGTAAAACGTTTAATTACTCGAATGTATCAA---------CAGAAACCTTTGATTTATTC---------GTTGAATGATTCTAACCAAA---------A------TGGATTTT---GGGGTCACAATAATTCTTTTTCTTCTCATTTTTATTCTCAAATGGTATCAGAAGGTTTTGGAGTCATTCTGGAAATTCCATTCTCATCGCGATTAGTATCTTCCCTTGAAGAAAAA---------AGGATACCAAAATATCAGAATTTAC-GATCTATTCATTCAATATTTCCCTTTTTAGAGGATAAATTATCACATTTAAATTATGTGTCAGATCTACTAATACCCTATCCCATACATCTGGAAATCTTGGTTCAAATCCTTCAATGCTGGATCAAAGATGTTCCTTCTTTGCATTTATTGCGATTGTTTTTCCACGAATCTCATAATTTG---AATAATCTCATTACTTCAAA------------TAAATTTATTTACGTCTTT---------TCAAAAATAAAGAAAAGATTCTTTTGGTTCCTACATAATTCTTATGTATATGAATTCGAATATCTATTCCTGTTTCTTCGTAAACAGTCTTCTTATTTACGATCAATATCTTCTGGAGTATTTATTGAGCGAACACATTTCTATGGAAAAATAGAATA------TCTTATAGT----------CATGTGTTGTAATTCTTTT----------------------------------CATA---GGATCCT---------ATGGTTCCTCAAATATACTTTCATACATTATGTTAGATATCAAGGAAAAGCAATTTTGGCTTCAAA-AGGAA--CTCTTATTCTGATGAAGAAATGGAAATTTCATCTTGTGAATTTTTGGCAATCTTATTTTCACTTTTGGTTTCAACCTTATAGGATCCATATAAAGCAATTACCTAACTATTCCTTCT---------CTTTTCTGGGGTATTTTTCAAGTGTACTAAAGAATCCTTTGATAGTAAGAAATCAAATGCTAGATAATTCATTTCTAATAAATACTCTGACTAATAAATTAGATACCATAGTCCCAGTTATTTATCTTATTGGATCATTGTCAAAAGCTCAATTTTGTACTGTATTGGGTCATCCTATTAGTAAACCAATCTGGACCGATTTATCGGATTCTGATATTCTTGATCGATTTTGTCGGATATGTAGAAATATTTGTCGTTATCACAGCGGATCCTCAAAGAAGC
Neodryas                       ATGTATTTAAA-------------TGG---------CAG-ATTCCAAGG--------ATATTT-AGATTTAAAAAAG-------------ATAGATT-------TTGGCAACAAAACTTCCTCTATCCGCTACTCCTTCAGGAGTATAT-TTACTCACTTGCTCATTATCATAGCTTCAATAGTTTGATTTTTTATGAA-CCTGTGGAAA-TTATTGGTTATGACAAT------AAATCTAGTTTAGTACTTGTAAAACGTTTAATTACTCGAATGTATCAA---------CAGAAACCTTTGATTTATTC---------GGTGAATGATTCTAACCAAA---------A------TGGATTTT---GGGGTCACAAGAATTCTTTTTCTTCTCATTTTTATTCTCAAATGGTATCAGAAGGTTTTGGAGTCATTCTGGAAATTCCATTCTCATCGCGATTAGTATCTTCCCTTGAAGAAAAA---------AGGATACCAAAATATCAGAATTTAC-GATCTATTCATTCAATATTTCCCTTTTTAGAGGATAAATTCTCACATTTAAATTATGTGTCAGATCTACTAATACCCTATCCCATCCATCTGGAAATCTTGGTTCAAATCCTTCAATGCTGGATCAAAGATGTTTCTTCTTTGCATTTATTGCGATTGTTTTTCCACGAATCTCATAATTTG---AATAATCTCATTACTTCAAA------------TAAATTTATTTACGTCTTT---------TCAAAAAGAAAGAAAAGATTCTTTTGGTTCCTACATAATTCTTATGTATATGAATTCGAATATCTATTCCTGTTTCTTCGTAAACAGTCTTCTTATTTACGATCAATATCTTCTGGAGTATTTCTTGAGCGAACACATTTCTATGGAAAAATAGAATA------TCTTATAGT----------CATGTGTTGTAATTCTTTT----------------------------------CAGA---GGATCCT---------ATGGTTCCTCAAATATACTTTCATACATTATGTTCGATATCAAGGAAAAGCAATTTTGGCTTCAAA-AGGAA--CTCTTATTCTGATGAAGAAATGGAAATTTCATCTTGTGAATTTTTGGCAATCTTATTTTCACTTTTGGTTTCAACCTTATAGGATCCATATAAAGCAATTACCTAACTATTCCTTCT---------CTTTTCTGGGGTATTTTTCAAGTGTACTAAAGAATCCTTTGATAGTAAGAAATCAAATGCTAGAGAATTCATTTCTAATAAATACTCTGACTAAGAAATTCGATACCATAGTCCCAGTTATTTATCTTATTGGATCATTGTCAAAAGCTCAATTTTGTACTGTATTGGGTCATCCTATTAGTAAACCGATCTGGACCGATTTATCGGATTCTGATATTCTTGATCGATTTTGTCGGATATGTAGAAATATTTGTCGTTATCACAGCGGATCCTCAAAGAAGC
Stigmatorthos_peruviana        ATGTATTTAAA-------------TGG---------CAG-ATTCCAAGG--------ATATTT-AGATTTAAAAAAG-------------ATAGATT-------TTGGCAACAAAACTTCCTCTATCCGCTACTCCTTCAGGAGTATAT-TTACTCACTTGCTCATTATCATAGCTTCAATAGTTTTATTTTTTATGAA-CCTGTGGAAA-TTATTGGTTATGACAAT------AAATCTAGTTTAGTACTTGTAAAACGTTTAATTACTCGAATGTATCAA---------CAGAAACCTTTGATTTATTC---------GGTGAATGATTCTAACCAAA---------A------TGGATTTT---GGGGTCACAAGAATTCTTTTTCTTCTCATTTTTATTCTCAAATGGTATCAGAAGGTTTTGGAGTCATTCTGGAAATTCCATTCTCATCGCGATTAGTATCTTCCCTTGAAGAAAAA---------AGGATACCAAAATATCAGAATTTAC-GATCTATTCATTCAATATTTCCCTTTTTAGAGGATAAATTCTCACATTTAAATTATGTGTCAGATCTACTAATACCCTATCCCATCCATCTGGAAATCTTGGTTCAAATCCTTCAATGCTGGATCAAAGATGTTTCTTCTTTGCATTTATTGCGATTGTTTTTCCACGAATCTCATAATTTG---AATAATCTCATTACTTCAAA------------TAAATTTATTTACGTCTTT---------TCAAAAAGAAAGAAAAGATTCTTTTGGTTCCTACATAATTCTTATGTATATGAATTCGAATATCTATTCCTGTTTCTTCGTAAACAGTCTTCTTATTTACGATCAATATCTTCTGGAGTATTTCTTGAGAGAACACATTTCTATGGAAAAATAGAATA------TCTTATAGT----------CATGTGTTGTAATTCTTTT----------------------------------CAGA---GGATCCT---------ATGGTTCCTCAAATATACTTTCATACATTATGTTCGATATCAAGGAAAAGCAATTTTGGCTTCAAA-AGGAA--CTCTTATTCTGATGAAGAAATGGAAATTTCATCTTGTGAATTTTTGGCAATCTTATTTTCACTTTTGGTTTCAACCTTATAGGATCCATATAAAGCAATTACCTAACTATTCCTTCT---------CTTTTCTGGGGTATTTTTCAAGTGTACTAAAGAATCCTTTGATAGTAAGAAATCAAATGCTAGATAATTCATTTCTAATAAATACTCTGACTAAGAAATTCGATACCATAGTCCCAGTTATTTATCTTATTGGATCATTGTCAAAAGCTCAATTTTGTACTGTATTGGGTCATCCTATTAGTAAACCGATCTGGACCGATTTATCGGATTCTGATATTCTTGATCGATTTTGTCGGATATGTAGAAATATTTGTCGTTATCACAGCGGATCCTCAAAGAAGC
Heteranthocidium_orthotis      ATGTATTTAAA-------------TGG---------CAG-ATTACAAGG--------ATATTG-AGATTTAAAAAAG-------------ATAGATT-------TTGGCAACAAAACTTCCTCTATCCACTACTCCTTCAGGAGTATAT-TTACTCACTTGCTCATTATCATAGCTTCAATAGTTTGATTTTTTATGAA-CCTGTGGAAT-TTATTGGTTATGACAAT------AAATATAGTTTAGTACTTATAAAACGTTTAATTACTCGAATGTATCAA---------CAGAAACCTTTGATTTATTC---------GGTGAATGAT---------------------------------------GGTCACAAGAATTCTTTTTCTTCTCATTTTTCTTCTCAAATTGTATCAGAAGGTTTTGGAGTCATTCTGGAAATTCCATTCTCATCGCGATTCTTATCTTCCCTTGAAGAAAAA---------AGGATACCAAAATATCAGAATTTAC-GATCTATTCATTCAATATTTCCCTTTTTAGAGGATAAATTATCACATTTAAATTATGTGTTAGATCTACTAATACCCTATCCCATCCATCTGGAAATCTTGGTTCAAATCCTTCAATGCTGGATCAAAGATGTTCCTTCTTTGCATTTATTGCGATTGTTTTTCCACGAATCTCATAATTTG---AATAATCTCATTACTTCAAA------------GAAATTTATTTACGTCTTT---------TCAAAAATAAAGAAAAGATTCTTTTGGTTCCTACATAATTCTTATGTATATGAATTCGAATATCTATTCCTGTTTATTCGTAAACAGTCTTCTTATTTACGATCAATATCTTCTGGAGTCTTTCTTGAGCGAACACATTTCTATGGAAAAATAGACTA------TCTTATAGT----------CATGTTTTGTAATTCTTTT----------------------------------CAGA---GGATCTT---------ATGGTTCCTCAAATATACTTTCATACATTATGTTCGATATCAAGGAAAAGCAATTTTGGCTTCAAA-AGGAA--CTCTTATTCTGATGAAGAAATGGAAATTTCATCTTGTGAATTTTTGGCAATATTATTTTCACTTTTGGTTTCAACCTTATAGGATCCATATAAAGCAATTACCTAACTATTCCTTCT---------CTTTTCTGGGGTATTTTTCAAGTGTACTAAAGAATCCTTTGATAGTAAGAAATCAAATGCTAGAGAATTCATTTCTAATAAATACTCTGACTAAGAAATTAGATACCATAGTCCCAGTTATTTATCTTATTGGATCATTGTCAAAAGCTCAATTTTGTACTGTATTGGGTCATCCTATTAGTAAACCGATCTGGACCGATTTATCGGATTCTGATATTCTTGATCGATTTTGTCGGATATGTAGAAATATTTGTCGTTATCACAGCGGATCCTCAAAGAAGC
Mexicoa_ghiesbreghtiana        ATGTATTTAAA-------------TGG---------CAG-ATTACAAGG--------ATATTT-AGATTTAAAAAAG-------------ATAGATT-------TTGGCAACAAAACTTCCTCTATCCGCTACTCCTTCAAGAGTATAT-TTACTCACTTGCTCATTATCATAGCTTCAATAGTTTGATTTTTTATGAA-CCTGTGGAAA-TTATTGGTTATGACAAT------AAATCTAGTTTAGTACTTGTAAAACGTTTAATTACTCGAATGTATCAA---------CAGAAACCTTTGATTTATTC---------GGTGAATGATTCTAACCAAA---------A------AGTATTTT---GGGGTCACAAGAATTCTTTTTCTTCTCATTTTTATTCTCAAATGGTATCAGAAGGTTTTGGAGTCATTCTGGAAATTCCATTCTCATCGCGATTAGTATCTTCCCTTGAAGAAAAAAAA------AGGATACCAAAATATCAGAATTTAC-GATCTATTCATTCAATATTTCCCTTTTTAGAGGATAAATTCTCACATTTAAATTATGTGTCAGATCTACTAATACCCTATCCCATCCATCTGGAAATCTTGGTTCAAATCCTTCAATGCTGGATCAAAGATGTTCCTTCTTTGCATTTATTGCGATTGTTTTTCCACGAATCTCATAATTTG---AATAATCTCATTACTTCAAA------------GAAATTTATTTACGTCTTT---------TCAAAAATAAAGAAAAGATTCTTTTGGTTCCTACATAATTCTTATGTATATGAATTCGAATATCTATTCCTGTTTGTTCGTAAACAGTCTTCTTATTTACAATTAATATCTTCTGGAGTCTTTCTTGAGCGAACACATTTCTATGGAAAAATAGAATA------TCTTATAGT----------CATGTGTTGTAATTCTTTT----------------------------------CAGA---GGATCCT---------ATGGTTCCTCAAATATACTTTCATACATTATGTTCGATATCAAGGAAAAGCAATTTTGGCTTCAAA-AGGAA--CTCTTCTTCTGATGAAGAAATGGAAATTTCATCTTGTGAATTTTTGGCAATCTTATTTTCACTTTTGGTTTCAACCTTATAGGATCCATATAAAGCAATTACCTAACTATTCCTTCT---------CCTTTCTGGGGTATTTTTCAAGTGTACTAAAGAATCCTTTGATAGTAAGAAATCAAATGCTAGAGAATTCATTTCTCATAAATACTCTGACTAAGAAATTAGATACCATAGTCCCAGTTATTTATCTGATTGGATCATTGTCAAAAGCTCAATTTTGTACTGTATTGGGTCATCCTATTAGTAAACCGATCTGGACCGATTTATCGGATTCTGATATTCTTGATCGATTTTGTCGGATATGTAGAAATATTTGTCGTTATCACAGTGGATCCTCAAAGAAGC
Miltonioides                   ATGTATTTAAA-------------TGG---------CAG-ATTACAAGG--------ATATTT-AGATTTAAAAAAG-------------ATAGATT-------TTGGCAACAAAACTTCCTCTATCCGCTACTCCTTCAAGAGTATAT-TTACTCACTTGCTCATTATCATAGCTTCAATAGTTTGATTTTTTATGAA-CCTGTGGAAA-TTATTGGTTATGACAAT------AAATCTAGTTTAGTACTTGTAAAACGTTTAATTACTCGAATGTCTCAA---------CAGAAACCTTTGATTTATTC---------GGTGAATGATTCTAACCAAA---------A------TGGATTTT---GGGGTCACAAGAATTCTTTTTCTTCTCATTTTTATTCTCAAATGGTATCAGAAGGTTTTGGAGTCATTCTGGAAATTCCATTCTCATCGCGATTAGTATCTTCCCTTGAAGAAAAA---------AGGATACCAAAATATCAGAATTTAC-GATCTATTCATTCAATATTTCCCTTTTTAGAGGATAAATTATCACATTTAAATTATGTGTCAGATCTACTAATACCCTATCCCATCCATCTGGAAATCTTGGTTCAAATCCTTCAATGCTGGATCAAAGATGTTCCTTCTTTGCATTTATTGCGATTGTTTTTCCACGAATCTCATAATTTG---AATAATCTCATTACTTCAAACATTACTTCAAAGAAATTTATTTACGTTTTT---------TCAAAAATAAAGAAAAGATTCTTTTGGTTCCTACATAATTCTTATGTATATGAATTCGAATATCTATTCCTGTTTATTCGTAAACAGTCTTCTTATTTACAATTAATATCTTCTGGAGTCTTTCTTGAGCGAACACTTTTCTATGGAAAAATCGAATA------TCTTATAGT----------CATGTGTTGTAATTCTTTT----------------------------------CAGA---GGATCCT---------ATGGTTCCTCAAATATACTTTCATACATTATGTTCGATATCAAGGAAAAGCAATTTTGGCTTCAAA-AGGAA--CTCTTCTTCTGATGAAGAAATGGAAATTTCATCTTGTGAATTTTTGGCAATCTTATTTTCACTTTTGGTTTCAACCTTATAGGATCCATATAAAGCAATTACCTAACTATTCCTTCT---------CTTTTCTGGGGTATTTTTCAAGTGTACTAAAGAATCCTTTGATAGTAAGAAATCAAATGCTAGAGAATTCATTTCTAATAAATACTCTGACTAAGAAATTAGATACCATAGTCCCAGTTATTTATCTGATTGGATCATTGTCAAAAGCTCAATTTTGTACTGTATTGGGTCATCCTATTAGTAAACCGATCTGGACCGATTTATCGGATTCTGATATTCTTGATCGATTTTGTCGGATATGTAGAAATATTTGTCGTTATCACAGTGGATCCTCAAAGAAGC
Cochlioda_neozliana            ATGTATTTAAA-------------TGG---------CAG-ATTACAAGG--------ATATTT-AGATTTAAAAAAG-------------ATAGATT-------TTGGCAACAAAACTTCCTCTATCCGCTACTCCTTCAGGAGTATAT-TTACTCACTTGCTCATTATCATAGCTTCAATAGTTTGATTTTTTATGAA-CCTGTGGAAA-TTATTGGTTATGACAAT------AAATCTAGTTTAGTACTTGTAAAACGTTTAATTATTCGAATGTATCAA---------CAGAAACCTTTGATTTATTC---------GGTGAATGATTATAACAAAA---------A------TGGATTTT---GGGGTCACAAGAATTCTTTTTCTTCTCATTTTTATTCTCAAATGGTATCAGAAGGTTTTGGAGTCATTCTGGAAATTCCATTCTCATCGCGATTAGTATCTTCCCTTGAAGAAAAA---------AGGATACCAAAATATCAGAATTTAC-GATCTATTCATTCAATATTTCCCTTTTTAGAGGATAAATTATCACATTTAAATTATGTGTCAGATCTACTAATACCCTATCCCATCCATCTGGAAATCTTGGTTCAAATCCTTCAATGCTGGATCAAAGATGTTCCTTCTTTGCATTTATTGCGATTGTTTTTCCACGAATCTCATAATTTG---AATAATCTCATTACTTCAAA------------GAAATTTATTTACGTCTTT---------TCAAAAATAAAGAAAAGATTCTTTTGGTTCCTACATAATTCTTATGTATATGAATTCGAATATATATTCCTGTTTATTCGTAAACAGTCTTCTTATTTACAATCAATATCTTCTGGAGTCTTTCTTGAGCGAACACATTTCTATGGAAAAATAGAATA------TCTTATAGT----------CATGTGTTGTAATTCTTTT----------------------------------CAGA---TGATCCT---------ATGGTTCCTCAAATATACTTTCATACATTATGTTCGATATCAAGGAAAAGCAATTTTGGCTTCAAA-AGGAA--CTCTTCTTCTGATGAAGAAATGGAAATTTCATCTTGTGAATTTTTGGCAATCTTATTTTCACTTTTGGTTTCAACCTTATAGGATCCATATAAAGGAATTACCTAACTATTCCTTCT---------CTTTTCTGGGGTATTTTTCAAGTGTACTAAAGAATCCTTTGATAGTAAGAAATCAAATGCTAGAGAATTCATTTCTAATAAATACTCTGACTAATAAATTAGATACCATAGTCCCAGTTATTTATCTGATTGGATCATTGTCAAAAGCTCAATTTTGTACTGTATTGGGTCATCCTATTAGTAAACCGATCTGGACCGATTTATCGGATTCTGATATTCTTGATCGATTTTGTCGGATATGTAGGAATATTTGTCGTTATCACAGCGGATCCTCAAAGAAGC
Cochlioda_rosea                ATGTATTTAAA-------------TGG---------CAG-ATTACAAGG--------ATATTT-AGATTTAAAAAAG-------------ATAGATT-------TTGGCAACAAAACTTCCTCTATCCGCTACTCCTTCAGGAGTATAT-TTACTCACTTGCTCATTATCATAGCTTCAATAGTTTGATTTTTTATGAA-CCTGTGGAAA-TTATTGGTTATGACAAT------AAATCTAGTTTAGTACTTGTAAAACGTTTAATTATTCGAATGTATCAA---------CAGAAACCTTTGATTTATTC---------GGTGAATGATTATAACAAAA---------A------TGGATTTT---GGGGTCACAAGAATTCTTTTTCTTCTCATTTTTATTCTCAAATGGTATCAGAAGGTTTTGGAGTCATTCTGGAAATTCCATTCTCATCGCGATTAGTATCTTCCCTTGGAGAAAAA---------AGGATACCCAAATATCAGAATTTAC-GATCTATTCATTCAATATTTCCCTTTTTAGAGGATAAATTATCACATTTAAATTATGTGTCAGATCTACTAATACCCTATCCCATCCATCTGGAAATCTTGGTTCAAATCCTTCAATGCTGGATCAAAGATGTTCCTTCTTTGCATTTATTGCGATTGTTTTTCCACGAATCTCATAATTTG---AATAATCTCATTACTTCAAA------------GAAATTTATTTACGTCTTT---------TCAAAAATAAAGAAAAGATTCTTTTGGTTCCTACATAATTCTTATGTATATGAATTCGAATATATATTCCTGTTTATTCGTAAACAGTCTTCTTATTTACAATCAATATCTTCTGGAGTCTTTCTTGAGCGAACACATTTCTATGGAAAAATAGAATA------TCTTATAGT----------CATGTGTTGTAATTCTTTT----------------------------------CAGA---TGATCCT---------ATGGTTCCTCAAATATACTTTCATACATTATGTTCGATATCAAGGAAAAGCAATTTTGGCTTCAAA-AGGAA--CTCTTCTTCTGATGAAGAAATGGAAATTTCATCTTGTGAATTTTTGGCAATCTTATTTTCACTTTTGGTTTCAACCTTATAGGATCCATATAAAGGAATTACCTAACTATTCCTTCT---------CTTTTCTGGGGTATTTTTCAAGTGTACTAAAGAATCCTTTGATAGTAAGAAATCAAATGCTAGAGAATTCATTTCTAATAAATACTCTGACTAATAAATTAGATACCATAGTCCCAGTTATTTATCTGATTGGATCATTGTCAAAAGCTCAATTTTGTACTGTATTGGGTCATCCTATTAGTAAACCGATCTGGACCGATTTATCGGATTCTGATATTCTTGATCGATTTTGTCGGATATGTAGGAATATTTGTCGTTATCACAGCGGATCCTCAAAGAAGC
Collare_stuartense_multistelar ATGTATTTAAA-------------TGG---------CAG-ATTACAAGG--------ATATTT-AGATTTAAAAAAG-------------ATAGATT-------TTGGCAACAAAACTTCCTCTATCCGCTACTCCTTCAGGAGTATAT-TTACTCACTTGCTCATTATCATAGCTTCAATAGTTTGATTTTTTATGAA-CCTGTGGAAA-TTATTGGTTATGACAAT------AAATCTAGTTTAGTACTTGTAAAACGTTTAATTATTCGAATGTATCAA---------CAGAAACCTTTGATTTATTC---------GGTGAATGATTCTAACAAAA---------A------TGGATTTT---GGGGTCACAAGAATTCTTTTTCTTCTCATTTTTATTCTCAAATGGTATCAGAAGGTTTTGGAGTCATTCTGGAAATTCCATTCTCATCGCGATTAGTATCTTCCCTTGAAGAAAAA---------AGGATACCAAAATATCAGAATTTAC-GATCTATTCATTCAATATTTCCCTTTTTAGAGGATAAATTATCACATTTAAATTATGTGTCAGATCTACTAATACCCTATCCCATCCATCTGGAAATCTTGGTTCAAATCCTTCAATGCTGGATCAAAGATGTTCCTTCTTTGCATTTATTGCGATTGTTTTTCCACGAATCTCATAATTTG---AATAATCTCATTACTTCAAA------------GAAATTTATTTACGTCTTT---------TCAAAAATAAAGAAAAGATTCTTTTGGTTCCTACATAATTCTTATGTATATGAATTCGAATATATATTCCTGTTTATTCGTAAACAGTCTTCTTATTTACAATCAATATCTTCTGGAGTCTTTCTTGAGCGAACACATTTCTATGGAAAAATAGAATA------TCTTATAGT----------CATGTGTTGTAATTCTTTT----------------------------------CAGA---GGATCCT---------ATGGTTCCTCAAATATACTTTCATACATTATGTTCGATATCAAGGAAAAGCAATTTTGGCTTCAAA-AGGAA--CTCTTCTTCTGATGAAGAAATGGAAATTTCATCTTGTGAATTTTTGGCAATATTATTTTCACTTTTGGTTTCAACCTTATAGGATCCATATAAAGGAATTACCTAACTATTCCTTCT---------CTTTTCTGGGGTATTTTTCAAGTGTACTAAAGAATCCTTTGATAGTAAGAAATCAAATGCTAGAGAATTCATTTATAATAAATACTCTGACTAATAAATTAGATACCATAGTCCCAGTTATTTATCTGATTGGATCATTGTCAAAAGCTCAATTTTGTACTGTATTGGGTCATCCTATTAGTAAACCGATCTGGACCGATTTATCGGATTCTGATATTATTGATCGATTTTGTCGGATATGTAGGAATATTTGTCGTTATCACAGCGGATCCTCAAAGAAGC
Solenidiopsis_tigroides        ATGTATTTAAA-------------TGG---------CAG-ATTACAAGG--------ATATTT-AGATTTAAAAAAG-------------ATAGATT-------TTGGCAACAAAACTTCCTCTATCCGCTACTCCTTCAGGAGTATAT-TTACTCACTTGCTCATTATCATAGCTTCAATAGTTTGATTTTTTATGAA-CCTGTGGAAA-TTATTGGTTATGACAAT------AAATCTAGTTTAGTACTTGTAAAACGTTTAATTATTCGAATGTATCAA---------CAGAAACCTTTGATTTATTC---------GGTGAATGATTCTCACAAAA---------A------TGGATTTT---GGGGTCACAAGAATTCTTTTTCTTCTCATTTTTATTCTCAAATGGTATCAGAAGGTTTTGGAGTCATTCTGGAAATTCCATTCTCATCGCGATTAGTATCTTCCCTTGAAGAAAAA---------AGGATACCAAAATATCAGAATTTAC-GATCTATTCATTCAATATTTCCCTTTTTAGAGGATAAATTATCACATTTAAATTATGTGTCAGATCTACTAATACCCTATCCCATCCATCTGGAAATCTTGGTTCAAATCCTTCAATGCTGGATCAAAGATGTTCCTTCTTTGCATTTATTGCGATTGTTTTTCCACGAATCTCATAATTTG---AATAATCTCATTACTTCAAA------------GAAATTTATTTACGTCTTT---------TCAAAAATAAAGAAAAGATTCTTTTGGTTCCTACATAATTCTTATGTATATGAATTCGAATATNTATTCCTGTTTATTCGTAAACAGTCTTCTTATTTACAATCAATATCTTCTGGAGTCTTTCTTGAGCGAACACATTTCTATGGAAAAATAGAATA------TCTTATAGT----------CATGTGTTGTAATTCTTTT----------------------------------CAGA---GGATCCT---------ATGGTTCCTCAAATATACTTTCATACATTATGTTCGATATCAAGGAAAAGCAATTTTGGCTTCAAA-AGGAA--CTCTTCTTCTGATGAATAAATGGAAATTTCATCTTGTGAATTTTTGGCAATCTTATTTTCACTTTTGGTTTCAACCTTATAGGATCCATATAAAGGAATTACCTAACTATTCCTTCT---------CTTTTCTGGGGTATTTTTCAAGTGTACTAAAGAATCCTTTGATAGTAAGAAATCAAATGCTAGAGAATTCATTTCTAATAAATACTCTGACTAATAAATTAGATACCATAGTCCCAGTTATTTATCTGATTGGATCATTGTCAAAAGCTCAATTTTGTACTGTATTGGGTCATCCTATTAGTAAACCGATCTGGACCGATTTATCGGATTCTGATATTCTTGATCGATTTTGTCGGATATGTAGGAATATTTGTCGTTATCACAGCGGATCCTCAAAGAAGC
Stigmatostalix_buchframi       ATGTATTTCAA-------------TGG---------CAG-ATTACAAGG--------ATATTT-AGATTTAAAAAAGTTTAAAAAAG---ATAGATT-------TTGGCAACAAAACTTCCTCTATCCCCTACTCCTTCAGGAGTATAT-TTACTCACTTGCTCATTATCATAGCTTCAATAGTTTGATTTTTTATGAA-CCTGTGGAAA-TTATTGGTTATGACAAT------AAATCTAGTTTAGTACTTGTAAAACGTTTAATTACTCGAATGTATCAA---------CAGAAACCTTTGATTTATTC---------GGTGAATGATTCTAACAAAA---------A------TGGATTTT---GGGGTCACAAGAATTCTTTTTCTTCTCATTTTTATTCTCAAATGGTATCAGAAGGTTTTGGAGTCATTCTGGAAATTCCATTCTCATCGCGATTAGTATCTTCCCTTGAAGAAAAA---------AGGATACCAAAATATCAGAATTTAC-GATCTATTCATTCAATATTTCCCTTTTTAGAGGATAAATTATCACATTTAAATTATGTGTCAGATCTACTAATACCCTATCCCATCCATCTGGAAATCTTGGTTCAAATCCTTCAATGCTGGATCAAAGATGTTCCTTCTTTGCATTTATTGCGATTGTTTTTCCACGAATCTAAGAAATTG---AATAATCTCATTACTTCAAA------------GAAATTTATTTACGTCTTT---------TCAAAAATAAATAAAAGATTCTTTTGGTTCCTACATAATTCTTATGTATATGAATTCGAATATCTATTCCTGTTTATTCGTAAACAGTCTTCTTATTTACAATCAATATCTTCTGGAGTCTTTCTTGAGCGAACACATTTCTATGGAAAAATAGAATA------TCTTAGAGT----------CATGTGGTGTAATTCTTTT----------------------------------CAGA---GGATCCT---------ATGGTTCCTCAAATATACTTTCATACATTATGTTCGATATCAAGGAAAAGCAATTTTGGCTTCAAA-AGGAA--CTCTTCTTCTGATGAAGAAATGGAAATTTCATCTTGTGAATTTTTGGCAATCTTATTTTCACTTTTGGTTTCAACCTTCTAGGATCCATATAAAGGAATTACCTAACTATTCCTTCT---------CTTTTCTGGGGTATTTTTCAAGTGTACTAAAGAATCCTTTGATAGTAAGAAATCAAATGCTAGAGAATTCTTTTCTAATAAATACTCTGACTAATAAATTAGATACCATAGTCCCAGTTATTTATCTGATTGGATCATTGTCAAAAGCTCAATTTTGTACTGTATTGGGTCATCCTATTAGTAAACCGATCTGGACCGATTTATCGGATTCTGATATTATTGATCGATTTTGTCGGATATGTAGAAATATTTGTCGTTATCACAGTGGAGCCTCAAAGAAGC
Odontoglossum_harryanum        ATGTATTTAAA-------------TGG---------CAG-ATTACAAGG--------ATATTT-AGATTTAAAAAAG-------------ATAGATT-------TTGGCAACAAAACTTCCTCTATCCGCTACTCCTTCAGGAGTATAT-TTACTCACTTGCTCATTATCATAGCTTCAATAGTTTGATTTTTTATGAA-CCTGTGGAAA-TTATTGGTTATGACAAT------AAATCTAGTTTAGTACTTGTAAAACGTTTAATTACTCGAATGTATCAA---------CAGAAACCTTTGATTTATTC---------GGTGAATGATTCTAACAAAA---------A------TGGATTTT---GGGGTCACAAGAATTCTTTTTCTTCTCATTTTTATTCTCAAATGGTATCAGAAGGTTTTGGAGTCATTCTGGAAATTCCATTCTCATCGCGATTAGTATCTTCCCTTGAAGAAAAA---------AGGATACCAAAATATCAGAATTTAC-GATCTATTCATTCAATATTTCCCTTTTTAGAGGATAAATTATCACATTTAAATTATGTGTCAGATCTACTAATACCCTATCCCATCCATCTGGAAATCTTGGTTCAAATCCTTCAATGCTGGATCAAAGATGTTCCTTCTTTGCATTTATTGCGATTGTTTTTCCACGAATCTCATAATTTT---AATAATCTCATTACTTCAAA------------AAAATTTATTTACGTCTTT---------TCAAAAATAAAGAAAAGATTCTTTTGGTTCCTACATAATTCTTATGTATATGAATTCGAATATCTATTCCTGTTTATTCGTAAACAGTCTTCTTATTTACAATCAATATCTTCTGGAGTCTTTCTTGAGCGAACACATTTCTATGGAAAAATAGAATA------TCTTATAGT----------CATGTGTTATAATTCTTTT----------------------------------CAGA---GGATCCT---------ATGGTTCCTCAAATATACTTTCATACATTATGTTCGATATCAAGGAAAAGCAATTTTGGCTTCAAA-AGGAA--CTCTTCTTCTGATGAAGAAATGGAAATTTCATCTTGTGAATTTTTGGCAATCTTATTTTCACTTTTGGTTTCAACCTTATAGGATCCATATAAAGGAATTACCTAACTATTCCTTCT---------CTTTTCTGGGGTATTTTTCAAGTGTACTAAAGAATCCTTTGATAGTAAGAAATCAAATGCTAGATAATTCATTTCTAATAAATACTCTGACTAATAAATTAGATACCATAGTCCCAGTTATTTATCTGATTGGATCATTGTCAAAAGCTCAATTTTGTACTGTATTGGGTCATCCTATTAGTAAACCGATCTGGACCGATTTATCGGATTCTGATATTCTTGATCGATTTTGTCGGATATGTAGAAATATTTGTCGTTATCACAGCGGATCCTCAAAGAAGC
Palumbina_candida              ATGTATTTAAA-------------TGG---------CAG-ATTACAAGG--------ATATTT-CGATTTAAAAAAG-------------AGGGATT-------TTGTCAACAAAACTTCCTCTATCCACTACTCCTTCAGGAGTATAT-TTACTCACTTGCTCATTATCATAGCTTCAATAGTTTGATTTTTTATGAA-CCTGTGAAAA-TTATTGGTTATGACAAT------AAATCTAGTTTAGTACTTGTGAAACGTTTAATTACTCGAATGTATCAA---------CAGAAACCTTTGATTTATTC---------GGTGAATGATTCTAACCAAA---------A------TGGATTTT---GGGGTCACAAGAATTCTTTTTCTTCTCATTTTTATTCTCAAATGGTATCAGAAGGTTTTGGAGTCATTCTGGAAATTCCATTCTCATCGCGATTAGTATCTTCCCTTGAAGAAAAA---------AGCATACCAAAATATCAGAATTTAC-GATCTATTCATTCAATATTTCCCTTTTTAGAGGATAAATTATCACATTTAAATTATGTGTCAGATCTACTAATACCCTATCCCATCCATCTGGAAATCTTGGTTCAAATCCTTCAATGCTGGATCAAAGATGTTCCTTCTTTGCATTTATTGCGATTGTTTTTCCACGAATCTCATAATTTG---AATAATCTCATTACTTCAAA------------GAAATTTATTTACGTATTT---------TCAAAAATAAAGAAAAGATTCTTTTGGTTCCTACATAATTCTTATATATATGAATTCGAATATCTATTCCTGTTTATTCGTAAACAGTCTTCTTATTTACGATCAATATCTTCTGGAGTATTTCTTGAGCGAACACATTTCTATGGAAAAATAAAATA------TCTTATAGT----------CATGTGTTGTAATTCTTTT----------------------------------CAGA---GGATCCT---------ATGGTTCTTCAAATATACTTTCATACATTATGTTCGATATCAAGGAAAAGCAATTTTGGCTTCAAA-AGGAA--CTCTTATTCTGATGAAGAAATGGAAATTTCATCTTGTGAATTTTTGGCAATCTTATTTTCACTTTTGGTTTCAACCTTATAGGATCCATATAAAGCAATTACCTAACTATTCCTTCT---------CTTTTCTGGGGTATTTTTCAAGTGTACTAAAAAATCCTTTGATAGTAAGAAATCAAATGCTAGAGAATTCATTTCTAATAAATACTCTGACTAAGAAATTAGATACCATAGTCCCAGTTATTTATCTTATTGGATCATTGTCAAAAGCTCAATTTTGTACTGTATTGGGTCATCCTATTAGTAAACCGGTCTGGACCGATTTATCGGATTCTGATATTCTTGATAGATTTTGTCGGATATGTAGAAATATTTGTCGTTATCACAGCGGATCCTCAAAGAAGC
Cuitlauzina_pendula            ATGTATTTAAA-------------TGG---------CAG-ATTACAAGG--------ATATTT-AGATTTAAAAAAG-------------ATAGATT-------TTGGCAACAAAACTTCCTCTATCCACTACTCCTTCAGGAGTATAT-TTACTCACTTGCTCATTATCATAGCTTCAATAGTTTGATTTTTTATGAA-CCTGTGAAAA-TTATTGGTTATGACAAT------AAATCTAGTTTAGTACTTGTGAAACGTTTAATTACTCGAATGTATCAA---------CAGAAACCTTTGATTTATTC---------GGTGAATGATTCTAACCAAA---------A------TGGATTTT---GGGGTCACAAGAATTCTTTTTCTTCTCATTTTTATTCTCAAATGGTATCAGAAGGTTTTGGAGTCATTCTGGAAATTCCATTCTCATCGCGATTAGTATCTTCCCTTGAAGAAAAA---------AGCATACCAAAATATCAGAATTTAC-GATCTATTCATTCAATATTTCCCTTTTTAGAGGATAAATTATCACATTTAAATTATGTGTCAGATCTACTAATACCCTATCCCATCCATCTGGAAATCTTGGTTCAAATCCTTCAATGCTGGATCAAAGATGTTCCTTCTTTGCATTTATTGCGATTGTTTTTCCACGAATCTCATAATTTG---AATAATCTCATTACTTCAAA------------TAAATTTATTTACGTCTTT---------TCAAAAATAAAGAAAAGATTCTTTTGGTTCCTACATAATTCTTATATATATGAATTCGAATATCTATTCCTGTTTATTCGTAAACAGTCTTCTTATTTACGATCAATATCTTCTGGAGTATTTCTTGAGCGAACACATTTCTATGGAAAAATAGAATA------TCTTATAGT----------CATGTGTTGTAATTCTTTT----------------------------------CAGA---GGATCCT---------ATGGTTCCTCAAATATACTTTCATACATTATGTTCGATATCAAGGAAAAGCAATTTTGGCTTCAAA-AGGAA--CTCTTATTCTGATGAAGAAATGGAAATTTCATCTTGTGAATTTTTGGCAATCTTATTTTCACTTTTGGTTTCAACCTTATAGGATCCATATAAAGCAATTACCTAACTATTCCTTCT---------CTTTTCTGGGGTATTTTTCAAGTGTACTAAAAAATCCTTTGATAGTAAGAAATCAAATGCTAGAGAATTCATTTCTAATAAATACTCTGACTAAGAAATTAGATACCATAGTCCCAGTTATTTATCTTATTGGATCATTGTCAAAAGCTCAATTTTGTACTCTATTGGGTCATCCTATTAGTAAACCAATCTGGACCGATTTATCGGATTCTGATATTCTTGATCAATTTTGTCGGATATGTAGAAATATTTGTCGTTATCACAGCGGATCCTCAAAGAAGC
Osmoglossum_convallarioides    ATGTATTTAAA-------------TGG---------CAG-ATTACAAGG--------ATATTT-AGATTTAAAAAAG-------------AGAGATT-------TTGGCAACAAAATTTCCTCTATCCACTACTCCTTCAGGAGTATAT-TTACTCACTTGCTCATTATCATAGCTTCAATAGTTTGATTTTTTATGAA-CCTGTGAAAA-TTATTGGTTATGACAAT------AAATCTAGTTTAGTACTTGTGAAACGTTTAATTACTCGAATGTATCAA---------CAGAAACCTTTGATTTATTC---------GGTGAATGATTCTAACCAAA---------A------TGGATTTT---GGGGTCACAATAATTCTTTTTCTTCTCATTTTTATTCTCAAATGGTATCAGAAGCTTTTGGAGTCATTCTGGAAATTCCATTCTCATCGCGATTAGTATCTTCCCTTGAAGAAAAA---------AGCATACCAAAATATCAGAATTTAC-GATCTATTCATTCAATATTTCCCTTTTTAGAGGATAAATTATCACATTTAAATTATGTGTCAGATCTACTAATACCCTATCCCATCCATCTGGAAATCTTGGTTCAAATTCTTCAATGCTGGATCAAAGATGTTCCTTCTTTGCATTTATTGCGATTGTTTTTCCACGAATCTCATAATTTG---AATAATCTCATTACTTCAAA------------GAAATTTATTTACGTCTTT---------TCAAAAATAAAAAAAAGATTCTTTTTGTTCCTACATAATTCTTATATATATGAATTCGAATATCTATTCCTGTTTATTCGTAAACAGTCTTCTTATTTACGATCAATATCTTCTGGAGTATTTCTTGAGCGAACACATTTCTATGGAAAAATAGAATA------TCTTATAGT----------CATGTGTTGTAATTCTTTT----------------------------------CAGA---GGATCCT---------ATGGTTCCTCAAATATACTTTCATACATTATGTTCGATATCAAGGAAAGGCAATTTTGGCTTCAAA-AGGAA--CTCTTATTCTGATAAAGAAATGGAAATTTCATCTTGTGAATTTTTGGCAATCTTATTTTCACTTTTGGTTTCAACCTTATAGGATCCATATCAAGCAATTACCTAACTATTCCTTCT---------CTTTTCTGGGGTATTTTTCAAGTGTGCTAAAAAATCCTTTGATAGTAAGAAATCAAATGCTAGAGAATTCATTTCTAATAAATACTCTGACTAATAAATTAGATACCATAGTCCCAGTTATTTATCTTATTGGATCATTGTCAAAAGCTCAATTTTGTACTGTATTGGGTCATCCTATTAGTAAACCGATCTGGACCGATTTATCGGATTCTGATATTCTTGATCGATTTTGTCGGATATGTAGAAATATTTGTCGTTATCACAGCGGATCCTCAAAGAAGC
Ticoglossum_krameri            ATGTATTTAAA-------------TGG---------CAG-ATCACAAGG--------ATATTG-AGATTAAAAAAAA-------------ATAGATT-------TTGGCAACAAAACTTCCTCTATCCGCTACTCCTTCAGGAGTATAT-TTACTCACTTGCTCATTATCATAGCTTCAATAGTTTGATTTTTTATGAA-CCTGTGGAAT-TTATTGGTTATGACAAT------AAATCTAGTTTAGTACTTGTGAAACGTTTAATTACTCGAATGTATCAA---------CAGAAACCTTTGATTTATTT---------GATGAATGATTCTAACCAAA---------A------TGTATTTT---GGGGTCACAAGAATTCTTTTTCTTCTCATTTTTATTCTCAAAAGGTATCAGAAGGTTTCGGAGTCATTCTGGAAATTCCATTCTCATCGCGATTAGTATCTTCCCTTGAAGAAAAA---------AGGATACCAAAATATCAAAATTTAC-GATCTATTCATTCAATATTTCCCTTTTTAGAGGATAAATTACCACATTTAAATTATGTGTCAGATCTACTAATACCCTACCCCATCCATCTGGAAATCTTGGTTCAAATCCTTCAATGCTGGATCAAAGATGTTCCTTCTTTGCATTTCTTGCGATTGTTTTTCCACGAATCTCATAATTTG---AATAATCTCATTACTTCAAA------------GAAATTTATTTACGTCTTT---------TCAAAAATAAAGAAAAGATTCTTTTGGTTCCTACATAATTCTTATGTATATGAATTCGAATATATATTCCTGTTCATTCGTAAAAAGTCTTCTTATTTACGATCAATATCTTCTGGAGTATTTATTGAGCGAACACATTTCTATGGAAAAATAGAATA------TCTTATATT----------CATGTGTTGTAATTCTTTT----------------------------------CAGA---GGATCCT---------ATGGTTCCTCAAATATACTTTCATACATTATGTTCGATATCAAGGAAAAGCAATTTTGGCTTCAAA-AGGAA--CTCTTATTCTGATGAATAAATGGAAATTTCATCTTGTGAATTTTTGGCAATCTTATTTTCACTTTTGGTTTCAACCTTATAGGATCCATATAAAGCAATTACCTAACTATTCCTTCT---------CTTTTCTGGGGTATTTTTCAAGTGTACTAAAAAATCCTTTGATAGTAAGAAATCAAATGCTAGATAATTCATTTCTAATAAATACTCTGACTAAGAAATTAGATACCATAGTCCCAGTTATTTATCTTATTGGATCATTGTCAAAAGCTCAATTTTGTACTGTAGTGGGTCATCCTATTAGTAAACCAATCTGGACCGATTTATCGGATTCTGATATTCTCGATCGATTTTGTCGGATATGTAGAAATATTTGTCGTTATCACAGCGGATCCTCAAAGAAGC
Rossioglossum_schlieperianum   ATGTATTTAAA-------------TGG---------CAG-ATTACAAGG--------ATATTT-AGATTTAAAAAAG-------------ATAGATT-------TTGGCAACAAAACTTCCTCTATCCGCTACTCCTTCAGGAGTATAT-TTACTCACTTGCTCATTATCATAGCTTCAATAGTTTTATTTTTTATGAA-CCTGTGGAAA-TTATTGGTTATGACAAT------AAATATAGTTTAGTACTTGTGAAACGTTTAATTACTCGAATGTATCAA---------CAGAAACCTTTGATTTCTTT---------GGTGAATGATTCTAATCAAA---------A------TGGATTTT---GGGGTCACAATAATTCTTTTTCTTCTCATTTTTATTCTCAAATGGTATCAGAAGGTTTTGGAGTCATTCTGGAAATTCCATTCTCATCGCGATTAGTATCTTCCCTTGAAGAAAAA---------AGGATACCAAAATCTCAGAATTTAC-GATCTATTCATTCAATATTTCCCTTTTTAGAGGATAAATTACCACATTTAAATTATGTGTCAGATCTACTAATACCCTACCCCATCCATCTGGAAATCTTGGTTCAAATCCTTCAATGCTGGATCAAAGATGTTCCTTCTTTGCATTTATTGCGATTGTTTTTCCACGAATCTCATAATTTG---AATAATCTCATTACTTCAAA------------GAAATTTATTTACGTCTTT---------TCAAAAATAAATAAAAGATTCTTTTGGTTCCTACATAATTCTTATGTATATGAATTCGAATATCTATTCCTGTTCATTCGTAAACAGTCTTCTTATTTACGATCAATATCTTCTGGAGTATTTATTGAGCGAACACATTTCTATGGAAAAATAGAATA------TCTTATAGT----------CATGTGTTGTAATTCTTTT----------------------------------CAGA---GGATCCT---------ATGGTTCCTCAAATATACTTTCATACATTATGTTCGATATCAAGGAAAAGCAATTTTTGCTTCAAA-AGGAA--CTCTTATTCTGATGAAGAAATGGAAATTTCATCTTGTGAATTTTTGGCAATCTTATTTTCACTTTTGGTTTCAACCTTATAGGATCCATATAAAGCAATTACCTAACTATTCCTTCT---------CTTTTCTGGGGTATTTTTCAAGTGTACTAAAAAATCCTTTGATAGTAAGAAATCAAATGCTAGAGAATTCATTTCTAATAAATACTCTGACTAAGAAATTAGATACCATAGTCCCAGTTATTTATCTTATTGGATCATTGTCAAAAGCTCAATTTTGTACTGTAGTGGGTCATCCTATTAGTAAACCGATCTGGACCGATTTATCGGATTCTGATATTCTCGATCAATTTTGTCGGATATGTAGAAATCTTTGTCGTTATCACAGTGGATCCTCAAAGAAGC
Psygmorchis_pussila            ATGTATTTCAA-------------TAG---------CAG-ATTACAAGG--------ATATTT-AGATTGAAAAAAG-------------ATAGATT-------TTGGCAACAAAACTTCCTCTATCCGCTACTCCTTCAGGAGTATAT-TTACTCACTTGCTCATTATCATAGCTTCAATAGTTTGATTTTTTATGAA-CCTGTGGAAA-TTATTGGTTATGACAAT------AAATCTAGTTTCGTACTTGTAAAACGTTTAATTACTCGAATGTATCAA---------CAGAAACCTTTGATTTATTC---------AGGGAATGATTCTAACCAAA---------A------GATAGTTT---GGGGTCACAAGAATTCTTTTTCTTCTCATTTTTATTCTCAAATGGTATCAGAAGGTTTTGGAGTTATTTTTGAAATTCCATTCTCATCACGATCGGTATCTTCCTTTGAAGAAAAAAAA------AGGATACCAAAATATCAGAATTTAC-GATCTATTCATTCAATATTTCCCTTTTTAGAGGATAAATTATCACATTTAAATTATGTGTTAGATCTACTAATACCCTATCCCATCCATCTGGAAATCTTGGTTCAAATCCTTCAATGTTGGATTAAAGATGTTCCTTCTTTGCATTTATTGCGATTGTTTATCCACGAATCTCATAATTTT---AGTAATCTCATTACTTCAAA------------GAAATTTCTTTACGTCTTT---------TCAAAAAGAAAGAAAAGATTCTTTTGGTTCCTACATAATTCTTATGTATATGAATTCGAATATATCTTCCTGTTTATTCGTAAACAGTCTTTTTATTTACGATCAATTTCTTTTGGAGTACTTCTTGAGCGAACACATTTCTATGGAAAAATAGACTA------TATTGTAGT----------CATGTGTTGTAATTCTTTT----------------------------------CAGA---GGATCCT---------ATGGTTCCTAAACTATACTTTCATACATTATGTTCGATATCAAGGAAAAGCAATTTTGGCTTCAAA-AGGAA--CTCTTATTCTGATGAAAAAATGGAAATTTCATTTTTTTAATTTTTGGCAATCTTATTTTCACTTTTGGTTTCAACCTTATAGGATCCATATAAAGCAATTACCTAATTATTCCTTCT---------CTTTCCTGGGGTATTTTTCAAGTGTACTAAAGAATCCTTTGCTAGTAAGAAATCAAATGCTAGAGAATTCCTTTGTAATAAATACTCTGATTAGTAAATTAGATACCATAGTCCCAGTTATTTATCTTATGGGATCATTGTCAAAAGCTCAATTTTGTACTGTATTGGGTCATCCTATTAGTAAACCGATCTGGACCGATTTATCGGATTCTGATATTATTGATCGATTTTGTCGGATATGTAGAACTATTTGTCGTTATCACAGCGGATCCTCAAAGAAGC
Raycadenco                     ATGTATTTAAA-------------TGG---------CAG-ATTACAAGG--------ATATTT-CGATTTAAAAAAG-------------ATATATT-------TTGGCAACAAAACTTCCTTTATCCGCTACTCCTTCAGGAGTATAT-TTACTCACTTGCTCATTCTCATAGTTTCAATAGTTTGATTTTTTATGAA-CCTGCGGAAA-TTATTGGTTATGACAAT------AAATCTAGTTTATTACTTGTGAAACGTTTAATTACTCGAATGTATCAA---------CAGAAACCTTTGATTTATTC---------GGTGAATGATTCTAACCAAA---------A------TGTATTTT---GGGGTCACAAGAATTCTTTTTCTTCTCATTTTTATTCTCAAATGATATCAGAAGGTTTTGGAGTCATTCTGGAAATTCCATTCTCATCGCGATTAGTATCTTACCTTGAAGAAAAA---------AGGATACCGAAATATCAGAATTTAC-GATCTATTCATTCAATATTTCCCTTTTTAGAGGATAAATTATCCCATTTAAATTATGTGTCAGATCTACTAATACCCTATCCCATCCATCTGGAAATCTTGGTTCAAATCCTTCAATGCTGGATCAAAGATGTTCCTTCTTTGCATTTCTTGCGATTGTTTTTCCACGAATCTAATAATTTG---AATAATATAATTACTCCAAA------------GAAATTTCTTTACGTCTTT---------TCAAAAAGAAAGAAAAGATTCTTTTGGTTCCTACATAATTCTTATGTATATGAATTCGAATATCTATTCCTGTTTATTCGTAAACAGTCTTCTTATTTACGATCAATATCTTCTGGAGTATTTCTTGAGCGAACACATTTCTATGGAAAAATAGACTA------TCTTATAGT----------CAGGTGTTTTAATTCTTTT----------------------------------CAGG---GGATCCT---------ATGGTTCCTCAAATATACTTTCATACATTATGTTCGATATCAAGGAAAAGCAATTTTGGCTTCAAA-AGGAA--CTCTTATTCTGATGAAGAAATGGAAATTTCATCTTGTGAATTTTTGGCAATCTTATTTTCACTTTTGGTTTCAACCTTCTAGGATGCATATAAAGCAATTACCTAACTATTCCTTCT---------CTTTTCTGGGGTATTTTTCAAGTGTACTAAACAATCATTTGATAGTAAGAAATCAAATGCTAGATAATTCATTTATAATAAATACTCTGACTAAGAAATTAGATACCATAGTCCCAGTTATTTCTCTTATTGAATCATTGTCAAAAGCTCAATTTTGTACTGTATTGGGTCATCCTATTAGTAAACCGATCTGGACCGATTTATCGGATTCTGATATTCTTGATCGATTTTGTCGGATATGTAGAAATATTTGTCGTTATCACAGCGGATCCTCAAATAAAC
Thysanoglossa_jordanensis      ATGTATTTAAA-------------TGG---------CAG-ATTCCAAGG--------ATATTT-CGATTTAAAAAAG-------------ATATATT-------TTGGCAACAAAACTTCCTCTATCCGCTACTCCTTCAGGAGTATAT-TTACTCACTTGCTCATTATCATAGTTTCAATAGTTTGATTTTTTATGAA-CCTGTGGAAA-TTATTGGTTATGACAAT------AAATCTAGTTTAGTACTTGTGAAACGTTTAATTCACCGAATGTATCAA---------CAGAAACCTTTGATTTCTTC---------GGTGAAGAATTCTAACCAAA---------A------TGTATTTT---GGGGTTACAAGAATTCTTTTTCTTCTCATTTTTATTCTCAAATGGTATCAGAAGGTTTTGGAGTCATTCTGGAAATTCCATACTCATCGCGATTCGTATTTTCCCTTGAAGAAAAA---------AGGCTACCAAAATATCAGAATTTAC-GATCTATTCATTCAATATTTCCCTTTTTAGAGGATAAATTATCACATTTAAATTATGTGTCAGATCTACTAATACCCTATCCCATACATCTGGAAATCTTGGTTCAAATCCTTCAATGCTGGATCAAAGATGTTTCTTCTTTGCATTTATTACGATTGTTTTTCCACGAATCTCATAATTTG---AATAATCTTATTACTTCAAA------------TAAATTTCTTTACGTCTTT---------TCAAAAAGAAATAAAAGATTCTTTTGGTTCCTACATAATTCTTATGTATATGAATTCGAATATCTATTCCTGTTTATTCGTAAACAGTCTTCTTATTTACGATCAATATCTTCTGGAGTATTTTTTGAGCGAACACATTTCTATGGAAAAATAGACTA------TCTTATAGT----------CAGGTGTTGTAATTATTTT----------------------------------CAGA---GAATCTT---------ATGGTTCCTCAAAGATACTTTCATACATTATGTTCGATCTCAAGGAAAAGCAATTTTGGCTTCAAA-AGGAA--CTCTGATTCTGATGAAGAAATGGAAATTTCTTCTTGTGAATTTTTGGCAATCTTATTTTCACTTTTGGTTTCAACCTTCTAGGATCCATATAAAGCAATTACCTAACTATTCCTTCT---------CTTTTATGGGGTATTTTTCAAGTGTACTAAAAAATCCTTTGATAGTAAGAAATCAAATGCTAGAGAATTCATTTCTCATAAATACTCTGACTAAGAAATTAGATACCATAGTCCCAGTTATTTATATTATTGGATCATTGTCAAAAGCTCAATTTTGTACTGTACTGGGTCATCCTATTAGTAAACCTATTTGGACCGATTTATCGGATTCTGATATTCTTGATCAATTTTGTCGGATATGTAGAAATATTTGTCGTTATCACAGCGGATCCTCAAATAAGC
Zygostates_alleniana           ATGTATTTAAA-------------TGG---------CAG-ATTCCAAGT--------ATATTT-AGATTGAAAAAAG-------------ATAGATT-------TTGGCAACAAAACTTCCTCTATCCGCTACTCCTTCAGGAGTATAT-TTACTCACTTGCTCATTATCATAGTTTCAATAGTTTGATTTTTTATGAA-CCTGTGGGAA-TTATTGGTTCTGACAAT------AAATCTAGTTTAGTACTTGTGAAACGTTTAATTCACCGAATGTATCAA---------CAGAAACCTTTGATTTCTTC---------GGTGAATGATTCTAACCAAA---------A------TGTATTTT---GGGGTTACAAGAATGATTTTTCTTCTCATTTTTATTCTCAAATGGTATCAGAAGGTTTTGGAGTCATTCTGGAAATTCCATTCTCATCACGATTAGTATCTTCCCTTAAAGAAAAA---------AGGCTACCAAAATATCAGAATTTAC-GATCTATTCATTCAATATTTCCCTTTTTAGAGGATAAATTATCACATTTAAATTATGTGTCAGATCTACTAATACCCTATCCCATACATCTGGAAATCTTGGTTCAAATCCTTCAATGCTGGATCAAAGACGTTCCTTCTTTGCATTTATTGCGATTGTTTTTCCACGAATCTCATAATGTG---AATAATCTCATTACTTCAAA------------TAAATTTCTTTACGGCTTT---------TCAAAAAGAAAGAAAAGATTCTTTTGGTTCCTACATAATTCTTATGTATATGAATTCGAATATCTATTCCTGTTTATTCGTAAACAGTCTTCTTATTTACGATTAATATCTTATGGAGTCTTTTTTGAGCGAACACATTTCTATGGAAAAATAGACTA------TCTTCTAGT----------TAGGTGTTGTAATTCTTTT----------------------------------AAGA---GGATCTT---------ATGGTTCCTAAACTATACTTTCATACATTATGTTCGATATCAAGGAAAAGCAATTTTGGCTTCAAA-AGGAA--CTCTTATTCTGATGAAGAAATGTAAATTTCTTCTTGTGAATTTTTGGCAATCTTATTTTCACTTTTGGTTTCAACCTTATAGGATCAATATAAAACAATTACCTAACTATTCCTTAT---------CTTTTCTGGGGTATTTTTCAAGTGTACTAAAAAATCCTTTGATAGTAAGAAATCAAATGCTAGAGAATTCATTTATAATAAATACTTTGACTAATAAATTAGATACCATAGCCCCAGTTATTTATCTTATTGGATCATTGTCAAAAGCTCAATTTTGTACTGTATTGGGTCATCCTATTAGTAAACCGATCTGGACCGATTTATCGGATTCTGAGATTCTTGATCGATTTTGTCGGATATGTAGAAATATTTGTCGTTATCACAGCGGATCCTCAAAGAAGC
Ornithocephalus                ATGTATTTAAA-------------TGG---------CAT-ATTCCAAGG--------GATATT-AGTTTTAAAAAAG-------------ATAGATT-------TTGGCAACAAAACTTCCTCTATCCGCTACTCCTTCAGGAGTATAT-TTACTCACTTGCTCATTATCATAGTTTCAATAGTTTGATTTTTTATGAA-CCTGTGGAAA-TTCTTGGTTATGACAAT------AAATCTAGTTTAGTACTTGTGAAACGTTTAATTCACCGAATGTATCAA---------CAGAAACCTTTGATTTCTTC---------GGTGAAGAATTCGAACCAAA---------A------TGTATTTT---GGGGTTACAAGAATTCTTTTTCTTCTCATTTTTATTCTCAAATGGTATCAGAAGGTTTTGGAGTCATTCTGGAAATTCCATTCTCATCGCGATTAGTATCTTCCCTTGAAGAAAAA---------AGGCTACCAAAATATCAGAATTTAC-GATCTATTCATTCAATATTTCCCTTTTTAGAGGATAAATTATCACATTTAAATTATGTGTCAGATCTACTAATACCCTATCCCATACATCTGGAAATCTTGGTTCAAATCCTTCAATGCTGGATCAAAGATGTTCCTTCTTTGCATTTATTCCGATTGGTTTTCTACGAATCTCATAATTTG---AATAATCTTATTACTTCAAA------------TAAATTTATTTACGTCTTT---------TCAAAAAGAAAGAAAAGATTCTTTTTGTTCCTACATAATTCTTATGTATATGAATTCGAATATCTATTCCTGTTTATTCGTAAACAGTCTTCTTATTTACGATCAATATCTTCTGGAGTATTTTTTGAGCGAACACATTTCTATGGAAAAATAGACTA------TCTTATAGT----------CAGATGTTGTAATTATTTT----------------------------------CAGA---GGATCTT---------AGGGTTCCTCAAAGATACTTTCATACATTATGTTCGATATCAAGGAAAAGCAATTTTGGGTTCAAA-AGGAA--CTCTTATTCTGATGAAGAAATGGAAATTTCTTCTTGTGAATTTTTGGCAATCTTATTTTCACTTTTGGTTTCAACCTTCTAGGATCCGTATAAAGCAATTACCTAACTATTCCTTCT---------CTTTTATGGGGTATTTTTCAAGTGTACTAAAAAATCCTTTGATAGTAAGAAATCAAATGCTAGAGAATTCATTTTTAATAAATACTCTGACTAAGAAATTAGATACCATAGTCCCAGTTCTTTCTCTTATTGGATCATTGTCAAAAGCTCAATTTTGTACTGTATTGGGTCATCCTATTAGTAAACCGATCTGGACCGATTTATCGGATTCTGATATTCTTGATCGATTTTGTCGGATATGTAGAAATATTTGTCGTTATCATAGCGGATCCTCAAATAAGC
Phymatidium                    ATGTATTTAAA-------------TGG---------CAG-ATTCCGAGG--------ATATTT-AGATTTAAAAAAG-------------ATAGATT-------TTGGCAACAAAACTTCCTCTATACGCTACTCCTTCAGGAGTATAT-TTACTCACTTGCTCATTATCATAGTTTCAATAGTTTGATTTTTTATGAA-CCTGTGGAAA-TTATTGGTTATGACAAT------AAATCTAGTTTATTACTTGTGAAACGTTTAATTCACCGAATGTATCAA---------CAGAAACCTTTGATTTCTTC---------GGTGAATGATTCTAACCAAA---------A------TGTATTTT---GGGGTTACAAGAATTCTTTTTCTTCTCATTTTTATTCTCAAATGGTATCAGAAGGTTTTGGAATCATTCTGGAAATTCCATTTTCATCGCGATTCGTATCTTCCCTTGAAGAAAAA---------AGGCTACCAAAATATCAGAATTTAC-GATCTATTCATTCAATATTTCCCTTTTTAGAGGATAAATTATCACATTTAAATTATGTGTCAGATCTACTAATACCCTATCCCATACATCTGGAAATCTTGGTTCAAATCCTTCAATGCTGGATCAAAGATGTTCCTTCTTTGCATTTATTGCGATTGTTTTTCCACGAATCTCATAATTTG---AATAATTTCATTACTTCAAA------------TAAATTTATTTACGTCTTT---------TCAAAAAGAAAGAAAAGATTCTTTTGGTTCCTACATAATTCTTATGTATATGAATTCGAATATCTATTCCTGTTTATTCGTAAACAGTCTTCTTATTTACGATCAATATCTTCTGGAGTATTTTTTGAGCGAACACATTTATATGGAAAAATAGACTA------TCTTATAGT----------CAGGTGTTGTAATTATTTT----------------------------------CAGA---GGATCTT---------ATGGTTTCTCAAATCTACTTTCATACATTATGTTCGATATCAAGGAAAAGCAATTTTGGCTTCAAA-AGGAA--CTCTTATTATGATGAAGAAATGGAAATTTCTTCTTGTGAATTTTTGGCAATCTTATTTTCACTTTTGGTTTCAACCTTATAGGATCCATATAAAGCAATTACCTAACTATTCCTTCT---------CTTTTCTGGGGTATTTTTCAAGTGTACTAAAAAATCCTTTGATAGTAAGAAATCAAATGCTAGAGAATTCATTTCTAATAAATACTCTGACTAAGAAATTAGATACCATAGTCCCAGTTATTTATCTTATTGGATCATTGTCAAAAGCTCAATTTTGTACTGTATTGGGTCATCCTATTAGTAAACCGATCTGGACCGATTTATCGGATTCTGATATTCTTGATCGATTTTGTCGGATATGTAGAAATCTTTGTCGTTATCATAGCGGATCCTCAAAGAAGC
Telipogon                      ATGTTTTTCAA-------------TGG---------CAG-ATTACAAGA--------ATATTT-AGATTTAAAAAAG-------------AGATCTT-------TTGGCAACAAAGCTTCCTCTATCCGCTACTCCTTCAGGAGTATAT-TTACTCACTTGCTCATTATCATAGTTTCAATAGTTTGATTTTTTATGAA-CCTGTGGAAA-TTCTTGGTTATGACAAT------AAATCTAGTTTAGTACTTGTGAAACGTTTAATTAATCGAATGTATCAA---------CAGAAACCTTTGATTTATTC---------GGTGAATGATTCTAACCAAA---------A------TGTATTTT---GGGGTTACAAGAATTCTTTTTCTTCTCATTTTTATTCTCAAATGGTATCAGAAGGTTTTGGAGTCATTCTGGAAATTCCATTCTCATCGCGATTAGTATCTTCCCTTGAAGAAAAA---------AGGATACCAAAATATCAGAATTTAA-AATCTATTCATTCAATATTTCCCTTTTTAGAGGATAAATTATCACATTTAAATTATGTGTCAGATCTACTAATACCCTATCCCATCCATCTGGAAATCTTGGTTCAAATCCTTCAATGCTGGATCAAAGATGTTCCTTCTTTGCATTTATTGCGATTGTTTTTCCACGAATATCATAATTTG---AGTAATCTCATTACTTCAAA------------GAAATTTATTTACGTCTTT---------TCAAAAAGAACCAAAAGATTCTTTTGGTTACTACATAATTCTTATGTATATGAATTCGAATATCTATTCCTGTTTATTCGTAAACAGTCTTTTTATTTACGATCAATATCTTCTGGAGTATTTCTTGAGCGAACACATTTCTATGGAAAAATAGACTA------TCTTATAGT----------CAGGTGTTGTCATTTTTTT----------------------------------CAGA---GAATCCT---------ATGGTTCCTTAAATATACTTTCATACATTATGTTCGATATCAAGGAAAAGCAATTTTGGCTTCAAA-AGGAA--CTTTTCTTCTGATGAAGAAATGGAAATTTCATCTTGTGAATTTTTGGCAAGCTTATTTTCACTTTTGGCTTCAACCTTATAGGATCCATATAAAACAATTACCTAACTATTCCTTCT---------CTTTTCTGGGGTATTTTTCAAGTGTAATAAAAAATCCTTTGATAGTAAGAAATCAAATGCTAGAAAATTCATTTTTAATAAATACTCTCACTAAGAAATTATATATCATAGTCCCAGTTATTTCTCTTATTGGATCATTGTCAAATGCTCGATTTTGTACTTTATTGGGTCATCCTATTAGTAAACCTATCTGGACCGATTTATCGGATTCTGATATTATTGATCGATTTTGTCGGATATGTAGAAATATTTGTCGTTATCACAGCGGATCCTCAAAGAAGC
Helcia_brevis                  ATGTATTTAAA-------------TGG---------CAG-ATTACAAGG--------ATATTT-AGATTTAAAAAAG-------------ATAGATT-------TTGGCAACAAAACTTCCTCTATCCGCTACTCCTTCAGGAGTATAT-TTACTCACTTGCTCATTATCATAGCTTCAATAGTTTTATTTTTTATGAA-CCTGTGGAAA-TTCTTGGTTATGACAAT------AAATCTAGTTTAGTACTTGTGAAACGTTTAATTACTCGAATGTATCAA---------CAGAAACCTTTGATTTATTC---------GGTGAATGATTCTAAACAAA---------A------TGGATTTT---GGGGTCACAAGAATTCTTTTTCTTCTCATTTTTCTTCTCAAATGGTATCAGAAGGTTTTGGAGTCATTCTGGAAATTCCATTCTCATCGCGATTAGTATCTTCTCTTGAAGAAAAA---------AGGATACCAAAATATCAGAATTTAC-GATCTATTCATTCAATATTTCCCTTTTTAGAGGATAAATTATCACATTTAAATTATGTGTCAGATCTACTAATACCCTATCCCATCCATCTGGAAATCTTGGTTCAAATCCTTCAATGCTGGATCAAAGATGTTCCTTCTTTGCATTTCTTTCGATTGTTTTTCCACGAATCTCATAATTTG---AATAATCTCATTACTTCAAA------------TAAATTTATTTACGTCTTT---------TCAAAAATAAAGAAAAGATTATTTTGGTTCCTACATAATTCTTATGTATATGAATTTGAATATCTATTCCTGTTTATTCGTAAACAGTCTTCTTATTTACGATCAATATCTTCTGGAGTATTTCTTGAGCGAACACATTTCTATGGAAAAATAGAATA------TCTTATAGT----------CATGTGTTGTAATTTTTTT----------------------------------CATA---GAATCCT---------ATGGTTCCCCAAAAATACTTTCATACATTATGTTCGATATCAAGGAAAAGCAATTTTGGCTTCAAA-AGGAA--CTCTTATTCTGATGAAGAAATGGAAATTTCATCTTGTGAATTTTTGGCAATATTATTTTCACTTTTGGTTTCAACCTTATAGGATCCATATAAAGCAATTACCTAACTATTCCTTCT---------CTTTTCTGGGGTATTTCTCAAGTGTACTAAAAAATCCTTTGGTAGTAAGAAATAAAATATTAGAGTATTCATTTCTAATAAATACTCTGACTAATAAATTAGATACCATAGTCCCAGTTATTTATCTTATTGGATCATTGTCAAAAGCTCAATTTTGTACTGTATTGGGTCATCCTATTAGTAAACCGATCTGGACCGATTTATCGGATTCTGATATTCTTGATCGATTTTGTCGGATATGTAGAAATATTTGTCGTTATCACAGCGGATCCTCAAAGAAGC
Trichopilia                    ATGTATTTAAA-------------TGG---------CAG-ATTACAAGG--------ATATTT-AGATTTAAAAAAG-------------ATATATT-------TTGGCAACAAAACTTCCTCTATCCGCTACTCCTTCAGGAGTATAT-TTACTCACTTGCTCATTATCATAGCTTCAATAGTTTGATTTTTTATGAA-CCTGTGGAAA-TTATTGGTTATGACAAT------AAATCTAGTTTAGTACTTGTGAAACGTTTAATTACTCGAATGTATCAA---------CAGAAACCTTTGATTTATTC---------GGTGAATGATTCTAAACAAA---------A------TGGATTTT---GGGGTCACAAGAATTCTTTTTCTTATCATTTTTCTTCTCAAATGGTATCAGAAGGTTTTGGAGTCATTCTGGAAATTCCATTCTCATCGCGATTAGTATCTTCTCTTGAAGAAAAA---------AGGATACCAAAATATCAGAATTTAC-GATCTATTCATTCAATATTTCCCTTTTTAGAGGATAAATTATCACATTTAAATTATGTGTCAGATCTACTAATACCCTATCCCATCCATCTGGAAATCTTGGTTCAAATCCTTCAATGCTGGATCAAAGATGTTCCTTCTTTGCATTTCTTTCGATTGTTTTTTCACGAATCTCATAATTTG---AATAATATCATTACTTCAAA------------AAAATTTATTTACGTCTTT---------TCAAAAATAAAGAAAAGATTCTTTTGGTTCCTACATAATTCTTATGTATATGAATTCGAATATCTATTCCTGTTTCTTCGTAAACAGTATTCTTATTTACGATCAATATCTTCTGGAGTCTTTCTTGAGCGAACACATTTCTATGGAAAAATAGAATA------TCTTATAGT----------CATGTGTTGTAATTTTTTT----------------------------------CAGA---GGATCCT---------ATGGTTCCCCAAAAATACTTTCATACATTATGTTCGATATCAAGGAAAAGCAATTTTGGCTTCAAA-AGGAA--CTCTTATTCTGATGAAGAAATGGAAATTTCATCTTGTTAATTTTTGGCAATATTATTTTCACTTTTGGTTTCAACCTTATAGGATCCATATAAAGCAATTACCTAACTATTCCTTCT---------CTTTTCTGGGGTATTTCTCAAGTGTACTAAAAAATCCTTTGGTAGTAAGAAATCAAATGCTAGAGAATTCATTTCTAATAAATACTCTGACTAAGAAATTAGATACCATAGTCCCAGTTATTTATCTTATTGGATCATTGTCAAAAGCTCAATTTTGTACTTTATTGGGTCATCCTATTAGTAAACCGATCTGGACCGATTTATCGGATTCTGATATTCTTGATCGATTTTGTCGGATATGTAGAAATATTTGTCGTTATCACAGCGGATCCTCAAAGAAGC
Polycycnis                     ATGTATTTCAA-------------TGG---------CAG-ATTACAAGG--------ATATTT-AGAGTTAAAAAAG-------------AGAGATT-------TTGGCAACAAAACTTCCTCTATCCGCTACTCCTTCAGGAGTATAT-TTACTCACTTGCTCATTCTCATAGCTTCAATAGTTTGATTTTTTATGAA-CCTGTGGAAA-TTATTGGTTATGACAAT------AAATCTAGTTTAGTACTTGTGAAACGTTTAATTAATCGAATGTATCAA---------CAGAAATCTTTGATTTCTTC---------GGTGAATGATTCTAACCAAA---------A------TTTATTTT---GGGGTCACAAGAATTCTTTTTCTTCTCATTTTTATTCTCAAATGGTATCAGAAGGTTTTGGAGTCATTCTGGAAATTCCATTCTCATCTCGATTAGTATCTTCCCTTGAAGAAAAA---------AGAATACCAAAATATCAGAAATTAC-GATCTATTCATTCAATATTTCCCTTTTTAGAGGATAAATTATTACATTTAAATTATGTGTCAGATCTACTAATACCCTATCCCATCCATCTGGAAATCTTGGTTCAAATCCTTCAATGCTGGATCAAAGATGTTCCTTCTTTGCATTTCTTGCGATTGTTTTTCCACGAATTTCATAATTTG---AATAATCTGATTACTTCAAA------------GAAATTTATTTACGTCTTT---------TCAAAAAGAAAGAAAAGATTTTTTTGGTTCCTACATAATTCTTATGTATATGAATTTGAATATCTATTCCTGTTTATTCGTAAACAGTCTTCTTATTTACGATCAATATCTTCTGGAATATTTATTGAGCGAACACATTTCTATGGAAAAATAGAATA------TCTTCTAGT----------CATGTGTTGTAATTCTTTT----------------------------------CAGA---GGATCCT---------ATGGTTCCTCAAATATACTTTCATACATTATGTTCGATATCAAGGAAAAGCAATTTTGGCTTCAAA-AGGAA--CTCTTATTCTGATGAAGAAATGGAAATTTCATATTGTGAATTTTTGGCAATCTTATTTTCACTTTTGGTTTCAACCTTATAGGATCCGTAGAAAGCAATTACCTAACTATTCCTTCT---------CTTTTCTGGGGTATTTTTCAAGTGTACTAAAAAATCCTTTAGTAGTAAGAAATCAAATGCTAGAGAATTCATTTCTAATAAATACTATGACTAATAAATTAGATACCATAGTACCATTTCTTTATCTTATTGAATCATTGTCGAAAGCTCAATTTTGTACTGTATTGGGTCATCCTATTAGTAAACCGATCTGGAACGATTTATCGGATTCTGATATTATTGATCGATTTTGTCGGATATGTAGAAATCTTTGTCGTTATCACAGCGGATCCTCAAAGAAGC
Kegeliella_atropilosa          ATGTATTTCAA-------------TGG---------CAG-ATTACAAGG--------ATATTT-ATATTTAAAAAAG-------------AGAGATT-------TTGGCAACAAAACTTCCTCTATCCGCTACTCCTTCAGGAGTATAT-TTACTCACTTGCTCATTCTCATAGCTTCAATAGTTTGATTTTTTATGAA-CCTGTGGAAA-TTATTGGTTATGACAAT------AAATCTAGTTTAGTACTTGTGAAACGTTTAATTAATCGAATGTATCAA---------CAGAAATCTTTGATTTATTC---------GGTGAATGATTCTAACCAAA---------A------TTTATTTT---GGGGTCACAAGAATTCTTTTTCTTCTCATTTTTATTCTCAAATGGTATCAGAAGGTTTTGGAGTCATTCTGGAAATTCCATTCTCATCGCGATTAGTATCTTCCCTTGAAGAAAAA---------AGAATACCAAAATATCAGAATTTAC-GATCTATTCATTCAATATTTCCCTTTTTAGAGGATAAATTATTACATTTAAATTATGTGTCAGATCTACTAATACCCTATCCCATCCATCTGGAAATCTTGGTTCAAATCCTTCAATGCTGGATCAAAGATGTTCCTTCTTTGCATTTCTTGCGATTGTTTTTCCACGAATTTCATAATTTG---AAGAATCTGATTACTTCAAA------------GAAATTTCTTTACGTCTTT---------TCAAAAAGAAAGAAAAGATTCTTTTGGTTCCTACATAATTCTTATGTATATGAATTCGAATATCTATTCCTGTTTCTTCGTAAACAGTCTTCTTATTTACGATCAATATCTTCTGGAATATTTATTGAGCGAACACATTTCTATGGAAAAATAGAATA------TCTTCTAGT----------CATGTGTTGTAATTATTTT----------------------------------CAGA---GGATCCT---------ATGGTTCCTCAAATATACTTTCATACATTATGTTCGATATCAAGGAAAAGCCATTTTGGCTTCAAA-AGGAA--CTCTTATTCTGATGAAGAAATGGAAATTTCATCTTGTGAATTTTTGGCAATCTTATTTTCACTTTTGGTTTCAACCTTATAGGATCCGTAGAAAGCAATTATCTAACTATTCCTTCT---------CTTTTCTGGGGTATTTTTCAAGTGTACTAAAAAATCCTTTAGTAGTAAGAAATCAAATGCTAGAGAATTCATTTCTAATAAATACTATGACTAATAAATTCGATACCATAGTACCATTTCTTTATCTTATTGAATCATTGTCGAAAGCTCAATTTTGTACTGTATTGGGTCATCCTATTAGTAAACCGATCTGGAACGATTTATCGGATTCTGATATTATTGATCGATTTTGTCGGATATGTAGAAATCTTTGTCGTTATCACAGCGGATCCTCAAAGAAGC
Lacaena_spectabilis            ATGTATTTCAA-------------TGG---------TAG-ATTACAAGG--------ATATTT-AGATTTAAAAAAG-------------ATAGATT-------TTGGCAACAAAACTTCCTCTATCCGCTACTCCTTCAGGAGTATAT-TTACTCACTTGCTCATTATCATAGCTTCAATAGTTTGATTTTTTATGAA-CCTGTGAAAA-TTATTGGTTATGACAAT------AAATCTAGTTTAGTACTTGTGAAACGTTTAATTAATCGAATGTATCAA---------CAGGAATCTTTGATTTCTTC---------GGTGAATGATTCTAACCAAA---------A------TTCATTTT---GGGGTCACAAGAATTCTTTTTCTTCTCATTTTTATTCTCAAATGGTATCAGAAGGTTTTGGAGTCATTCTGGAAATTCCATTCTCATCGCGATTAGTATCTTCCCTTGAAGAAAAA---------AGAATACCAAAATATCAGAATTTAC-GATCTATTCATTCAATATTTCCCTTTTTAGAGGATAAATTATCACATTTAAATTATGTGTCAGATCTACTAATACCCTATCCCATCCATCTGGAAATCTTGGTTCAAATCCTTCAATGCTGGATCAAAGATGTTCCTTCTTTGCATTTATTGCGATTGTTTTTTCACGAATTTCATAATTTG---AATAATCTCATTACTTCAAT------------GAAATTTATTTACGTCTTT---------TCAAAAATAAAGAAAAGATTCTTTTGGTTCCTACATAATTTTTATGTATATGAATTCGAATATATATTCCTGTTTATTCGTAAACAGTCTTCTTATTTACGATCAATATCTTCTGGAATATTTCTTGAGCGAACGCATTTCTATGGAAAAATAGAATA------TCTTATAGT----------CATGTGTTGTAATTCTTTT----------------------------------CAGA---GGATCCT---------ATGGTTCCTCAAATATACTTTCATACATTATGTTCGATATCAAGGAAAAGCAATTTTGGCTTCAAA-AGGAA--CTCTTATTCTGATGAAGAAATGGAAATTTCATCTTGTGAATTTTTGGCAATCTTATTTTCACTTTTGGTTTCAACCTTATAGGATCCGTATAAAGCAATTACCTAACTATTCCTTCT---------CTTTTCTGGGGTATTTTTCAAGTGTACTAAAAAATCCTTTAGTAGTAAGAAATCAAATGCTAGAGAATTCCTTTCTAATAAATATTCTGACTAAGAAATTAGATACCATAGTACCATTTATTTATCTTATTGGATCATTGTCGAAAGCTCAATTTTGTACTGTATTGGGTCATCCTATTAGTAAACCTATCTGGAACGATTTATCGGATTCTGATATTCTTGATCGATTTTGTCGGATATGTAGAAATCTTTGTCGTTATCACAGCGGATCCTCAAAGAAGC
Sieviekingia_reichenbachia     ATGTATTTAAA-------------TGG---------CAG-ATTACAAGG--------ATATTT-AGATTTAAAAAAG-------------ATAGATT-------TTGGCAACAAAACTTCCTCTATCCGCTACTCCTTCAGGAGTATAT-TTACTCACTTGCTCATTATCATAGCTTCAATAGTTTGATTTTTTATGAA-CCTGTGGAAA-TTATTGGTTCTGACAAT------AAATCTAGTTTAGTACTTGTGAAACGTTTAATTAATCGAATGTATCAA---------CAGAAATCTTTGATTTCTTC---------GGTGAATTATTCTAACAAAA---------A------TGTATTTT---GGGGTCACAAGAATTCTTTTTCTTCTCATTTTTATTCTAAAATGGTATCAGAAGGTTTTGGAGTCATTCTGGAAATTCCATTCTCATCGCGATTAGTATCTTCCCTTGAAGAAAAA---------AGAATACAAAAATATCAGAATTTAC-GATCTATTCATTCAATATTTCCCTTCTTAGAGGATAAATTATCACATTTCAATTATGTGTCAGATCTACTAATACCCTATCCCATCCATCTGGAAATCTTGGTTCAAATCCTTCAATGCTGGATCAAAGATGTTCCTTCTTTGCATTTCTTGCGATTGTTTTTCCACGAATTTCATAATTTG---AATAATCTCATTACTTCAAA------------TAAATTTATTTACGTCTTT---------TCAAAAATAAAGAAAAGATTCTTTTGGTTCCTACATAATTCTTATGTATATGAATTCGAATATGTATTCCTGTTTATTCGTAAACAGTCTTCTTATTTACGATCAATATCTTCTGGAGTATTTCTTGAGCGAACACATTTCTATGGAAAAATAGAATA------TCTTATAGT----------CATGTGTTGTAATTCTTTT----------------------------------AAGA---GGATCCT---------ATGGTCCCTCAAATATACTTTCATACATTATGTTCGATATCAAGGAAAAGCAATTTTGGCTTCAAA-AGGAA--CTCTTATTCTGATGAAGAAATGGAAATTTCATCTTGTGAATTTTTGGCAATCTTATTTTCACTTTTGGTTTCAACCTTATAGGATCCGTATAAAGAAATTACCTAACTATTCCTTCT---------CTTTTCTGGGGTATTTTTCAAGTGTACTAAAAAATCCTTTAGTAGTAAGAAATCAAATGCTAGAGAATTCATTTCTAATAAATACTCTGACTCATAAATTAGATACCATAGTACCAGTTATTTATCTTATTGGATCATTGTCGAAAGCTCAATTTTGTACTGTATTTGGTCATCCTATTAGTAAACCGATCTGGAACGATTTATCGGATTCTGATATTCTTGATCGATTTTGTCGGATATGTAGGAATCTTTGTCGTTATCACAGCGGATCCTCAAAGAAGC
Trevoria_escobariana           ATGTATTTAAA-------------TGG---------CAG-ATTACAAGG--------ATATTT-AGATTGAAAAAAG-------------ATAGATT-------TTGGCAACAAAACTTCCTCTATCCGCTACTCCTTCAGGAGTATAT-TTATTCACTTGCTCATTATCATAGCTTCGATAGTTTGATTTTTTATGAA-CCTGTGGAAT-TTCTTGGTTATGACAAT------AAATCTAGTTTAGTACTTGTGAAACGTTTAATTAATCGAATGTATCAA---------CAGAAATCTTTGATTTATTC---------GGGGAATGATTCTAACCAAA---------A------TGAATTTT---TTGGTCACAAGAATTCTTTTTCTTATCATTTTTATTCTCAAATGGTATCAGAAGTTTTTGGAGTCATTCTGGAAATTCCATTCTCATCGCGATTAGTATCTTCCCTTGAAGAAAAA---------AGAATGCCAAAATATCAGAATTTAC-GATCTATTCATTCAATATTTCCCTTTTTAGAGGATAAATTATCACATTTAAATTATGTGTCAGATCTACTAATACCCTATCCCATCCATCTGGAAATCTTGGTTCAAATCCTTCAATGCTGGATCAAAGATGTTCCTTCTTTGCATTTCTTGCGATTGTTTTTCCACGAATCTCATAATTTG---AATAATNTCATTACTTCAAA------------AAAATTTATTTACGTCTTT---------TCAAAAATAAAGAAAAGATTCTTTTGGTTCCTACATAATTCTTATGTATATGAATTCGAATATATATTCCTGTTTCTTCGTAAACAGTCTTNTTATTTACGATCAATATCTTCTGGAGTATTTCTTGAGCGAACACATTTCTATGGAAAAATAGAATA------TCTTCTAGT----------CATGTGTTGTAATTCTTTT----------------------------------CAGA---GGATCCT---------ATGGTTCCTCAAATATACTTTCATACATTATGTTCGATATCAAGGAAAAGCAATTTTGGCTTCAAA-AGGAA--CTCTTATTCTGATGAAGAAATGGAAATTTCATCTTGTGAATTTTTGGCAATCTTATTTTCACTTTTGGTTTCAACCTTATAGGATCCGTATAAAGCAATTACCTAACTATTCCTTCT---------CTTTTCTGGGGTATTTTTCAAGTGTACTAAAAAATCCTTTAGTAGTAAGAAATCAAATGCTAGAGAATTCATTTTTAATAAATACTCTGACTAAGAAATTAGATACCATAGTACCAGTTCTTTATCTTATTGGATCATTGTCGAAAGCTCAATTTTGTACTGTATTGGGTCATCCTATTAGTAAACCAATCTGGAACGATTTATCGGATTCTGATATTCTTGATCAATTTTGTCGGATATGTAGAAATCTTTGTCGTTATCACAGCGGATCCTCAAAAAAGC
Houlletia_clarae               ATGTATTTAAA-------------TGG---------CAG-ATTACAAGG--------ATATTT-AGATTGAAAAAAG-------------ATAGATT-------TTGGCAACAAAACTTCCTCTATCCGCTACTCCTTCAGGAGTATAT-TTATTCACTTGCTCATTATCATAGCTTCAATAGTTTTATTTTTTATGAA-CCTGTGGAAA-TTCTTGGTTATGACAAT------AAATCTAGTTTAGTACTTGTGAAACGTTTAATTAATCGAATGTATCAA---------CAGAAATCTTTGATTTCTTC---------GGTGAATGATTCTAACCAAA---------A------TGAATTTT---TTGGTCACAAGAATTCTTTTTCTTCTCATTTTTATTCTCAAATGGTATCAGAAGTTTTTGGAGTCATTCTGGAAATTCCATTCTCATCGCGATTAGTATCTTCCCTTGAAGAAAAA---------ATAATGCCAAAATATCAGAATTTAC-GATCTATTCATTCAATATTTCCCTTTTTAGAGGATAAATTATCACATTTAAATTATGTGTCAGATCTACTAATACCCTATCCCATCCATCTGGAAATCTTGGTTCAAATCCTTCAATGCTGGATCAAAGATGTTCCTTCTTTGCATTTTTTGCGATTGTTTTTCCACGAATTCCATAATTTG---AATAATCTCATTACTTCAAA------------GAAATTTATTTACGTCTTT---------TCAAAAATAAAGAAAAGATTCTTTTGGTTCCTACATAATTCTTATGTATATGAATTCGAATATCTATTCCTGTTTCTTCGTAAACAGTCTTTTTATTTACGATCAATATCTTCTGGAGTCTTTCTTGAGCGAACACATTTCTATGGAAAAATAGAATA------TCTTCTAGT----------CATGTGTTGTAATTCTTTT----------------------------------CAGA---GGATCCT---------ATGGTTCCTCAAATATACTTTCATACATTATGTTCGATATCAAGGAAAAGCAATTTTGGCTTCAAA-AGGAA--CTCTTATTCTGATGAAGAAATGGAAATTTCATCTTGTGAATTTTTGGCAATCTTATTTTCACTTTTGGTTTCAACCTTATAGGATCCGTATAAAGCAATTACCTAACTATTCCTTCT---------CTTTTCTGGGGTATTTTTCAAGTGTACTAAAAAATCCTTTAGTAGTAAGAAATCAAATGCTAGAGAATTCATTTTTAATAAATACTCTGACTAAGAAATTAGATACCATAGTACCAGTTCTTTATCTTATTGGATCATTGTCGAAAGCTCAATTTTGTACTGTATTGGGTCATCCTATTAGTAAACCGATCTGGAACGATTTATCGGATTCTGATATTCTTGATCGATTTTGTCGGATATGTAGAAATCTTTGTCGTTATCACAGCGGATCCTCAAAAAAGC
Paphinia_seegeri               ATGTATTTAAA-------------TGG---------CAG-ATTACAAGG--------ATATTT-AGATTTAAAAAAG-------------ATAGATT-------TTGGCAACAAAACTTCCTCTATCCGCTACTCCTTCAGGAGTCTAT-TTATTCACTTGCTCATTATCATAGCTTCAATAGTTTGATTTTTTATGAA-CCTGTGGAAA-TTATTGGTTATGACAAT------AAATCTAGTTTAGTACTTGTGAAACGTTTAATTCATCGAATGTATCAA---------CAGAAATCTTTGATTTATTC---------GGTGAATGATTCTAACCAAA---------A------TGAATTTT---TTGGTCACAAGAATTCTTTTTATTCTCATTTTTATTCTCAAATGGTATCAGAAGTTTTTGGAGTCATTCTGGAAATTCCATTCTCATCGCGATTAGTATCTTCCCTTGAAGAAAAA---------AGAATGCCAAAATATCAGAATTTAC-GATCTATTCATTCAATATTTCCCTTTTTAGAGGATAAATTATCACATTTAAATTATGTGTCAGATCTACTAATACCCTATCCCATCCATCTGGAAATATTGGTTCAAATCCTTCAATGCTGGATCAAAGATGTTCCTTCTTTGCATTTCTTGCGATTGTTTTTCCACGAATTCCATAATTTG---AATAATCTCATTACTTCAAA------------GAAATTTATTTACGTCTTT---------TCAAAAATAAAGAAAAGATTCTTTTGGTTCCTACATAATTCTTATGTATATGAATTCGAATATCTATTCCTGTTTCTTCGTAAACAGTCTTTTTATTTACGATCAATATCTTCTGGAGTATTTCTTGAGCGAACACATTTCTATGGAAAAATAGAATA------TCTTCTAGT----------CATGTGTTGTAATTCTTTT----------------------------------CAGA---GGATCCT---------ATGGTTCCTCAAATATACTTTCATACATTATGTTCGATATCAAGGAAAAGCAATTTTGGCTTCAAA-AGGAA--CTCTGATTCTGATGAAGAAATGGAAATTTCATCTTGTGAATTTTTGGCAATCTTATTTTCACTTTTGGTTTCAACCTTATAGGATCCGTATAAAGCAATTACCTAACTATTCCTTCT---------CTTTTCTGGGGTATTTTTCAAGTGTACTAAAAAATCCTTTAGTAGTAAGAAATCAAATGCTAGAGAATTCCTTTTTAATAAATACTCTGACTAAGAAATTAGATACCATAGTACCAGTTCTTTATCTTATTGGATCATTGTCGAAAGCTCAATTTTGTACTGTATTGGGTCATCCTATTAGTAAACCGATCTGGAACGATTTATCAGATTCTGATATTCTTGATCAATTTTGTCGGATATGTAGAAATCTTTGTCGTTATCACAGCGGATCCTCAAAAAAGC
Chondrorynch_andreae           ATGGATTTCAA-------------TGG---------CAG-ATTACAAGG--------ATATTT-AGATTTAAAAAAG-------------AGAGATT-------TTGGCAACAAAACTTCCTCTATCCGCTACTCCTTCAGGAGTATAT-ATACTCACTTGCTCATTATCATAGCTTCAATAGTTTGCTTTTTTATGAA-CCTGTGGAAA-TTATCGGTTATGACAAT------AAATCTAGTTTGGTACTTGTGAAACGTTTAATTACTCGAATGTATCAA---------CAGAAATCTTTGATTTCTTC---------GGTGAATTATTCTAACCAAA---------A------TGGATTTT---GGGGTTACAAGAATTCTTTTTCTTCTCATTTTTATTCTCAAATGGTATCAGAAGGTTTTGGAGTCATTCTGGAAATTCCATTCTCATCGCGATTATTCTCTTCCCTTGAAGAAAAA---------AGAATACAAAAATATCAGAATTTAC-GATCTATTCATTCAATATTTCCTTTTTTAGAGGATAAATTATCACATTTAAATTATGTGTCAGATCTACTAATACCCTATCCCATCCATCTGGAAATCTTGGTTCAAATCCTTCAATGCTGGATCAAAGATGTTCCTTCTTTGCATTTCTTGCGATTTTTTTTCCACGAATCTCATAATTTG---AATAATCTCATTACTTCAAA------------GAAATTTATTTACGTCTTT---------TCAAAAATAAAGAAAAGATTCTTTTGGTTCCTACATAATTCTTATGTATATGAATTCGAATATCTATTCCTGTTTATTCGTAAACAGTCTTCTTATTTACGATCAATATCTTCTGGAGTCTTTATTGAGCGAACACATTTCTATGGAAAAATAGAATA------TCTTCTAGT----------CATGTGTTGTAATTCTTTT----------------------------------CAGA---GGATCCT---------ATGGTCCCTCAAATATACTTTCATACATTATGTTCGATATCAAGGAAAAGTAATTTTGGCTTCAAA-AGGAA--CTCTTATTCTGATGAAGAAATGGAAATTTCATCTTGTGAATTTTTGGCAATCTTATTTTCACTTTTGGTTTCAACCTTATAGGATCCATATAAAGAAATTACCTAACTATTCCTTCT---------CTTTTCTGGGGTATTTTTCAATTGTACTAAAAAATCCTTTGGTAGTAAGAAATCAAATGCTAGAGAATTCATTTCTAATAAATACTCTGACTAAGAAATTAGATACCATAGTCCCAGTTATTTATCTTATTGGATCATTGTCAAAAGTTCAATTTTGTACTGTATTGGGTCATCCTATTAGTAAACCGATCTGGACCGATTTATCGGATTCTGATATTCTTGATCGATTTTGTCGGATATGTAGAAATCTTTGTCGTTATCACAGCGGATCCTCAAAGAAGC
Senghasia_parvilabris          ATGGATTTCAA-------------TGG---------CAG-ATTACAAGG--------ATATTT-AGATTTAAAAAAG-------------AGAGATT-------TTGGCAACAAAACTTCCTCTATCCGCTACTCCTTCAGGAGTATAT-ATACTCACTTGCTCATTATCATAGCTTCAATAGTTTGCTTTTTTATGAA-CCTGTGGAAA-TTATCGGTTATGACAAT------AAATCTAGTTTGTTACTTGTGAAACGTTTAATTACTCGAATGTATCAA---------CAGAAATCTTTGATTTCTTC---------GGTGAATTATTCTAACCAAA---------A------TGGATTTG---GGGGTTACAAGAATTCTTTTTCTTCTCATTTTTATTCTCAAATGGTATCAGAAGGTTTTGGAGTCATTCTGGAAATTCCATTCTCATCGCGATTATTCTCTTCCCTTGAAGAAAAA---------AGAATACCAAAATATCAGAATTTAC-GATCTATTCATTCAATATTTCCTTTTTTAGAGGATAAATTATCACATTTAAATTATGTGTCAGATCTACTAATACCCTATCCCATCCATCTGGAAATCTTGGTTCAAATCCTTCAATGCTGGATCAAAGATGTTCCTTCTTTGCATTTCTTGCGATTTTTTTTCCACGAATCTCATAATTTG---AATAATCTCATTACTTCAAA------------GAAATTTATTTACGTCTTT---------TCAAAAATAAAGAAAAGATTCTTTTTGTTCCTACATAATTCTTATGTATATGAATTCGAATATCTATTCCTGTTTATTCGTAAACAGTCTTCTTATTTACGATCAATATCTTCTGGAGTCTTTATTGAGCGAACACATTTCTATGGAAAAATAGAATA------TCTTCTAGT----------CATGTGTTGTAATTCTTTT----------------------------------CAGA---GGATCCT---------ATGGTCCCTCAAATATACTTTCATACATTATGTTCGATATCAAGGAAAAGTAATTTTGGCTTCAAA-AGGAA--CTCTTATTCTGATGAAGAAATGGAAATTTCATCTTGTGAATTTTTGGCAATCTTATTTTCACTTTTGGTTTCAACCTTATAGGATCCATATAAAGAAATTACCTAACTATTCCTTCT---------CTTTTCTGGGGTATTTTTCAATTGTACTAAAAAATCCTTTGGTAGTAAGAAATCAAATGCTAGAGAATTCATTTCTAATAAAAACTCTGACTAAGAAATTAGATACCATAGTCCCGGTTATTTATCTTATTGGATCATTGTCAAAAGTTCAATTTTGTACTGTATTGGGTCATCCTATTAGTAAACCGATCTGGACCGATTTATCGGATTCTGATATTCTTGATCGATTTTGTCGGATATGTAGAAATCTTTGTCGTTATCACAGCGGATCCTCAAAGAAGC
Bolea_lawrenciana              ?TGGGTTTCAA-------------TGG---------CAG-ATTACAAGG--------ATATTT-AGATTTGAAAAAG-------------AGAGATT-------TTGGCAACAAAACTTCCTCTATCCGCTACTCCTTCAGGAGTATAT-ATACTCACTTGCTCATTATCATAGCTTCAATAGTTTGCTTTTTTATGAA-CCTGTGGAAA-TTATCGGTTATGACAAT------AAATCTAGTTTGGTACTTGTGAAACGTTTAATTACTCGAATGTATCAA---------CAGAAATCTTTGATTTCTTC---------GGTGAATTCTTCTAACCAAA---------A------TGGATTTT---GGGGTTACAAGAATTCTTTTTCTTCTCATTTTTATTCTCAAATGGTATCAGAAGGTTTTGGAGTCATTCTGGAAATTCCATTCTCATCGCGATTATTCTCTTCCCTTGAAGAAAAA---------AGAATACCAAAATATCAGAATTTAC-GATCTATTCATTCAATATTTCCTTTTTTAGAGGATAAATTATCACATTTAAATTATGTGTCAGATCTACTAATACCCTATCCCATCCATCTGGAAATCTTGGTTCAAATCCTTCAATGCTGGATCAAAGATGTTCCTTCTTTGCATTTCTTGCGATTTTTTTTCCACGAATCTCATAATTTG---AATAATCTCATTACTTCAAA------------GAAATTTCTTTACGTCTTTTCAAAAATTTCAAAAATAAAGAAAAGATTCTTTTGGTTCCTACATAATTCTTATGTATATGAATTCGAATATCTATTCCTGTTTATTCGTAAACAGTCTTCTTATTTACGATCAATATCTTCTGGAGTCTTTATTGAGCGAACACATTTCTATGGAAAAATAGAATA------TCTTCTAGT----------CATGTGTTGTAATTCTTTT----------------------------------CAGA---GGATCCT---------ATGGTCCCTCAAATATACTTTCATACATTATGTTCGATATCAAGGAAAAGTAATTTTGGCTTCAAA-AGGAA--CTCTTATTCTGATGAAGAAATGGAAATTTCATCTTGTGAATTTTTGGCAATCTTATTTTCACTTTTGGTTTCAACCTTATAGGATCCATATAAAGAAATTACCTAACTATTCCTTCT---------CTTTTCTGGGGTATTTTTCAATTGTACTAAAAAATCCTTTGGTAGTAAGAAATCAAATGCTAGAGAATTCATTTCTAATAAATACTCTGACTAAGAAATTAGATACCATAGTCCCAGTTATTTATCTTATTGGATCATTGTCAAAAGTTCAATTTTGTACTATATTGGGTCATCCTATTAGTAAACCGATCTGGACCCATTTATCGGATTCTGATATTCTTGATCGATTTTGTCGGATATGTAGAAATCTTTGTCGTTATCACAGCGGATCCTCAAAGAAGC
Pescatoria_lehmannii           ATGGGTTTCAA-------------TGG---------CAG-ATTACAAGG--------ATATTT-AGATTTGAAAAAG-------------AGAGATT-------TTGGCAACAAAACTTCCTCTATCCGCTACTCCTTCAGGAGTATAT-ATACTCACTTGCTCATTATCATAGCTTCAATAGTTTGCTTTTTTATGAA-CCTGTGGAAA-TTATCGGTTATGACAAT------AAATCTAGTTTGGTACTTGTGAAACGTTTAATTACTCGAATGTATCAA---------CAGAAATCTTTGATTTCTTC---------GGTGAATTCTTCTAACCAAA---------A------TGGATTTT---GGGGTTACAAGAATTCTTTTTCTTCTCATTTTTATTCTCAAATGGTATCAGAAGGTTTTGGAGTCATTCTGGAAATTCCATTCTCATCGCGATTATTCTCTTCCCTTGAAGAAAAA---------AGAATACCAAAATATCAGAATTTAC-GATCTATTCATTCAATATTTCCTTTTTTAGAGGATAAATTATCACATTTAAATTATGTGTCAGATCTACTAATACCCTATCCCATCCATCTGGAAATCTTGGTTCAAATCCTTCAATGCTGGATCAAAGATGTTCCTTCTTTGCATTTCTTGCGATTTTTTTTCCACGAATCTCATAATTTG---AATAATCTCATTACTTCAAA------------GAAATTTCTTTACGTCTTTTCAAAAATTTCAAAAATAAAGAAAAGATTCTTTTGGTTCCTACATAATTCTTATGTATATGAATTCGAATATCTATTCCTGTTTATTCGTAAACAGTCTTCTTATTTACGATCAATATCTTCTGGAGTCTTTATTGAGCGAACACATTTCTATGGAAAAATAGAATA------TCTTCTAGT----------CATGTGTTGTAATTCTTTT----------------------------------CAGA---GGATCCT---------ATGGTCCCTCAAATATACTTTCATACATTATGTTCGATATCAAGGAAAAGTAATTTTGGCTTCAAA-AGGAA--CTCTTATTCTGATGAAGAAATGGAAATTTCATCTTGTGAATTTTTGGCAATCTTATTTTCACTTTTGGTTTCAACCTTATAGGATCCATATAAAGAAATTACCTAACTATTCCTTCT---------CTTTTCTGGGGTATTTTTCAATTGTACTAAAAAATCCTTTGGTAGTAAGAAATCAAATGCTAGAGAATTCATTTCTAATAAATACTCTGACTAAGAAATTAGATACCATAGTCCCAGTTATTTATCTTATTGGATCATTGTCAAAAGTTCAATTTTGTACTATATTGGGTCATCCTATTAGTAAACCGATCTGGACCCATTTATCGGATTCTGATATTCTTGATCGATTTTGTCGGATATGTAGAAATCTTTGTCGTTATCACAGCGGATCCTCAAAGAAGC
Stenia_bismarckii              ATGGATTTCAA-------------TGG---------CAG-ATTACAAGG--------ATATTT-AGATTTAAAAAAG-------------AGAGATT-------TTGGCAACAAAATTTCCTCTATCCGCTACTCCTTCAGGAGTATAT-ATACTCACTTGCTCATTATCATAGCTTCAATAGTTTGCTTTTTTATGAA-CCTGTGGAAA-TTATCGATTATGACAAT------AAATCTAGTTTGGTACTTGTGAAACGTTTAATTACTCGAATGTATCAA---------CAGAAATCTTTGATTTCTTC---------GGTGAATTATTCTAACCAAA---------A------TGAATTTT---GGGGTTACAAGAATTCTTTTTCTTCTCATTTTTCTTCTCAAATGGTATCAGAAGGTTTTGGAGTCATTCTGGAAATTCCATTCTCATCGCGATTATTCTCTTCCCTTGAAGAAAAA---------AGAATACCAAAATATCAGAATTTAC-GATCTATTCATTCAATATTTCCTTTTTTAGAGGATAAATTATCACATTTAAATTATGTRTCAGATCTACTAATACCCTATCCCATCCATCTGGAAATCTTGGTTCAAATCCTTCAATGCTGGATCAAAGATGTTCCTTCTTTGCATTTCTTGCGATTTTTTTTCCACGAATCTCATAATTTG---AATAATCTCATTACTTCAAA------------GAAATT-ATTTACGTCTTT---------TCAAAAATAAAGAAAAGATTCTTTTGGTTCCTACATAATTCTTATGTATATGAATTCGAATATCTATTCCTGTTTATTCGTAAACAGTCTTCTTATTTACGATCAATATCTTCTGGAGTCTTTATTGAGCGAACACATTTCTATGGAAAAATAGAATA------TCTTCTAGT----------CATGTGTTGTAATTCTTTT----------------------------------CAGA---GGATCCT---------ATGGTCCCTCAAATATACTTTCATACATTATGTTCGATATCAAGGAAAAGTAATTTTGGCTTCAAA-AGGAA--CTCTTATTCTGATGAAGAAATGGAAATTTCATCTTGTGAATTTTTGGCAATCTTATTTTCACTTTTGGTTTCAACCTTATAGGATCCATATAAAGAAATTACCTAACTATTCCTTCT---------CTTTTCTGGGGTATTTTTCAATTGTACTAAAAAATCCTTTGGTAGTAAGAAATCAAATGCTAGAGAATTCATTTCTAATAAATACTCTGACTAAGAAATTAGATACCATAGTCCCAGTTATTTATCTTATTGGATCATTGTCAAAAGTTCAATTTTGTACTGTATTGGGTCATCCTATTAGTAAACCGATCTGGACCGATTTATCGGATTCTGATATTCTTGATCGATTTTGTCGGATATGTAGAAATCTTTGTCGTTATCACAGCGGATCCTCAAAGAAGC
Zygopetalum_maxillare          ATGGATTTCAA-------------TGG---------CAG-ATTACAAGG--------ATATTT-AGATTTAAAAAAG-------------AGAGATT-------TTGGCAACAAAACTTCCTCTATCCGCTACTCCTTCAGGAGTATAT-TTACTCACTTGCTCATTATCATAGCTTCAATAGTTTTCTTTTTTATGAA-CCTGTGGAAA-TTATCGGTTATGACAAT------AAATCTAGTTTGGTACTTGTGAAACGTTTAATTACTCGAATGTATCAA---------CAGAAATCTTTGATTTCTTC---------GGTGAATTATTCTAACCAAA---------A------TAGATTTT---GGGGTTACAAGAATTCTTTTTCTTCTCATTTTTATTCTCAAATGGTATCAGAAGGTTTTGGAGTCATTCTGGAAATTCCATTCTCATCGCGATTAGTATCTTCCCTTGAAGAAAAA---------AGAATACCAAAATATCAGAATTTAC-GATCTATTCATTCAATATTTCCCTTTTTTGAGGATAAATTATCACATTTAAATTATGTGTCAGATTTACTAATACCCTATCCCATCCATCTGGAAATCTTGGTTCAAATCCTTCAATGCTGGATCAAAGATGTTCCTTCTTTGCATTTCTTGCGATTGTTTTTCCACGAATCTCATAATTTA---AATAATCTCATTACTTCAAA------------GAAATTTATTTACGTCTTT---------TCAAAAATAAAGAAAAGATTCTTTTTGTTCCTACATAATTCTTATGTATATGAATTCGAATATCTATTCCTGTTTATTCGTAAACAGTCTTCTTATTTACGATCAATATCTTCTGGAGTATTTATTGAGCGAACACATTTCTATGGAAAAATAGAATA------TCTTATAGT----------CATGTGTTGTAATTCTTTT----------------------------------CAGA---GGATCCT---------ATGGTCCCTAAAATATACTTTCATACATTATGTTCGATATCAAGGAAAAGCAATTTTGGCTTCAAA-AGGAA--CTCTTATTTTGATGAAGAAATGGAAATTTCATCTTGTGAATTTTTGGCAATCTTATTTTCACTTTTGGTTTCAACCTTATAGGATCCATATAAAGAAATTACCTAACTATTACTTCT---------CTTTTCTGGGGTATTTTTCAATTGTACTAAAAAATCCTTTTGTAGTCAGAAATCAAATGCTAGATAATTCATTTCTAATAAATACTCTGACTAAGAAATTAAATACCATAGTCCCAGTTATTTATCTTATTGGATCATTGTCAAAAGCTCAATTTTGTACTGTATTGGGTCATCCTATTAGTAAACCGATCTGGACCGATTTATCGGATTCTGATATTCTTGATCGATTTTGTCGGATATGTAGAAATCTTTGTCGTTATCACAGCGGATCCTCAAAGAAGC
Zygopetalum_mackaii            ATGGATTTCAA-------------TGG---------CAG-ATTACAAGG--------ATATTT-AGATTTAAAAAAG-------------AGAGATT-------TTGGCAACAAAACTTCCTCTATCCGCTACTCCTTCAGGAGTATAT-TTACTCACTTGCTCATTATCATAGCTTCAATAGTTTTCTTTTTTATGAA-CCTGTGGAAA-TTATCGGTTATGACAAT------AAATCTAGTTTGGTACTTGTGAAACGTTTAATTACTCGAATGTATCAA---------CAGAAATCTTTGATTTCTTC---------GGTGAATTATTCTAACCAAA---------A------TAGATTTT---GGGGTTACAAGAATTCTTTTTCTTCTCATTTTTATTCTCAAATGGTATCAGAAGGTTTTGGAGTCATTCTGGAAATTCCATTCTCATCGCGATTAGTATCTTCCCTTGAAGAAAAA---------AGAATACCAAAATATCAGAATTTAC-GATCTATTCATTCAATATTTCCCTTTTTAGAGGATAAATTATCACATTTAAATTATGTGTCAGATCTACTAATACCCTATCCCATCCATCTGGAAATCTTGGTTCAAATCCTTCAATGCTGGATCAAAGATGTTCCTTCTTTGCATTTCTTGCGATTGTTTTTCCACGAATCTCATAATTTA---AATAATCTCATTACTTCAAA------------GAAATTTATTTACGTCTTT---------TCAAAAATAAAGAAAAGATTCTTTTTGTTCCTACATAATTCTTATGTATATGAATTCGAATATCTATTCCTGTTTATTCGTAAACAGTCTTCTTATTTACGATCAATATCTTCTGGAGTATTTATTGAGCGAACACATTTCTATGGAAAAATAGAATA------TCTTATAGT----------CATGTGTTGTAATTCTTTT----------------------------------CAGA---GGATCTT---------ATGGTTCCTCAAATATACTTTCATACATTATGTTCGATATCAAGGAAAAGCAATTTTGGCTTCAAA-AGGAA--CTCTTATTTTGATGAAGAAATGGAAATTTCATCTTGTGAATTTTTGGCAATCTTATTTTCACTTTTGGTTTCAACCTTATAGGATCCATATAAAAAAATTACCTAACTATTCCTTCT---------CTTTTCTGGGGTATTTTTCAATTGTACTAAAAAATCCTTTTGTAGTCAGAAATCAAATGCTAGAGAATTCATTTTTAATAAATACTCTGACTAAGAAATTAAATACCATAGTCCCAGTTATTTATCTTATTGGATCATTGTCAAAAGCTCAATTTTGTACTGTATTGGGTCATCCTATTAGTAAACCGATCTGGACCGATTTATCGGATTCTGATATTCTTGATCAATTTTGTCGGATATGTAGAAATCTTTGTCGTTATCACAGCGGATCCTCAAAGAAGC
Dichaea_caveroi                ATGGATTTCAA-------------TGG---------CAG-ATTACAAGG--------ATATTT-AGATTTAAAAAAG-------------AGAAATT-------TTGGCAACAAAACTTCCTCTATCCGCTACTCCTTCAGGAGTATAT-TTACTCACTTGCTCATTATCATAGCTTCAATAGTTTGCTTTTTTATGAA-CCTGTGGAAA-TTATCGGTTATGACAAT------AAATCTAGTTTGATACTTGTGAAACGTTTAATTACTCGAATGTATCAA---------CAGAAATCTTTGATTTCTTC---------GGTGAATTATTCTAACCAAA---------A------TGTATTTT---GGGGTTACAAGAATTCTTTTTCTTCTCATTTTTATTTTCAAATGGTATCAGAAGGTTTTGGAGTCATTCTGGAAATTCCATTCTCATCGCGATTAGTCTCTTCCCTTGAAGAAAAA---------AGAATACCAAAATATCAGAATTTAC-GATCTATTCATTCAATATTTCCCTTTTTAGAGGATAAATTATCACATTTAAATTCTGTGTCAGATCTACTAATACCCTATCCCATCCATCTGGAAATCTTGGTTCAAATCCTTCAATGCTGGATCAAAGATGTTCCTTCTTTGCATTTTTTGCGATTGTTTTTCCACGAATCTCATAATTTG---AATAATCTCATTACTTCAAA------------GAAATTTATTTACGTCTTT---------TCAAAAATAAAGAAAAGATTCTTTTGGTTCCTACATAATTCTTATGTATATGAATTCGAATATCTATTCCTGTTTATTCGTAAACAGTCTTCTTATTTACGATCAATATCTTCTGGAGTATTTATTGAGCGAACACATTTCTATGGAAAAATAGAATA------TCTTATAGT----------CATGTGTTGTAATTCTTTT----------------------------------CAGA---GGATCCT---------ATGGTTCCTCAAATATACTTTCATACATTATGTTCGATATCAAGGAAAAGCAATCTTGGCTTCAAA-AGGAA--CTCTTATTCTGATGAAGAAATGGAAATTTCATCTTGTGAATTTTTGGCAATCTTATTTTCACTTTTGGTTTCAACCTTATAGGATCCATATAAAGAAATTACCTAACTATTCCTTCT---------CTTTTCTGGGGTATTTTTCAATTGTACTAAAAAATACTTTGGTAGTAAGAAATCAAATGCTAGAGAATTCATTTCTAATAAATACTCTGACTAAGAAATTAGATACAAGAGTCCCAGTTATTTATCTTATTGGATCATTGTCAAAAGCTCAATTTTGTACTGTATTGGGTCATCCTATTAGTAAACCAATCTGGACCGATTTATCGGATTCTGATATTCTTGATCGATTTTGTCGGATATGTAGAAATCTTTGTCGTTATCACAGTGGATCCTCAAAGAAGC
Chrysocycnis_schlimii          ATGTATTTAAA-------------TGG---------CAG-ATTACAAGG--------ATATTT-AGATTTAAAAAAA------------AATAGATT-------TTGGCAACAAAACTTCCTTTATCCGCTACTCCTTCAGGAGTATAT-TTACTCACTTGCTCATTATCATAGCTTCAATAGTTTTATTTTTTATGAA-CTTGTGGAAA-TTATTGGTTATGACAAT------AAATCTAGTTTAGTACTTGTGAAACGTTTAATTACTCGAATGTATCAA---------CAGAAATCTTTGATTTCTTC---------GGTGAATGCTTCTAACCAAA---------A------TGGATTTT---GGGGTCACAAGAATTCTTTTTCTTCTCATTTTTATTCTCAAATGGTATCAGAAGGTTTTGGAGTCATTCTGGAAATTCCATTCTCATCGCGATTAGTATCTTCCCTTGAAGAAAAA---------AGAATACCAAAATATCAGAATTTAC-GATCTATTCATTCAATATTTCCCTTTTTAGAGGATAAATTATCACATTTAAATTATGTGTCAGATCTACTAATACCCTATCCCATCCATCTGGAAATCTTGGTTAAAATCCTTCAATGCTGGATCAAAGATGTTCCTTCTTTGCATTTCTTGCGATTGTTTTTTCACGAATCTCATAATTTG---AATAATCTCATTACTTCAAA------------GAAATTTATTTACGTCTTT---------TCAAAAATAAAGAAAAGATTCTTTTGGTTCCTACATAATTCTTATGTATATGAATTCGAATATATATTCCTGTTTATTTGTAAACAGTCTTCTTATTTACGATCAATATCTTCTGGAGTCTTTCTTGAACGAACACATTTCTATGGAAAAATAGAATA------TCTTATAGT----------CATGTGTTGTAATTCTTTT----------------------------------CCGA---GGATTCT---------ATGGTTCCTCAAATATACTTTCATACATTATGTTCGATATCAAGGAAAAGCAATTTTGGCTTCAAA-AGGAA--CTCTTATTCTGATGAAGAAATGGAAATTTCATCTTGTGAATTTTTGGCAATCTTATTTTCACTTTTGGTTTCAACCTTATAGGATCCATATAAAGCAATTACCTAACTATTCCTTCT---------CTTTTCTGGGGTATTTTTCAAGTGTACTAAAAAATCCTTTGGTAGTAAGAAATCAAATGCTAGAGAATTCATTTCTAATAAATACTCTGACTAATAAATTAGATACCATAGTCCCAGTTATTTATCTTATTGGATCATTGTCGAAAGCTCAATTTTGTACTGTATTGGGTCATCCTATTAGTAAACCGATCTGGACCGATTTATCGGATTCTGATATTCTTGATCGATTTTGTCGGATATGTAGAAATCTTTGTCGTTATCACAGCGGATCCTCAAAGAAGC
Cyrtidiorchis_frontinoensis    ATGTATTTAAA-------------TGG---------AAG-ATTACAAGG--------ATATTT-AGATTTAAAAAAA------------AATAGATT-------TTGGCAACAAAACTTCCTCTATCCGCTACTCCTTCAGGAGTATAT-TTACTCACTTGCTCATTATCATAGCTTCAATAGTTTTCTTTTTTATGAA-CCTGTGGAAA-TTATTGGTTATGACAAT------AAATCTAGTTTAGTACTTGTGAAACGTTTAATTACTCGAATGTATCAA---------CAGAAATCTTTGATTTCTTT---------GGTGAATGATTCTAACCAAA---------A------TGGATTTT---GGGGTCACAAGAATTCTTTTTCTTCTCATTTTTATTCTCAAATGGTATCAGAAGGTTTTGGAGTCATTCTGGAAATTCCATTCTCATCGCGATTAGTATCTTCTCTTGAAGAAAAA---------ATAATACCAAAATATCAGAATTTAC-GATCTATTCATTCAATATTTCCCTTTTTAGAGGATAAATTAGCACATTTAAATTATGTGTCAGATCTACTAATACCCTATCCCATCCATCTGGAAATTTTGGTTCAAATCCTTCAATGCTGGATCAAAGATGTTCCTTCTTTGCATTTCTTGCGATTGTTTTTTCACGAATCTCATAATTTG---AATAATCTCATTACTTCAAA------------GAAATTTATTTACGTCTTT---------TCAAAAAGAAATAAAAGATTCTTTTGGTTCCTACATAATTCTTATGTATATGAATTTGAATATATATTCCTGTTTATTTGTAAACAGTCTTCTTATTTACGATCAATATCTTCTGGAGTCTTTCTTGAGCGAACACATTTCTATGGAAAAATAGATTA------TCTTAGAAT----------CATGTGTTGTAATTCTTTT----------------------------------CAGA---GGATCCT---------ATGGTTCTTCAAATATACTTTCATACATTATGTTCGATATAAAGGAAAAGCAATTTTGGCTTCAAA-AGGAA--CTCTTATTCTGATGAAGAAATGGAAATTTCATCTTGTGAATTTTTGGCAATCTTATTTTCACTTTTGGTTTCAACCTTATAGGATCCATATAAAGCAATTACCTAACTATTCCTTCT---------CTTTTCTGGGGTATTTTTCAAATGTACTAAAAAATTCTTTGGTAGTAAGAAATCAAATGCTAGAGAATTCATTTCTAATAAATACTATGACTAAGAAATTAGATACCATAGTCCCAGTTATTTATCTTATTGGATCATTGTCGAAAGCTCAATTTTGTACTGTATTGGGTCATCCTATTAGTAAACCAATCTGGACCGATTTATCCGATTCTGATATTCTTGATCGATTTTGTCGGATATGTAGAAATCTTTGTCGTTATCACAGCGGATCCTCAAAGAAGC
Trigonidium_grande             ATGTATTTAAA-------------TGG---------CAG-ATTACAAGG--------ATATTT-AGATTTAAAAAAA------------AATAGATT-------TTGGCAACAAAACTTCCTCTATCCGCTACTCCTTCAGGAGTATAT-TTACTCACTTGCTCATTATCATAGCTTCAATAGTTTTATTTTTTATGAA-CCTGTGGAAA-TTATTGGTTATGACAAT------AAATCTAGTTTAGTACTTGTGAAACGTTTAATTACTCGAATGTATCAA---------CAGAAATCTTTGATTTCTTC---------GGTGAATGATTCTAACCAAA---------A------TGTATTTT---GGGGTCACAAGAATTCTTTTTCTTCTCATTTTTATTCTCAAATGGTATCAGAAGGTTTTGGAGTCATTCTGGAAATTCCATTCTCATCGCGATTAGTATCTTCCCTTGAAGAAAAA---------AGAATACCAAAATATCAGAATTTAC-GATCTATTCATTCAATATTTCCCTTTTTAGAGGATAAATTATCACATTTAAATTATGTGTCAGATCTACTAATACCCTATCCCATCCATCTGGAAATCTTGGTTCAAATCCTTCAATGCTGGATCAAAGATGTTCCTTCTTTGCATTTCTTGCGATTGTTTTTTCACGAATCTCATAATTTG---AATAATCTCATTACTTCAAA------------GAAATTTATTTACGTCTTT---------TCAAAAATAAAGAAAAGATTCTTTTGGTTCCTACATAATTCTTATGTATATGAATTCGAATATATATTCCTGTTTATTTGTAAACAGTCTTCTTATTTACGATCAATATCTTCTGGAGTCTTTCTTGAGCGAACACATTTCTATGGAAAAATAGAATA------TCTTATAGT----------CATGTGTTGTAATTCTTTT----------------------------------CAGA---GGATCCT---------ATGGTTCCTCAAATATACTTTCATACATTATGTTCGATATCAAGGAAAAGCAATTTTGGCTTCAAA-AGGAA--CTCTTATTCTGATGAAGAAATGGAAATTTCATCTTGTGAATTTTTGGCAATCTTATTTTCACTTTTGGTTTCAACCTTATAGGATCCATATAAAGCAATTACCTAACTATTCCTTCT---------ATTTTCTGGGGTATTTTTCAAGTGTACTAAAAAATCCTTTGGTAGTAAGAAATCAAATGCTAGAGAATTCATTTCTAATAAATACTCTGACTAAGAAATTAGATACCATAGTCCCAGTTATTTATCTTATTGGATCATTGTCGAAAGCTCAATTTTGTACTGTATTGGGTCATCCTATTAGTAAACCGATCTGGACCGATTTATCGGATTCTGATATTCTTGATCGATTTTGTCGGATATGTAGAAATCTTTGTCGTTATCACAGCGGATCCTCAAAGAAGC
Maxillaria_variabilis          ATGTATTTAAA-------------TGG---------CAG-ATTACAAGG--------ATATTT-AGATTTAAAAAAA------------AATAGATT-------TTGGCAACAAAACTTCCTCTATCCGCTACTCCTTCAGGAGTATAT-TTACTCACTTGCTCATTATAATAGCTTCAATAGTTTTATTTTTTATGAA-CCTGTGGAAA-TTATTGGTTATGACAAT------AAATCTAGTTTAGTACTTGTGAAACGTTTAATTACTCGAATGTATCAA---------CAGAAATCTTTGATTTCTTC---------GGTGAATGATTCTAACCAAA---------A------TGGATTTT---TGGTTCACAAGAATTCTTTTTCTTCTCATTTTTATTCTCAAATGGTATCAGAAGGTTTTGGAGTCATTCTGGAAATTCCATTCTCATCGCGATTAGTATCTTCCCTTGAAGAAAAA---------AGAATACCAAAATATCAGAATTTAC-GATCTATTCATTCAATATTTCCCTTTTTAGAGGATAAATTATCACATTTAAATTATGTGTCAGATCTACTAATACCCTATCCCATCCATCTGGAAATCTTGGTTCAAATCCTTCAATGCTGGATCAAAGATGTTCCTTCTTTGCATTTCTTGCGATTGTTTTTTCACGAATCTCATAATTTG---AATAATCTCATTACTTCAAA------------TAAATTTATTTACGTCTTT---------TCAAAAATAAAGAAAAGATTCTTTTGGTTCCTACATAATTCTTATGTATATGAATTCGAATATATATTCCTGTTTATTTGTAAACAGTCTTCTTATTTACGATCAATATCTTCTGGAGTCTTTCTTGAGCGAACACATTTCTATGGAAAAATAGAATA------TCTTATAGT----------CATGTGTTGTAATTCTTTT----------------------------------CAGA---GGATCCT---------ATGGTTCCTCAAATATACTTTCATACATTATGTTCGATATCAAGGAAAAGCAATTTTGGCTTCAAA-AGGAA--CTCTTATTCTGATGAAGAAATGGAAATTTCATCTTGTGAATTTTTGGCAATCTTATTTTCACTTTTGGTTTCAACCTTATAGGATCCATATAAAGCAATTACCTAACTATTCCTTCT---------CTTTTCTGGGCTATTTTTCAAGTGTACTAAAAAATCCTTTGGTAGTAAGAAATCAAATGCTAGAGAATTCATTTCTAATAAATACTCTGACTAAGAAATTAGATACCATAGTCCCAGTTATTTATCTTATTGGATCATTGTCGAAAGCTCAATTTTGTACTGTATTGGGTCATCCTATTAGTAAACCGATCTGGACCGATTTATCGGATTCTGATATTCTTGATCGATTTTGTCGGATATGTAGAAATCTTTGTCGTTATCACAGCGGATCCTCAAAGAAGC
Maxillaria_punctata            ATGTATTTAAA-------------TGG---------CAG-ATTACAAGG--------ATATTT-AGATTTAAAAAAA------------AATAGATT-------TTGGCAACAAAACTTCCTCTATCCGCTACTCCTTCAGGAGTATAT-TTACTCACTTGCTCATTATCATAGCTTCAATAGTTTTATTTTTTATGAA-CCTGTGGAAA-TTATTGGTTATGACAAT------AAATCTAGTTTAGTACTTGTGAAACGTTTAATTACTCGAATGTATCAA---------CAGAAATCTTTGATTTCTTC---------GGTGAATGATTCTAACCAAA---------A------TGGATTTT---GGGGTCACAAGAATTCTTTTTCTTCTCATTTTTATTCTCAAATGGTATCAGAAGGTTTTGGAGTCATTCTGGAAATTCCATTCTCATCGCGATTAGTATCTTCCCTTGAAGAAAAA---------AGAATACCAAAATATCAGAATTTAC-GATCTATTCATTCAATATTTCCCTTTTTAGAGGATAAATTATCACATTTAAATTATGTGTCAGATCTACTAATACCCTATCCCATCCATCTGGAAATCTTGGTTCAAATCCTTCAATGCTGGATAAAAGATGTTCCTTCTTTGCATTTCTTGCGATTGTTTTTTCACGAATCTCATAATTTG---AATAATCTCATTACTTCAAA------------GAAATTTATTTACGTTTTT---------TCAAAAATAAAAAAAAGATTCTTTTGGTTCCTACATAATTCTTATGTATATGAATTCGAATATATATTCCTGTTTATTTGTAAACAGTCTTCTTATTTACGATCAATATCTTCTGGAGTATTTCTTGAGCGAACACATTTCTATGGAAAAATAGAATA------TCTTATAGT----------CATGTGTTGTAATTCTTTT----------------------------------CAGA---GGATCCT---------ATGGTTCCTCAAATATACTTTCATACATTATGTTCGATATCAAGGAAAAGCAATTTTGGCTTCAAA-AGGAA--CTCTTATTCTGATGAAGAAATGGAAATTTCATCTTGTGAATTTTTGGCAATCTTATTTTCACTTTTGGTTTCAACCTTATAGGATCCATATAAAGCAATTACCTAACTATTCCTTCT---------CTTTTCTGGGGTATTTTTCAAGTGTACTAAAAAATCCTTTGGTAGTAAGAAATCAAATGCTAGAGAATTCATTTCTAATAAATACTCTGACTAAGAAATTAGATACCATAGTCCCAGTTATTTACCTTATTGGATCATTGTCGAAAGCTCAATTTTGTACTGTATTGGGTCATCCTATTAGTAAACCGATCTGGACCGATTTATCGGATTCTGATATTCTTGATCGATTTTGTCGGATATGTAGAAATCTTTGTCGTTATCACAGCGGATCCTCAAAGAAGC
Mormolyca_ringens              ATGTATTTAAA-------------TGG---------CAG-ATTACAAGG--------ATATTT-AGATTTAAAAAAA------------AATAGATT-------TTGGCAACAAAACTTCCTTTATCCGCTACTCCTTCAGGAGTATAT-TTACTCACTTGCTCATTATCATAGCTTCAATAGTTTTATTTTTTATGAA-CTTGTGGAAA-TTATTGGTTATGACAAT------AAATCTAGTTTAGTACTTGTGAAACGTTTAATTACTCGAATGTATCAA---------CAGAAATCTTTGATTTATTC---------GGTGAATGCTTCTAACCAAA---------A------TGGATTTT---GGGGTCACAAGAATTCTTTTTCTTCTCATTTTTATTTTCAAATGGTATCAGAAGGTTTTGGAGTCATTCTGGAAATTCCATTCTCATCGCGATTAGTATCTTCCCTTGAAGAAAAA---------AGAATACCAAAATATCAGAATTTAC-GATCTATTCATTCAATATTTCCCTTTTTAGAGGATAAATTATCACATTTAAATTATGTGTCAGATCTACTAATACCCTATCCCATCCATCTGGAAATCTTGGTTCAAATCCTTCAATGCTGGATCAAAGATGTTCCTTCTTTGCATTTCTTGCGATTGTTTTTTCACGAATATCATAATTTG---AATAATCTCATTACTTCAAA------------GAAATTTATTTACGTCTTT---------TCAAAAATAAAGAAAAGATTCTTTTGGTTCCTACATAATTCTTATGTATATGAATTCGAATATATATTCCTGTTTATTTGTAAACAGTCTTCTTATTTACGATCAATATCTTCTGGAGTCTTTCTTGAGCGAACACATTTCTATGGAAAAATAGAATA------TCTTATAGT----------CATGTGTTGTAATTCTTTT----------------------------------CAGA---GAATTCT---------ATGGTTCCTCAAATATACTTCCATACATTATGTTCGATATCAAGGAAAAGCAATTTTGGCTTCAAA-AGGAA--CTCTTATTCTGATGAAGAAATGGAAATTTCATCTTGTGAATTTTTGGCAATCTTATTTTCACTTTTGGTTTCAACCTTATAGGATCCATATAAAGCAATTACCTAACTATTCCTTCT---------CTTTTCTGGGGTATTTTTCAAGTGTACTAAAAAATCCTTTGGTAGTAAGAAATCAAATGCTAGAGAATTCATTTCTAATAAATACTCTGACTAAGAAATTAGATACCATAGTCCCAGTTATTTATCTTATTGGATCATTGTCGAAAGCTCAATTTTGTACTGTATTGGGTCATCCTATTAGTAAACCGATCTGGACCGATTTATCGGATTCTGATATTCTTGATCGATTTTGTCGGATATGTAGAAATCTTTGTCGTTATCACAGCGGATCCTCAAAGAAGC
Cydoniorchis_tetragona         ATGTATTTAAA-------------TGG---------CAG-ATTACAAGG--------ATATTT-AGATTGAAAAAAG-------------ATAGATT-------TTGGCAACAAAACTTCCTCTATCCGCTACTCCTTCAGGAGTATAT-TTACTCACTTGCTCATTATCATAACTTCAATAGTTTGATTTTTTATGAA-CCTATAGAAA-TTCTCGGTTATGACAAT------AAATCTAGTTTAGTACTTGTGAAACGTTTAATTACTCGAATGTATCAA---------CAGAAATTTTTGATTTCTTC---------GGTGAATGATTCCAACCAAA---------A------TGGATTTT---GGGGTCACAATAATTCTTTTTCTTCTCATTTTTCTTCTCAAATGGTATCAGAAGGTTTTGCAGTCATTCTGGAAATTCCATTCTCATCGCGATTAGTATCTTCCCTTGAAGAAAAA---------AGAATACCAAAATATCAGAATTTAC-GATCTATTCATTCAATATTTCCCTTTTTAGAGGATAAATTATCACATTTAGATTATGTGTCAGATCTACTAATACCCTATCCCATCCATCTGGAAATCTTGGTTCAAATCCTTCAATGCTGGATCAAAGATGTTCCTTCTTTGCATTTCTTGCGATTGTTTTTTCACGAATCTCATAATTTG---AATAATCTCATTACTTCAAA------------GAAATTGATTTACGTCTTT---------TCAAAAAGAAAGAAAAGATTCTTTTGGTTCCTACATAATTCTTATGTATATGAATTCGAATATCTATTCCTGTTTCTTCGTAAACAGTCTTCTTATTTACGATCAATATCTTCTGGAGTATTTCTTGAGCGAACACATTTCTATGGAAAAATAGAATA------TCTTATAGT----------CATGTGTTGTAATTCTTTT----------------------------------CAGA---GGATCCT---------ATGGTTCTTCAAATATACTTTCATACATTATGTTCGATATCAAGGAAAAGCAATTTTGGCTTCAAA-AGGAA--CTCTTATTCTGATGAATAAATGGAAATTTCATCTTGTGAATTTTTGGCAATCTTATTTTCACTTTTGGTTTCAACCTTATAGGATCCATATAAAGCAATTACCTAACTATTCCTTCT---------CTTTTCTGGGGTATTTTTCAAGTGTACTAAAAAATCCTTTGGTAGTAAGAAATCAAATGCTAGAGAATTCATTTCTAATAAATAATCTGACTAAGAAATTAGATACCATAGTCCCAGTTATTTATCTTATCGGATCATTGTCGAAAGCTCAATTTTGTACTGTATTGGGTCATCCTATTAGTAAATCGATCTGGACCGATTTATCGGATTCTGATATTCTTGATCGATTTTGTCGGATATGTAGAAATCTTTGTCGTTATCACAGCGGATCCTCAAAGAAGC
Gongora_galeata                ATGTATTTAAA-------------TGG---------CAG-ATTACAAGG--------ATATTT-AGATTTAAAAAATAGATTTAAAAAAGATAGATT-------TTGGCAACAAAACTTCCTCTATCCGCTACTCCTTCAGGAGTATAT-TTACTCACTTGCTCATTATCATAGCTTCAATAGTTTTATTTTTTATGAA-CCTGTGGAAA-TTATTGATTATGACAAT------AAATCTAGTTTAGTACTTGTGAAACGTTTAATTACTCGAATGTATCAA---------CAGAAATCTTTGATTTCTTC---------GGTGAATGATTCTAACCAAA---------A------TGTATTTT---GGGGTCACAAGAATTCTTTTTCTTTTCATTTTTATTCTCAAATGGTATCAGAAGGTTTTGGAGTCATTCTGGAAATTCCATTCTCATCGCGATTAGTATCTTCTCTTGAAGAAAAA---------AGAATAGCAAAATATCAGAATTTAC-GATCTATTCATTCAATATTTCCCTTTTTAGAGGATAAATTATCACATTTAAATTATGTGTCAGATCTACTAATACCCTATCCCATCCATCTGGAAATCTTGGTTCAAATCCTTCAATGCTGGATCAAAGATGTTCCTTCTTTGCATTTCTTGCGATTTTTTTTCCACGAATTTCATAATTTG---AATAATCTCATTACTTCAAA------------GAAATTTATTTACGTCTTT---------TCAAAAAGAAAAAAAAGATTCTTTTGGTTCCTACATAATTTTTATGTATATGAATTCGAATATCTATTCCTTTTTATTCGTAAACAGTCTTCTTATTTACGATCAATATCTTCTGGAATATTTCTTGAGCGAACACATTTCTATGGAAAAATAGAATA------TCTTATAGT----------CATGTGTTGTAATTCTTTT----------------------------------CAGA---GGATCCT---------ATGGTTCCTCAAATATACTTTCATACATTATGTTCGATATCAAGGAAAAGCAATTTTGGCTTCAAA-AGGAA--CTCTTATTCTGATGAAGAAATGGAAATTTCATCTTGTGAATTTTTGGCAATCTTATTTTCACTTTTGGTTTCAACCTTATAGGATCCATATAAAGCAATTACCTAACTATTCTTTTT---------CTTTTCTGGGGTATTTTTCAAGTGTACTAAAAAATCCTTTGGTAGTAAGAAATCAAATGCTAGAGAATTCATTTCTAATAAATACTCTGACTAAGAAATTAGATACCATAGTCCCAGTTATTTATCTTATTGGATCATTGTCGAAAGCTCAATTTTGTACTGTATTGGGTCATCCTATTAGTAAACCAATCTGGAACGATTTATCGGATTCTGATATTCTTGATCGATTTTGTCGGATATGTAGAAATCTTTGTCATTATCACAGCGGATCCTCAAAGAAGC
Mormodes_andreettae            ATGTATTTAAA-------------TGA---------CCG-ATTACAAGG--------ATATTT-AGATTCAAAAAAA------------AATAGATA-TATATTTTGGCAACAAAACTTCCTATATCCGTTACTCCTTCAGGAGTATAT-TTACTCACTTGCTCATTCTCATAGCTTCAATAGTTTGATTTTTTATGAA-CCTGTGGAAA-TTATCGGTTATGACAAT------AAATCTAGTTTAGTACTTGTGAAACGTTTAATTACTCGAATGTATCAA---------CAGAAATTTTTGATTTATTC---------GTTAAATGATTCTAATCAAA---------A------TGGATTTT---GGGGTCAAAAGAATTCTTTTTCTTCTAATTTTTATTCTCAAATGGTATCAGAAGGTTTTGGAGTCATTCTGGAAATTCCATTCTCATCACGATTAGTATCTTACTTTGAAGAAAAA---------AGAATACCAAAATATCAGAATTTAC-GATCTATTCATTCAATATTTCCTTTTTTAGAGGATAAATTATCACATTTAAATTATGTGTCAAATCTAATAATACCCTATCCCATCCATCTGGAAATCTTGGTTCAAATCCTTCAATGCTGGATCAAAGATGTTTCTTCTTTGCATTTCTTACGATTGTTTTTCCACGAATCTCATAATTTG---AATAATCTCATTATTTCAAA------------TAAATCTATTTACGTATTT---------TCAAAAAGAAAGAAAAGATTATTTTGGTTCCTACATAATTTGTATGTATATGAATTCGAATATCTATTCCTTTTTATTCGTAAACAGTCTTATTATTCACGATCAATATCTTATGGAGTATTTTTTGAGCGAACACATTTCTATGGAAAAATAGAATA------TCTTAGAGT----------CGTGTGTTGTAATTCTTTT----------------------------------CAGA---GGATCCT---------ATGGTTACTCAAAGATACTTTCATACATTATTTTCGATATCAAGGAAAATCCATTTTGGCTTCAAA-AGGAA--CTCTTATTATGATGAAGAAATGGAAATTTCATCTTGTGAATTTTTGGCAATCTTATTTTCACTTTTGGTTTCAACCTTATAGGATCCATATAAAGCAATTACCTAACTATTCCTTCT---------CTTTTCTGGGGTATTTTTCAAGTGTACTAAAAAATCCTTTGGTAGTAAGAAATCAAATGTTAGAGAATTCATTTCTAATAAATACTCTGACTAAGAAATTAGATACCATAGTCCCAGTTATTTCTCTTATTGGATCATTGTCGAAAGCTCAATTTTGTACTGTACTGGGTCATCCTATAAGTAAACCGATCTGGACCGATTTATCGGATTATGATATTAT??????????????????????????????????????????????????????????????
Mormodes_vinacea               ATGTATTTAAA-------------TGA---------CAG-ATTACAAGG--------ATATTT-AGATTAAAAAAAA-------------ATATATC-TATATTTTGGCAACAAAACTTCCTATATCCGTTACTCCTTCAGGAGTATAT-TTACTCACTTGCTCATTCTCATAGCTTCAATAGTTTGATTTTTTATGAA-CCTGTGGAAA-TTATCGGTTATGACAAT------AAATCTAGTTTAGTACTTGTGAAACGTTTAATTACTCGAATGTATCAA---------CAGAAATTTTTGATTTATTC---------GTTAAATGATTCTAATCAAA---------A------TGGATTTT---GGGGTCAAAAGAATTCTTTTTCTTCTAATTTTTATTCTCAAATGGTATCAGAAGGTTTTGGAGTCATTCTGGAAATTCCATTCTCATCACGATTAGTATCTTCCTTAGAAGAAAAA---------AGAATACCAAAATATCAGAATTTAC-GATCTATTCATTCAATATTTCCTTTTTTAGAGGATAAATTCTCACATTTAAATTATGTGTCAAATCTAATAATACCCTATCCCATCCATCTGGAAATCTTGGTTCAAATCCTTCAATGCTGGATCAAAGATGTTCCTTCTTTGCATTTCTTACGATTGTTTTTCCACGAATCTCATAATTTG---AATAATCTCATTATTTCAAA------------GAAATCTATTTACGTATTT---------TCAAAAAGAAAGAAAAGATTCTTTTGGTTCCTACATAATTTGTATGTATATGAATTCGAATATCTATTCCTTTTTATTCGTAAACAGTCTTATTATTCACGATCAATATCTTATGGAGTATTTCTTGAGCGAACACATTTCTATGGAAAAATAGAATA------TCTTATAGT----------CGTGTGTTTTAATTCTTTT----------------------------------CAGA---GGATCCT---------ATGGTTACTCAAAGATACTTTCATACATTATTTTCGATATCAAGGAAAATCAATTTTGGCTTCAAA-AGGAA--CTCTTATTATGATGAAGAAATGGAAATTTCATCTTGTGAATTTTTGGCAATCTTATTTTCACTTTTGGTTTCAACCTTATAGGATCCATATAAAGCAATTACCTAACTATTCCTTCT---------CTTTTCTGGGGTATTTTTCAAGTGTACTAAAAAATCCTTTGGTAGTAAGAAATCAAATGTTAGAGAATTCATTTCTAATAAATACTCTGACTAAGAAATTAGATACCATAGTCCCAGTTATTTCTCTTATTGGATCATTGTCGAAAGCTCAATTTTGTACTGTACTGGGTCATCCTATAAGTAAACCGATCTGGACCGATTTATCGGATTATGATATTATTGATCGATTTTGTCGGATATGTAGAAATCTTTGTCGTTATCACAGCGGATCCTCAAAGAAAC
Eriopsis_sceptrum              ATGTATTTAAA-------------TGG---------CAG-GTTACAAGG--------ATATTT-AGATTGAAAAAAG-------------ATAGATT-------TTGGCAACAAAACTTCCTCTATCCGCTACTCCTTCAGGAGTATAT-TTACTCACTTGCTCATTATCATAGCTTCAATAGTTTGATTTTTTATGAA-CCTGTGGAAA-TTCTTGGTTATGACAAT------AAATCTAGTTTAGTACTTGTGAAACGTTTAATTACTCGAATGTATCAA---------CAGAAATCTTTGATTTCTTC---------GGTGAATGATTCTAACCAAA---------A------TGGATTTT---GGGGTCACAAGAATTATTTTTCTTCTCATTTTTCTTTTCAAATGGTATCAGAAGGTTTTGGAGTCATTCTGGAAATTCCATTCTCATCGCGATTAGTATCTTCCCTTGAAGAAAAA---------AGAATACCAAAATATCAGAATTTAC-GATCTATTCCTTCAATATTTCCCTTTTTAGAGGATAAAATATCACATTTAAATTATGTTTCAGATCTACTAATACCCTATCCCATCCATCTGGAAATCTTGGTTCAAATCCTTCAATGCTGGATCAAAGATGTTCCTTCTTTGCATTTCTTGCGATTGTTTTTCCACGAATCTCATAATTTG---AATAATATCATTACTTCAAA------------GAAATTTATTTACGTCTTT---------TCAAAAATAAAGAAAAGATTCTTTTTGTTCCTACATAATTCTTATGTATATGAATTCGAATATATATTCCTGTTTATTCGTAAACAGTCTTATTATTTACGATCAATATCTTATGGATTCTTTCTTGAGCGAACACATTTCTATGGAAAAATAGAATA------TCTTATAGT----------CATGTGTTGTAATTCTTTT----------------------------------CAGA---GGATCCT---------ATGGTTCCTCAAATATACTTTCATACATTATGTTCGATATCAAGGAAAAGCGATTTTGGCTTCAAA-AGGAA--CTCTTATTCTGATGAAGAAATGGAAATTTCATCTTGTGAATTTTTGGCAATCTTATTTTCACTTTTGGTTTCAACCTTATAGGATCCATATAAAGCAATTACCTAACTATTCCTTCT---------CTTTTCTGGGGTATTTTTCAAGTGTACTAAAAAATACTTTGGTAGTAAGAAATCAAATGCTAGAGAATTCATTTCTAATAAATACTCTGACTAAGAAATTAGATACCATAGTCCCATTTATTTATCTTATAGGATCATTGTCGAAAGCTCAATTTTGTACTGTATTAGGTCATCCTATTAGTAAACCAATCTGGACCGATTTATCGGATTCTGATATTATTGATCGATTTTGTCGGATATGTAGAAATCTTTGTCGTTATCACAGCGGATCCTCAAAGAAGC
Coeliopsis_hyacinthosma        ATGTATTTAAA-------------TGG---------CAG-ATTACAAGG--------ATATTT-AGATTTCAAAAAG-------------ATAGATT-------TTGGCAACAAAACTTCCTCTATCCGCTACTCCTTCAGGAGTATAT-TTACTCACTTGCTCATTATCATAGCTTCAATAGTTTGATTTTTTATGAA-CCTGTGGAAA-TTATCGGTTATGACAAT------AAATCTAGTTTAGTACTTGTGAAACGTTTAATTACTCGAATGTATCAA---------CAGAAATCTTTGATGAATTC---------GGTGAATGATTCTAACCAAA---------A------TGGATTTT---GGGGTCACAAGAATTCTTTTTCTTCTCATTTTTATTCTCAAATGGTATCAGAAGGTTTTGGAGTCATTCTGGAAATTCCATTCTCATCGCGATTAGTATCTTCCCTTGAAGAAAAA---------AGAATACCAAAATATCATAATTTAC-GATCTATTCATTCAATATTTCCCTTTTTAGAGGATAAATTATCACATTTAAATTATGTGTCAGATCTACTAATACCCTATCCCATCCATCTGGAAATCTTGGTTCAAATCCTTCAATGCTGGATCAAAGATGTTCCTTCTTTGCATTTCTTGCGATTGTTTTTCCACGAATCTCATAATTTG---AATAATCTCATTACTTCAAA------------GAAATTTATTTACGTCTTT---------TCAAAAATAAAGAAAAGATTCTTTTGTTTCCTACATAATTCTTATGTATATGAATTCGAATATCTATTCCTGTTTATTCGTAAAAAGTCTTCTTATTTACGATCAATATCTTCTGTAGTATTTCTTGAGCGAACACATTTCTATGGAAAAATAGAATA------TCTTATAGT----------CATGTGTTGTAATTCTTTT----------------------------------CAGA---GTATCCT---------ATGGTTCCTCAAATATACTTTCATACATTATGTTCGATATCAAGGAAAAGCAATTTTGGCTTCAAA-AGGAA--CTCTTATTCTGATGAAGAAATGGAAATTTCATCTTGTGAATTTTTGGCAATCTTATTTTCACTTTTGGTTTCAACCTTATAGGATCCATATAAAGCAATTACCTAACTATTCCTTCT---------CTTTTCTGGGGTATTTTTCAAGTGTACTAAAAAATCCTTTGGTAGTAAGAAATCAAATGCTAGATAATTCATTTCTAATAAATACTTTGACTAAGAAATTAGATACCATAGTCCCAGTTATTTATCTTATTGGATCATTGTCGAAAGCTCAATTTTGTACTGTATTGGGTCATCCTATTAGTAAACCGATCTGGAACGATTTATCGGATTCTGATATTCTTGATCGATTTTGTCGGATATGTAGAAATCTTTGTCGTTATCACAGCGGATCCTCAAAGAAGC
Anguloa_ruckeri                ATGTATTTAAA-------------TGG---------CAG-ATTACAAGG--------ATATTT-AGATTTAAAAAAG-------------ATATTTT-------TTGGCAACAAAACTTCCTCTATCCGCTACTCCTTCAGGAGTATAT-TTACTCACTTGCTCATTATCATAGCTTCAATAGTTTGATTTTTTATGAA-CCTGTGGAAA-TTATCGGTTATGACAAT------AAATCTAGTTTAGTACTTGTGAAACGTTTAATTACTCGAATGTATCAA---------CAGAAATATTTGATTTCTTC---------GGTGAATGATTCTAACAAAA---------A------TGGATTTT---GGGGTCACAAGAATTCTTTTTCTTCTCATTTTTATTCTCAAATGGTATCAGAAGGTTTTGGAGTCATTCTGGAAATTCCATTCTCATCGCGATTAGTATCTTCCCTTGAAGAAAAA---------AGAATACAAAAATATCAGAATTTAC-GATCTATTCATTCAATATTTCCCTTTTTAGAGGATAAATTATCACATTTAAATTATGTGTCAGATCTACTAATACCCTATCCCATCCATCTGGAAATCTTGGTTCAAATCCTTCAATGCTGGATCAAAGATGTTCCTTCTTTGCATTTCTTGCGATTGTTTTTTCACGAATCTCATAATTTG---AATAATCTCATTACTTCAAA------------TAAATTTATTTACGTCTTT---------TCAAAAAGAAAGAAAAGATTCTTTTGGTTCCTACATAATTCTTATGTATATGAATTTGAATATCTATTCCTTTTTATTCGTAAACAGTCTTCTTATTTACGATCAATATCTTCTGGAGTATTTCTTGAGCGAACACATTTCTATGGAAAAATAGAATA------TCTTATAGT----------CATGTGTTGTAATTCTTTT----------------------------------CAGA---GGATCCTGAGGATCCTATGGTTCCTCAAATATACTTTCATACATTATGTTCGATATCAAGGAAAAGCAATTTTGGCTTCAAA-AGGAA--CTCTTATTCTGATGAAGAAATGGAAATTTCATCTTGTGAATTTTTGGCAATCTTATTTTCACTTTTGGTTTCAACCTTATAGGATCCATATAAAGCAATTACCTAACTATTCCTTCT---------CTTTTCTGGGGTATTTTTCAAGTTTACTAAAAAATCCTTTGGTAGTAAGAAATCAAATGCTAGAGAATTCATTTCTAATAAATACTCTGACTAAGAAATTAGATACCATAGTCCCAGTTATTTATCTTATTGGATCATTGTCGAAAGCTCAATTTTGTACTGTATTGGGTCATCCTATTAGTAAACCAATCTGGACCGATTTATCGGATTCTGATATTATTGATCGGTTTTGTCGGATATGTAGAAATCTTTGTCGTTATCACAGCGGATCCTCAAAGAAGC
Ida_hirtzii                    ATGTATTTAAA-------------TGG---------CAG-ATTACAAGG--------ATATTT-AGATTTAAAAAAG-------------ATATTTT-------TTGGCAACAAAACTTCCTCTATCCGCTACTCCTTCAGGAGTATAT-TTACTCACTTGCTCATTATCATAGCTTCAATAGTTTGATTTTTTATGAA-CCTGTGGAAA-TTATCGGTTATGACAAT------AAATCTAGTTTAGTACTTGTGAAACGTTTAATTACTCGAATGTATCAA---------CAGAAATATTTGATTTATTC---------GGTGAATGATTCTAACCAAA---------A------TGGATTTT---GGGGTCACAAGAATTCTTTTTCTTCTCATTTTTATTCTCAAATGGTATCAGAAGGTTTTGGAGTCATTCTGGAAATTCCATTCTCATCACGATTAGTATCTTCCCTTGAAGAAAAA---------AGAATACAAAAATATCAGAATTTAC-GATCTATTCATTCAATATTTCCCTTTTTAGAGGATAAATTATCACATTTAAATTATGTGTCAGATCTACTAATACCCTATCCCATCCATCTGGAAATCTTGGTTCAAATCCTTCAATGCTGGATCAAAGATGTTCCTTCTTTGCATTTCTTGCGATTGTTTTTTCACGAATCTCATAATTTG---AATAATCTCATTACTTCAAA------------TAAATTTATTTACGTCTTT---------TCAAAAAGAAAGAAAAGATTCTTTTGGTTACTACATAATTCTTATGTATATGAATTTGAATATCTATTCCTTTTTATTCGTAAACAGTCTTCTTATTTACGATCAATATCTTCTGGAGTATTTCTTGAGCGAACACATTTCTATGGAAAAATAGAATA------TCTTATAGT----------CATGTGTTGTAATTCTTTT----------------------------------CAGA---GGATCCT---------ATGGTTCCTCAAATATACTTTCATACATTATGTTCGATATCAAGGAAAAGCAATTTTGGCTTCAAA-AGGAA--CTCTTATTCTGATGAAGAAATGGAAATTTTATCTTGTGAATTTTTGGCAATCTTATTTTCACTTTTGGTTTCAACCTTATAGGATCCATATAAAGCAATTACCTAACTATTCCTTCT---------CTTTTCTGGGGTATTTTTCAAGTGTACTAAAAAATCCTTTGGTAGTAAGAAATCAAATGTTAGAGAATTCATTTCTAATAAATACTCTGACTAAGAAATTAGATACCAGAGTCCCAGTTATTTATCTTATTGGATCATTGTCGAAAGCTCAATTTTGTACTGTATTGGGTCATCCTATTAGTAAACCGATCTGGACCGATTTATCGGATTCTGATATTCTTGATCGGTTTTGTCGGATATGTAGAAATCTT-GTCGTTATCACAGCGGATCCTCCAAGAAGC
Lycaste_locusta                ATGTATTTAAA-------------TGG---------CAG-ATTACAAGG--------ATATTT-AGATTTAAAAAAG-------------ATATTTT-------TTGGCAACAAAACTTCCTCTATCCGCTACTCCTTCAGGAGTATAT-TTACTCACTTGCTCATTATCATAGCTTCAATAGTTTGATTTTTTATGAA-CCTGTGGAAA-TTATCGGTTATGACAAT------AAATCTAGTTTAGTACTTGTGAAACGTTTAATTACTCGAATGTATCAA---------CAGAAATATTTGATTTCTTC---------GGTGAATGATTCTAACCAAA---------A------TGGATTTT---GGGGTCACAAGAATTCTTTTTCTTCTCATTTTTATTCTCAAATGGTATCAGAAGGTTTTGGAGTCATTCTGGAAATTCCATTCTCATCGCGATTAGTATCTTCCCTTGAAGAAAAA---------AGAATACAAAAATATCAGAATTTAC-GATCTATTCATTCAATATTTCCCTTTTTAGAGGATAAATTATCACATTTAAATTATGTGTCAGATCTACTAATACCCTATCCTATCCATCTGGAAATCTTGGTTCAAATCCTTCAATGCTGGATCAAAGATGTTCCTTCTTTGCATTTCTTGCGATTTTTTTTTCACGAATCTCATAATTTG---AATAATCTCATTACTTCAAA------------TAAATTTATTTACGTCTTT---------TCAAAAAGAAAGAAAAGATTCTTTTGGTTCCTACATAATTCTTATGTATATGAATTTGAATATCTATTCCTTTTTATTCGTAAACAGTCTTCTTATTTACGATCAATATCTTCTGGAGTATTTCTTGAGCGAACACATTTCTATGTAAAAATAGAATA------TCTTATAGT----------CATGCGTTGTAATTCTTTT----------------------------------CAGA---GGATCCT---------ATGGTTCCTCAAATATACTTTCATACATTATGTTCGATATCAAGGAAAAGCAATTTTGGCTTCAAA-AGGAA--CTCTTATTCTGATGAAGAAATGGAAATTTCATCTTGTGAATTTTTGGCAATCTTATTTTCACTTTTGGTTTCAACCTTATAGGATCCATATAAAGCAATTACCTAACTATTCCTTCT---------CTTTTCTGGGGTATTTTTCAAGTGTACTAAAAAATCCTTTGGTAGTAAGAAATCAAATGCTAGAGAATTCATTTCTAATAAATACTCTGACTAAGAAATTAGATACCATAGTCCCAGTTATTTATCTTATTGGATCATTATCGAAAGCTCAATTTTGTACTGTATTGGGTCATCCTATTAGTAAACCGATCTGGACCGATTTATCGGATTCTGATATTCTTGATCGGTTTTGTCGGATATGTAGAAATCTTTGTCGTTATCACAGCGGATCCTCAAAGAAGC
Xylobium_squalens              ATGTATTTAAA-------------TGG---------CAG-ATTACAAGG--------ATATTT-AGATTTAAAAAAG-------------ATATATT-------TTGGCAACAAAACTTCCTCTATCCGCTACTCCTTCAGGAGTATAT-TTACTCACTTGCTCATTATCATAGCTTCAATAGTTTGATTTTTTATGAA-CCTGTGGAAA-TTATTGGTTATGACAAT------AAATCTAGTTTAGTACTTGTGAAACGTTTAATTACTCGAATGTATCAA---------CAGAAATATTTGATTTCTTC---------GGTGAATGATTCTAACAAAA---------A------TGGATTTT---GGGGTCACAAGAATTCTTTTTCTTCTCATTTTTATTATCAAATGGTATCAGAAGGTTTTGGAGTCATTCTGGAAATTCCATTCTCATCGCGAGTAGTATCTTCCCTTGAAGAAAAA---------AGAAAACCAAAATATCAGAATTTAC-GATCTATTCATTCAATATTTCCCTTTTTAGAGGATAAATTATCACATTTAAATTATGTGTCAGATCTACTAATACCCTATCCCATCCATCTGGAAATCTTGGTTCAAATCCTTCAATGCTGGATCAAAGATGTTCCTTCTTTGCATTTCTTGCGATTGTTTTTTCACGAATCTCATAATTTG---AATAATCTCATTACTTCAAA------------TAAATTTATTTACGTCTTT---------TCAAAAATCAAGAAAAGATTCTTTTTGTTCCTACATAATTCTTATGTATATGAATTCGAATATCTATTCCTGTTTATTCGTAAACAGTCTTCTTATTTACGATCAATATCTTCTGGAGTATTTCTTGAGCGAACACATTTCTATGGAAAAATAGAATA------TCTTATAGT----------CATGTGTTGTAATTCTTTT----------------------------------CAGA---GGATCCT---------ATGGTTCCTCAAATATACTTTCATACATTATGTTCGATATCAAGGAAAAGCAATTTTGGCTTCAAA-AGGAA--CTCTTATTCTGATGAAGAAATGGAAATTTCATCTTGTGAATTTTTGGCAATCTTATTTTCACTTTTGGTTTCAACCTTATAGGATCCATATAAAGCAATTACCTAACTATTCCTTCT---------CTTTTCTGGGGTATTTTTCAAGTGTACTAAAAAATCCTTTGGTAGTAAGAAATCAAATGCTAGAGAATTCATTTCTAATAAATACTCTGACTAAGAAATTAGATACCATAGTCCCAGTTATTTATCTTATTGGATCATTGTCGAAAGCTCAATTTTGTACTGTATTGGGTCATCCTATTAGTAAACCGATCTGGACCGATTTATCGGATTCTGATATTCTTGATCGATTTTGTCGGATATGTAGAAATCTTTGTCGTTATCACAGGGGATCCTCAAAGAAGC
Bifrenaria_harrisoniae         ATGTATTTAAA-------------TGG---------CAG-ATTACAAGG--------ATATTT-AGATTGAAAAAAG-------------ATAGATT-------TTGGCAACAAAACTTCCTCTATCCGCTACTCCTTCAGGAGTATAT-TTACTCACTTGCTCATTATCATAACTTCAATAGTTTGATTTTTTATGAA-CCTATAGAAA-TTCTCGGTTATGACAAT------AAATCTAGTTTAGTACTTGTGAAACGTTTAATTACTCGAATGTATCAA---------CAGAAATTTTTGATTTCTTC---------GGTGAATGATTCCAACCAAA---------A------TGGATTTT---GGGGTCACAATAATTCTTTTTCTTCTCATTTTTCTTCTCAAATGGTATCAGAAGGTTTTGCAGTCATTCTGGAAATTCCATTCTCATCGCGATTAGTATCTTCCCTTGAAGAAAAA---------AGAATACCAAAATATCAGAATTTAC-GATCTATTCATTCAATATTTCCCTTTTTAGAGGATAAATTATCACATTTAGATTATGTGTCAGATCTACTAATACCCTATCCCATCCATCTGGAAATCTTGGTTCAAATCCTTCAATGCTGGATCAAAGATGTTCCTTCTTTGCATTTCTTGCGATTGTTTTTTCACGAATCTCATAATTTG---AATAATCTCATTACTTCAAA------------GAAATTGATTTACGTCTTT---------TCAAAAAGAAAGAAAAGATTCTTTTGGTTCCTACATAATTCTTATGTATATGAATTCGAATATCTATTCCTGTTTCTTCGTAAACAGTCTTCTTATTTACGATCAATATCTTCTGGAGTATTTCTTGAGCGAACACATTTCTATGGAAAAATAGAATA------TCTTATAGT----------CATGTGTTGTAATTCTTTT----------------------------------CAGA---GGATCCT---------ATGGTTCTTCAAATATACTTTCATACATTATGTTCGATATCAAGGAAAAGCAATTTTGGCTTCAAA-AGGAA--CTCTTATTCTGATGAATAAATGGAAATTTCATCTTGTGAATTTTTGGCAATCTTATTTTCACTTTTGGTTTCAACCTTATAGGATCCATATAAAGCAATTACCTAACTATTCCTTCT---------CTTTTCTGGGGTATTTTTCAAGTGTACTAAAAAATCCTTTGGTAGTAAGAAATCAAATGCTAGAGAATTCATTTCTAATAAATAATCTGACTAAGAAATTAGATACCATAGTCCCAGTTATTTATCTTATCGGATCATTGTCGAAAGCTCAATTTTGTACTGTATTGGGTCATCCTATTAGTAAATCGATCTGGACCGATTTATCGGATTCTGATATTCTTGATCGATTTTGTCGGATATGTAGAAATCTTTGTCGTTATCACAGCGGATCCTCAAAGAAGC
Neomoorea_irrorata             ATGTGTTTAAA-------------TGG---------CAG-ATTACAAGG--------ATATTT-AGATTGAAAAAAG-------------AGATATT-------TTGGCAACAAAACTTCCTCTATCCGCTACTCCTTCAGGAGTATAT-TTACTCACTTGCTCATTATCATAGCTTCAATAGTTTGATTTTTTATGAA-CCTGTAGAAA-TTATCGGTTATGACAAT------AAATCTAGTTTAGTACTTGTGAAACGTTTAATTACTCGAATGTATCAA---------CAGAAATATTTGATTTCTTC---------GGTGAATGATTCTAACCAAA---------A------TAAATTTT---GGGGTCACAAGAATTCTTTTTCTTCTCATTTTTATTCTCAAATGGTATCAGAAGGTTTTGGAGTCATTCTGGAAATTCCATTCTCATCGCGATTAGTATCTTCCCTTGAAGAAAAA---------AGAATACCAAAATATCAGAATTTAC-GATCTATTCATTCAATATTTCCCTTTTTAGAGGATAAATTATCACATTTAAATTATGTGTCAGATCTACTAATACCCTATCCCATCCATCTGGAAATCTTGGTTCAAATCCTTCAATGCTGGATCAAAGATGTTCCTTCTTTGCATTTCTTGCGATTGTTTTTTCACGAATCTCATAATTTG---AATAATCTCATTACTTCAAA------------TAAATTTATTTACGTCTTT---------TCAAAAATAAATAAAAGATTCTTTTGGTTCCTACATAATTCTTATGTATATGAATTCGAATATATATTCCTGTTTATTCGTAAACAGTCTTCTTATTTACGATCAATATCTTCTGGAGTATTTCTTGAGCGAACACATTTCTATGGAAAAATAGAATA------TCTTATAGT----------CATGTGTTGTAATTATTTT----------------------------------CAGA---GGATCCT---------ATGGTTCCTCAAATATACTTTCATACATTATGTTCGATATCAAGGAAAAGCAATTTTGGCTTCAAA-AGGAA--CTCTTATTCTGATGAATAAATGGAAATTTCATCTTGTGAATTTTTGGCAATCTTATTTTCACTTTTGGTTTCAACCTTATAGGATCCATATAAAGCAATTACCTAACTATTCCTTCT---------CTTTTCTGGGGTATTTTTCAAGTGTACTAAAAAATCCTTTGGTAGTAAGAAATCAAATGCTAGAGAATTCATTTCTAATAAATACTCTGACTAAGAAATTAGATACCATAGTCCCAGTTATTTATCTTATTGGATCATTGTCGAAAGCTCAATTTTGTACTGTATTGGGTCATCCTATTAGTAAACCGATCTGGACCGATTTATCGGATTCTGATATTCTTGATCGATTTTGTCGGATATGTAGAAATCTTTGTCGTTATCACAGCGGATCCTCAAAGAAGC
Eulophia_petersii              ATGTGTTTAAA-------------TGG---------CAG-ATTACAAGG--------ATATTT-AGATTTAAAAAAG-------------ATCTATT-------TTGGCAACAAAACTTCCTCTATCCTCTACTCCTTCAGGAGTATAT-TTACTCACTTGCTCATTATCATAGCTTCAATAGTTTGATTTTTTATGAA-TCTGTGGAAA-TTATCGGTTATGACAAT------AAATCTAGTTTAGTACTTGTGAAACGTTTAATTACTCGAATGTATCAA---------CAGAAATCTTTGATTTCTTC---------GGTGAATGATTCTAACAAAA---------A------TGGATTTT---GGGGTCACAAGGATTCTTTTTCTTCTCATTTTTATTCTCAAATGGTATCAGAAGGTTTTGGAGTCATTTTGGAAATTCCATTCTCATCGCGATTAGTATCTTCCCTTGAAGAAAAAAAA------AGAATACCAAAATATCAGAATTTAC-GATCTATTCATTCAATATTTCCCTTTTTAGAGGATAAATTATCACATTTAAATTATGTGTCAGATCTACTAATACCCTATCCCATCCATCTTGAAATCTTGGTTCAAATCCTTCAATGCTGGATAAAAGATGTTTCTTCTTTGCATTTCTTGCGATTGTTTTTCCACGAATCTCATAATTTT---AATAATCTCATTACTTCAAA------------AAAATCTATTTACGTCTTT---------TCAAAAAGAAAGAAAAGATTCTTTTGGTTCCTACATAATTATTATGTATATGAATTCGAATATATATTCCTGTTTCTTCGTAAACAGACTTCTTATTTACGATCAATATCTTCTGGAGTATTTCTTGAGCGAACACATTTCTATGGAAAAATAGAATA------TCTTATAGT----------CGTGTGTTGTAATTCTTTT----------------------------------CAGA---GGATCCT---------ATGGTTCCTCAAAGATACTTTCATACATTATGTTCGATATCAAGGAAAAGCTATTTTGGCTTCAAA-AGGAA--CTCTTATTCTGATGAAGAAATGGAAATTTCATCTTGTGAATTTTTGGCAATATTATTTTCACTTTTGGTTTCAACCTTATAGGATCCATATAAAGCAATTACCTAACTATTCCTTCT---------CTTTTCTGGGGCTTTTTTCAAGTGTACTAAAAAATACTTTGGTAGTAAGAAATCAAATGCTAGAGAATTCATTTCTAATAAATACTCTTACTAATAAATTAGATACCATAGTCCCAGTTATTTCTCTTATTGGATCATTGTCGAAAGCTAAATTTTGTACTGTATTGGGTCATCCTATTAGTAAACCAATCTGGACCGATTTATCGGATTTTGATATTCTTGATCGATTTTGTCGTATATGTAAAAATCTTTGTCGTTATCATAGCGGATCCTCGAAGAAGC
Eulophia_streptopetala         ATGTGTTTAAA-------------TGG---------CAG-ATTACAAGG--------ATATTT-AGATTTAAAAAAG-------------ATCTATT-------TTGGCAACAAAACTTCCTCTATCCTCTACTCCTTCAGGAGTATAT-TTACTCACTTGCTCATTATCATAGCTTCAATAGTTTGATTTTTTATGAA-TCTGTGGAAA-TTATCGGTTATGACAAT------AAATCCAGTTTAGTACTTGTGAAACGTTTAATTACTCGAATGTATCAA---------CAGAAATCTTTGATTTCTTC---------GGTGAATGATTCTAACAAAA---------A------TGTATTTT---GGGGTCACAAGGATTCTTTTTCTTCTCATTTTTATTCTCAAATGGTATCAGAAGGTTTTGGAGTCATTCTGGAAATTCCATTCTCATCGCGATTAGTATCTTCCCTTGAAGAGATAAAA------AGAATACCAAAATATCAGAATTTAC-GATCTATTCATTCAATATTTCCCTTTTTAGAGGATAAATTATCACATTTAAATTATGTGTCAGATCTACTAATACCCTATCCCATCCATCTTGAAATCTTGGTTCAAATCCTTCAATGCTGGATAAAAGATGTTCCTTCTTTGCATTTCTTGCGATTGTTTTTCCACGAATCTCCTAATTTT---AATAATCTCATTACTTCAAA------------AAAATCTATTTACGTATTT---------TCAAAAATAAAGAAAAGATTCTTTTGGTTCCTACATAATTCTTATGTATATGAATTCGAATATATATTCCTGTTTCTTCGTAAACAGTCTTCTTATTTACGATCAATATCTTCTGGAGTATTTCTTGAGCGAACACATTTCTATGGAAAAATAGAATA------TCTTATAGT----------CGTGTGTTGTAATTCTTTT----------------------------------CAGA---GGATCCT---------ATGGTTCCTCAAAGATACTTTCATACATTATGTTCGATATCAAGGAAAAGCTATTTTGGCTTCAAA-AGGAA--CTCTTATTCTGATGAAGAAATGGAAATTTCATCTTGTGAATTTTTGGCAATATTATTTTCACTTTTGGTTTCAACCTTATAGGATCCATATAAAGCAATTACCTAACTATTCCTTCT---------CTTTTCTGGGGTTTTTTTCAAGTGTACTAAAAAATACTTTGGTAGTAAGAAATCAAATGCTAGAGAATTTATTTCTAATAAATACTCTTACTAATAAATTAGATACCATAGTTCCAGTTATTTCTCTTATTGGATCATTGTCGAAAGCTAAATTTTGTACTGTATTGGGTCATCCTATTAGTAAACCAATCTGGACCGATTTATCGGATTCTGATATTCTTGATCGATTTTGTCGTATATCTAGAAATCTTTGTCGTTATCATAGCGGATCCTCAAAGAAGC
Ansellia_africana              ATGTGTTTAAA-------------TAG---------CAG-ATTACAAGG--------ATATTT-AGATTTAAAAAAG-------------ATATATT-------TTGGCAACAAAACTTCCTCTATCCGCTACTCCTTCAGGAGTATAT-TTACTCACTTGCTCATTATCATAGCTTCAATAGTTTGATTTTTTATGAA-CCTGTGGAAA-TTCTCGGTTATGACAAG------AAATCTAGTTTAGTACTTGTGAAACGTTTAATTACTCGAATGTATCAA---------CAGAAATCTTTGATTTCTTC---------GGTGAATGATTCTAACCAAA---------A------TGTATTTT---GGGGTCACAAGAATTCTTTTTCTTCTCATTTTTATTCTCAAATGGTATCAGAAGGTTTTGGAGTCATTCTGGAAATTCCATTCTCATCGCGATTAGTATCTTCCCTTGAAGAAAAA---------AGAATACCAAAATATCAGAATTTAC-GATCTATTCATTCAATATTTCCCTTTTTAGAGGATAAATTATCACATTTAAATTATGTGTCAGATCTACTAATACCCTATCCCATCCATCTGGAAATCTTGGTTCAAATCCTTCAATGCTGGATCAAAGATGTTCCTTCTTTGCATTTCTTGCGATTGTTTTTCCACGAATCTCATAATTTG---AATAATCTCATTACTTCAAA------------TAAATATATTTACGTCTTT---------TCAAAAAGAAAGAAAAGATTCTTTATGTTCCTACATAATTCTTATGTATATGAATTCGAATATCTATTCCTGTTTCTTCGTAAAAAGTCTTCTTATTTACGATCAATATCTTCTGGAGTATTTCTTGAGCGAACACATTTCTATGGAAAAATAGAATA------TCTTATAGT----------CGTGTGTTGTAATTCTTTT----------------------------------CAGA---GGATCCT---------ATGGTTCCTCAAAGATACTTTCATACATTATGTTCGATATCAAGGAAAAGCAATTTTGGCTTCAAA-AGGAA--CTCTTATTCTGATGAAGAAATGGAAATTTCATCTTGTGAATTTTTGGCAATCTTATTTTCACTTTTGGTTTCAACCTTATAGGATCCATATAAAAAAATTACCTAACTATTCCTTCT---------CTTTTCTGGGGTTTTTTTCAAGTGTACTAAAAAATCCCTTGGTAGTAAGGAATCAAAAGCTAGAGAATTCGTTTCTAATAAATACTCTGACTAAGAAATTAGATACCATAGTCCCAGTTATTTCTCTTATTGGATCATTGTCGAAAGCTCAATTTTGTACTGTATTGGGTCATCCTATTAGTAAACCGATCTGGACCGATTTATCGGATTCTGATATTCTTGATCGATTTTGTCGGATATGTAGAAATCTTTGTCGTTATCACAGCGGATCTTCAAATAAGC
Oeceoclades_rauhii             ????????AAA-------------TGG---------CAG-ATTACAAGG--------ATATTT-AGATTTAAAAAAG-------------ATCTCTT-------TTGGCAACAAAACTTCCTCTATCCTCTACTCCTTCAGGAGTATAT-TTACTCACTTGCTCATTATCATAGCTTCAATAGTTTGATTTTTTATGAA-TCTGTGGAAA-TTATCGGTTATGACAAT------AAATCTAGTTTAGTACTTGTGAAACGTTTAATTACTCGAATGTATCAA---------CAGAAATCTTTGATTTCTTC---------GGTGAATTATTCTAACCAAA---------A------TGGATTTT---GGGGTCACAAGAATTCTTTTTCTTCTCATTTTTATTCTCAAATGGTATCAGAAGGTTTTGGAGTCATTCTGGAAATTCCATTCTCATCGCGATTAGTATCTTCCCTTGAAGAAAAA---------AGAATACCAAAATATCAGAATTTAC-GATCTATTCATTCAATATTTCCCTTTTTAGAGGATAAATTATCACATTTAAATTATGTGTCAGATCTACTAATACCCTATCCCATCCATCTTGAAATCTTGGTTCAAATCCTTCAATGCTGGATAAAAGATGTTCCTTCTTTGCATTTCTTGCGATTGTTTTTCCACGAATCTCATAATTTT---AATAATCTCATTACTTCAAA------------AAAATCTATTTACGTCTTT---------TCAAAAAGAAAGAAAAGATTCTTTTGGTTCCTACATAATTATTATGTATATGAATTCGAATATATATTCCTGTTTCTTCGTAAACAGTCTTCTTATTTACGATCAATATCTTCTGGAGTATTTCTTGAGCGAACACATTTCTATGGAAAAATAGAATA------TCTTATAGT----------CGTGTGTTGTAATTCTTTT----------------------------------CAGA---GGATCCT---------ATGGTTCCTCAAAGATACTTTCATACATTATGTTCGATATCAAGGAAAAGCTATTTTGGCTTCAAA-AGGAA--CTCTTATTCTGATGAAGAAATGGAAATTTCATCTTGTGAATTTTTGGCAATATTATTTTCACTTTTGGTTTCAACCTTATAGGATCTATATAAAGCAATTACCTAACTATTCCTTCT---------CTTTTCTGGGGTTTTTTTCAAGTGTACTAAAAAATCCTTTGGTAGTAAGAAATCAAATGCTAGAGAATTCATTTCTAATAAATACTATTACTAATAAATTAGATACCATAGTCCCAGTTATTTCTCTTATTGGATCTTTGTCGAAAGCTCAATTTTGTACTGTATTGGGTCATCCTATTAGTAAACCGATCTGGACCGATTTATCGGATTCTGATATTCTTGATCGATTTTGTCGTATATGTAGAAATCTTTGTCGTTATCATAGCGGATCCTCAAAGAAGC
Cyrtopodium_andersonii         ATGTATTTAAA-------------TGG---------CAG-ATTACAAGT--------ATATTT-AGATTTAAAAAAG-------------ATAGATT-------TTGTCAACAAAACTTCCTCTATCCGCTACTCCTTCAGGAGTATAT-TTACTCACTTGCTCATTATCATAGCTTCAATAGTTTGATTTTTTATGAA-CCTGTGGAAA-TTATCGATTATGACAAT------AAATCTAGTTTAGTACTTGTGAAACGTTTAATTACTCGAATGTATCAA---------CAGAAATATTTGATTTCTTC---------GGTGAATGATTTTAACAAAA---------A------TGGATTTT---GGGGTCACAAGAATTCTTTTTCTTCTCATTTTTATTATAAAATGGTATCAGAAGGTTTTGGAGTCATTCTGGAAATTCCATTCTCATCGCGATTAGTATCTTCCCTTGAAGAAAAA---------AGAATACCAAAATATCAGAATTTAC-GATCTATTCATTCAATCTTTCCCTTTTTAGAGGATAAATTATCACATTTAAATTATGTGTCAGATCTACTAATACCCTATCCCATCCACCTGGAAATCTTGGTTCAAATCCTTCAATGCTGGATCAAAGATGTTCCTTCTTTGCATTTCTTGCGATTGTTTTTCCACGAATCTCCTAATTTG---AATAATCTCATTATTTCAAA------------TAAATCTATTTACGTCTTT---------TCAAAAAGAAACAAAAAATTCTTTTGGTTCCTACATAATTCTTATGTATATGAATTCGAATATCTATTCCTGTTTATTCGTAAACAGTCTTCTTATTTACGATCAATATCTTCTGGAGTATTTCTTGAGCGAACACATTTCTATGAAAAAATAGAATA------TCTTATAGT----------CGTGTGTTGTAATTCTTTT----------------------------------CAGA---GGATCCT---------ATGGTTCCTCAAAGATACTTTCATACATTATGTTCGATATCAAGGAAAAGCGATTTTGGCTTCAAA-AGGAA--CTCTTATTCTGATGAAGAAATGGAAATTTCATCTTGTAAATTTTTGGCAATCTTATTTTCACTTTTGGTTTCAACCTTATAAGATCCATATAAAAAAATTACCTAACTATTCCTTCT---------CTTTTCTGGGGTATTTTTCAAGTGTACTAAAAAACCCTTTGGTAGTAAGAAATCAAATGCTAGAGAATTCATTTCTAATAAATACTCTGACTAGGAAATTATATAACATAGTCCCAGTTATTTCTCGTATTGGATCATTGTCGAAAGCTAAATTTTGTACTGTATTGGGTCATCCTATTAGTAAACCGATCTGGACCGATTTATCGGATTCTGATATTCTTGATCGATTTTGTCGGATATGTAGAAATCTTTGTCGTTATCACAGCGGATCCTCAAAGAAGC
Cycnoches                      ATGTATTTAAA-------------TGA---------CAG-ATTACGAGG--------ATATTT-AGATTAAAAAAAAATAT-------ATATCTATT-------TTGGCAACAAAACTTCCTATATCCGTTACTCCTTCAGGAGTATAT-TTACTCACTTGCTCATTATCATAGCTTCAATAGTTTGGTTTTTTATGAA-CCTGTGGAAA-TTATCGGTTATGACAAT------AAATCTAGTTTAGTACTTGTGAAACGCTTAATTACTCGAATGTATCAA---------CAGAAATTTTTGATTTATTC---------GTTAAATGATTCTAATCAAA---------A------TGTATTTT---GGGGTCAAAAGAATTCTTTTTCTTCTAATTTTTATTTTCAAATGGTATCAGAAGGTTTTGGAGTCATTCTGGAAATTCCATTCTCATCACGATTAGTATCTTCCTTTGAAGAAAAA---------AGAATACCAAAATATCAGAATTTAC-GATCTATTCATTCAATATTTCCTTTTTTAGAGGATAAATTATCACATTTAAATTATGTGTCAAATCTAATAATACCCTATCCCATCCATCTGGAAATCTTGGTTCAAATCCTTCAATGCTGGATCAAAGATGTTCCTTCTTTGCATTTCTTACGATTGTTTTTCCACGAATCTCATAATTTG---AATAATCTCATTACTTCAAA------------GAAATCTATTTACGTATTT---------TCAAAAAGAAAGAAAAGATTCTTTTGGTTCCTACATAATTTGTATGTATATGAATTCGAATATCTATTCCTTTTTATTCGTAAACAGTCTTATTATTCACGATCAATATCTTATGGAGTATTTCTTGAGCGAACACATTTCTATGGAAAAATAGAATA------TCTTATAGT----------TGTGTGTTGTAATTCTTTT----------------------------------AAGA---GGATCCT---------ATGGTTCCTCAAAGATACTTTCATACATTATTTTCGATATCAAGGAAAATCAATTTTGGCTTCAAA-AGGAA--CTCTTATTATGATGAAGAAATGGAAATTTCATCTTGTGAATTTTTGGCAATCTTATTTTCACTTTTGGTTTCAACCTTATAGGATCCATATAAAGCAATTACCTAACTATTCCTTCT---------CTTTTCTGGGGTATTTTTCAAGTGTACTAAAAAATCCTTTGGTAGTAAGAAATCAAATGTTAGGGAATTCATTTCTAATAAATACTCTGACTAAGAGATTAGATACCATAGTACCAGTTATTTCTCTTATTGGATCATTGTCGAAAGCTCAATTTTGTACTGTACTGGGTCATCCTATAAGTAAACCGATCTGGACCGATTTATCGGATTATGATATTATTGATCGATTTTGTCGGATATGCAGAAATCTTTGTCGTTATCACAGCGGATCCTCAAAGAAAC
Dressleria_dilecta             ATGTATTTAAA-------------TGA---------CAG-ATTACAAGG--------ATATTT-AGATTAAAAAAAAATAT-------ATATATATT-------TTGGCAACAAAACTTCCTATATCCGTTACTCCTTCAGGAGTATAT-TTACTCACTTGCTCATTATCATAGCTTCAATAGTTTGATTTTTTATGAA-CCTGTGGAAA-TTATTGGTTATGACAAT------AAATCTAGTTTAGTACTTGTGAAACGTTTAATTACTCGAATGTATCAA---------CAGAATTTTTTGATTTATTC---------GTTAAATGATTCTAATCAAA---------A------TGGATTTT---GGTGTCAAAAGAATTCTTTTTCTTCTAATTTTTATTCTCAAATGGTATCAGAAGGTTTTGGAGTTATTCTGGAAATTCCATTCTCATCACGATTAGTATCTTCCTTTGAAGAAAAA---------AGAATACAAAAATATCAGAATTTAC-GATCTATTCATTCAATATTTCCTTTTTTAGAGGATAAATTATCACATTTAAATTATGTGTCAAATCTAAGAATACCCTATCCCATCCATCTGGAAATCTTGGTTCAAATCCTTCAATGCTGGATCAAAGATGTTACTTCTTTGCATTTCTTACGATTGTTTTTCCACGAATCTCATAATTTG---AATAATCTCATTACTTCAAA------------GAAATCTATTTACGTATTT---------TCAAAAAGAAAGAAAAGATTCTTTTGGTTCCTACATAATTTGTATGTATATGAATTCGAATATATATTCCTGTTTATTCGTAAACAGTCTTATTATTCACGATCAATATCTTATGGAGTATTTCTTGAGCGAACACATTTCTATGGAAAAATAGAATA------TCTTATAGT-------AGTCGTGTGTTGTAATTCTTTT----------------------------------CAGA---GGATCCT---------ATGGTTCCTCAAAGATACTTTCATACATTATTTTCGATATCAAGGAAAATCAATTTTGGCTTCAAA-AGGAA--CTCTTATTATGATGAAGAAATGGAAATTTCATCTTGTGAATTTTTGGCAATCTTATTTTCACTTTTGGTTTCAACCTTATAGGATCCATATAAAGCAATTACCTAACTATTCCTTCT---------CTTTTCTGGGGTATTTTTCAAGTGTACTAAAAAATTCTTTGGTAGTAAGAAATCAAATGTTAGAGAATTCATTTCTAATAAATACTCTGACTAATAAATTAGATACCATAGTCCCAGTTATTTCTCTTATTGGATCATTGTCGAAAGCTCAATTTTGTACTGTATTGGGTCATCCTATAAGTAAACCGATCTGGACCGATTTATCGGATTATGATATTATTGATCAATTTTGTCGGATATGTAGAAATCTTTGTCGTTATCACAGCGGATCCTCAAAGAAAC
Catasetum_planiceps            ATGTATTTAAA-------------TGA---------CAG-ATTACAAGG--------ATATTT-ATATTTAAAAAAAA------------AGATATT-------TTGGCAACAAAACTTCCTATATCCGCTACTCCTTCAGGAGTATAT-TTACTCACTTGCTCATTATCATAGCTTCAATAGTTTGATTTTTTATGAA-CCTGTGGAAA-TTATCGGTTATGACAAT------AAATCTAGTTTAGTACTTGTGAAACGTTTAATTACTCGAATGTATCAA---------CAGAAATTTTTGATTTATTT---------GTTAAATGATTCTAACCAAA---------A------TGGATTTT---GGAGTCAAAAGAATTCTTTTTCTTCTCATTTTTATTCTCAAATGGTATCAGAAGGTTTTGGAGTCATTCTGGAAATCCCATTCTCATCACGATTAATATCTTCCTTTGAAGAAAAA---------AGAATACCAAAATATCAGAATTTAC-GATCTATTCATGCAATATTTCCCTTTTTAGAGGATAAATTATCACATTTAAATTATGTGTCAAATCTACTAATACCCTATCCCATCCATCTGGAAATCTTGGTTCAAATCCTTAAATGCTGGATCAAAGATGTTCCTTCTTTGCATTTTTTACGATCGTTTTTCCACGAATATCATAATTTG---AATAATCTCATTACTTCAAA------------TAAATCTATTTACGTATTT---------TCAAAAAGAAAGAAAAGATTATTTTGGTTCCTACATAATTTTTATGTATATGAATTCGAATATCTATTCCTGTTTCTTCGTAAACAGTCTTCTTATTTACGATCAATATCTTATGGAGTATTTCTTGAGCGAACACACTTCTATGGAAAAATAGAATA------TCTTATAGT----------CGTGTGTTGTAATTATTTT----------------------------------CAGA---GGATCCT---------ATGGTTCTTCAAAGATACTTTCATACATTATGTTCGATATCAAGGAAAATCAATTTTGGCTTCAAA-AGGAA--CTCTTATTCTGATGAAGAAATGGAAATTCCATCTTGTGAATTTTTGGCAATCTTATTTTCACTTTTGGTTTCAACCTTATAGGATCCATATAAAGCAATTACCTAACTATTCCTTCT---------CTTTTCTGGGGTACTTTTCAAGTGTATTAAAAAATCCTTTGGTAGTAAGAAATCAAATGCTAGAGAATTCATTTCTAATAAATACTCTGACTAAGAAATTATATACCATAGTCCCAGTTATTTCTCTTATTGGATCATTGTCGAAAGCTCAATTTTGTACTGTATTAGGTCATCCTATTAGTAAACCGATCTGGACCGATTTATCGGATTCTGATATTCTTGATCGATTTTGTCGGATATGTAGAAATCTTTGTCGTTATCACAGCGGATCCTCAAAGAAAC
Dipodium_paludosum             ATGTATTTAAA-------------TGG---------AAG-ATTACAAGG--------ATATTT-AGATAAAAAAAAG-------------ATATATT-------TCGGCAACAAAACTTCCTCTATCCGCTACTCCTTCAGGAGTATAT-TTACTCACTTGCTCATTATCATAGCTTCAATAGTTTGATTTTTTATGAA-CCTGCGAAAA-TTATTGGTTATGACAAT------AAATCTAGTTTAGTACTTGTGAAACGTTTAATTACTCGAATGTATCAA---------CAGAAATATTTGATTTCTTT---------GTTGAATGATTCTAACCAAA---------A------TTTATTTT---TGGGTAACAAGAATTCTTTTTCTTCTCATTTTTATTCTCAAATGCTATCAGAAGGTTTTGGAGTCATTCTGGAAATTCTATTCTCATCGCGATTAGTATCTTCCCTTGAAGAAAAA---------AAAATACCAAAATCTCAGAATTTAC-GATCTATTCATTCAATATTTCCCTTTTTAGAGGATAAATTATCACATTTAAATTATGTGTCAGATCTACTAATACCCTATCCCATCCATCTGGAAATCTTGGTTCAAATCCTTAAATGCTGGATCAAAGATGTTCCTTCTTTGCATTTCTTGCGATTTTTTTTCCACGAATCTCATAATTTG---AATAGGCTCATTACTTCAAA------------AAAATATATTTACGTCTTT---------TCAAAAAGAAATAAAAGATTCTTTTGGTTCCTACATAATTCTTATGTATATGAATTTGAATATCTATTCCTGTTTCTTCATAAACAGTCTTCTTATTTACGATCAATATCTTCTGGAGTCTTTCTTGAGCGAACACATTTCTATGGAAAAATAGAATA------TCTTATAGT----------TGTGTGTTGTAATTCTTTT----------------------------------CAGA---GGATCCT---------ATGGTTCCTCAAAGATACGAACATACATTATGTTCGGTATCAGGGAAAAGCGATTTTGGCTTCAAA-AGGAA--CTCTTTTTCTGATGAAGAAATGGAAATTTCATATTGTGAATTTTTGGCAATCTTATTTTCACTTTTGGTTTCAACCTTATAGGATCCATATAAAACAATTACCTAATTATTCCTTTT---------ATTTTCTGGGGTATTTTTCAAGTGTACTAAAAAATCCTTTGTTAGTAAGAAATCAAATGCTAGAGAATTCATTTCTAATAAATACTCTGACTAAGAAATTAGATACCATAGCCCCAGTTATTTCTCTTATTGGATCATTGTCGAAAGCTCAATTTTGTACTGTATTGGGTCATCCTATTAGTAAACCGATCTGGACCGATTTATCGGATTCTGATATTCTTGATCGATTTTGTCGGATATGTAGAAATCTTTGTCGTTATCACAGCGGATCCTCAAAGAAGC
Grammatophyllum_papuanum       ?????TTTAAA----------------------------------------------AAAGAT-AGAT----------------------------T-------TCGGCAACAAAACTTCCTCTATCCACTACTCCTTCAGGAGTATAT-TTACTCACTTGTTCATTATCATAGCTTCAATAGTTTGATTTTTTACGAA-CCTGTGGAAA-TTATCGGTTATGACAAT------AAATATAGTTTAGTACTTGTGAAACGTTTCATTACTCGAATGTACCAA---------CAGGAATCTTTGATTTCTCC---------GGTGAATGATTCTAACCAAA---------A------TAGATTTT---GGGGTCACAAGAATTCTTTTTCTTCTCATTTTTATTCTCAAATGATATCAGAAGTTTTTGGAGTCATTCTGGAAATTCCATTCTCATCGCGATTAGTATCTTCCCTTGAAGAAAAA---------CGAATACCAAAATCTCAAAATTTCC-GATCTATTCATTCAATATTTCCCTTTTTAGAGGATAAATTATCACATTTAAATTATGTGTCAGATCTACTAATACCCCATCCTATCCATTTGGAAATCTTGGTTCAAATCCTTCAATGCTGGATCAAAGATGTTCCTTCTTTGCATTTCTTGCGATTGTTTTTCCACGAATATCATAATTTG---AATAGTCTGATTACTTCAAA------------GAAATCTATTTACGTCTTT---------TCAAAAAGAAAGAAAAGATTTTTTTGGTTCCTACATAATTCTTATGTATATGAATTTCAATATCTATTCCTATTTCTTCGTAAACAGTCTTCTTATTTACGATCAATATCTTCTGGAGTCTTTCTTGAGCGAACACTTTTCTATGGAAAAATCGAATA------TCTTATGGT----------CGTGTGTTGTAATTCTTTT----------------------------------CAGA---GGATCCT---------ATGGTTCCTCAAAGATACTTTCATACATTATGTTCGATATAAAGGAAAAGCAATTCTGGCTTCAAA-AGGAA--CTCTTATTCTGATGAAGAAATGGAAATTTCATCTTGTGAATTTTTGGCAATCTTATTTTCACTTTTGGTTTCAACCTTATAGGATCCATATAAAGCAATTACCCAACTATTCCTTCT---------CTTTTCTGGGGTATTTTTCAAGTGTACTAAAAAATCCTTTGGTAGTAAGAAATCAAATGCTAGAGAATTCATTTCTAATAAATACTCTGACTAAGAAATTATATACCATAGCCCCAGTTATTTCTCTTATTGGATCATTGTCGAAAGCTCAATTTTGTACTGTATTGGGTAATCCTATTAGTAAACCGATCTGGACCGATTTATCGGATTCTGATATTATTGATCGATTTTGTCGGATATGTAGAAATCTTTGTCATTATCACAGTGGATCCTCAAAGAAGC
Ancistrochilus_rothschildianus ATGTATGTAAA-------------TGA-------------ATTACAAGG--------ATATTT-AGATTGAAAAAAG-------------ATAGATT-------TCGGCAACAAAACTTCTTATATACGCTACTCCTTCAGGAGTATAT-TTACTCACTTGCTCATTATCATAGCTTCAATAGTTTTCTTTTTTACGAA-CCTGTGAAAA-TTCTCGGTTATGACAAT------AAATCTAGTTTAGTACTTGTAAAACGTTTAATTACTCGAATGTATCAA---------CAGAAATCTTTGATTTATTC---------GGTGAATGATTCTAACCAAA---------ATGAAAATGGCTTTT---GGGGGCACAAGAATTCTTTTTCTTCTCATTTTTCTTCTCAAATGGTATCAGAAGGTTTTGGAGTCATTCTGGAAATTCCATTCTTGTCGCGATTAGTATTTTCCCTTGAAGGAAAA---------AGAATACTAAAATCTCAGAATTTAC-GATCTATTCATTCAATATTTCCCTTTTTAGAGGATAAATTATCACATTTAAATTATGTGTCAGATCTACTAATACCCCATCCCATCCATCTGGAAATCTTGGTTCAAATCCTTCAATGCTGGATCAAAGATGTTCCCTCTTTGCATTTATTGCAATTGTTTTTCCACGAATATCATAATTTG---AATAGTATCATTACTTCAAATTCAAA------GAAATCCATTTACGTCTTT---------TCAAAAAGAAAAAAAAGATTCTTTCGGTTCCTACATAATTCTTATGTATATGAATGCGAATATCTATTCCTTTTTCTTCGTAAAAAGTCTTCTTATTTACGATCAATATCTTCTGGAGTCTTTCTTGAGCGAACTCATTTCTATGGAAAAATAGAATA------TCTTATAGT----------CGTGTGTTGTAATTCTTTT----------------------------------CAGA---GGGTCCT---------AGGGTTCCTCAAAGATACTTTAATACATTATGTTCGATATCAAGGAAAAGCAATTCTGGCTTCAAA-AGGAA--CTCTTCTTCTGATGAAGAAATGGAAATTTCATCTTGTAAATTTTTGGCAATCTTATTTTCACTTTTGGTTTCAACCTTATAGGATCCATATAAAGCAATTACCCAACTATTCCTTTT---------CTTTTCTGGGGTATTTTTCAAGTGTACTAAAAAATCATTTGGTAGTAAGAAATCAAATGCTAGAGTATTCATTTCTAATAAATACTATGACTAAGAAATTAGATACCATAACCCCAGTTATTTCTCTTATTGGATCCTTGTCGAAAGCTCAATTTTGTACTGTATTGGGTCATCCTATTAGTAAACCAACCTGGACCGATTTATCGGATTCTGATATTCTTGATCGATTTTGTCGGATATCTAGAAATCTTTGTCGTTATCACAGCGGATCTTCAAAGAA-C
Plectrelminthus_caudatus       ATGTATTTAAA-------------TGA---------AAG-ATTACAAGG--------ATATTT-AGATTGAAAAAAG-------------ATAGATT-------TCGGCAACAAAACTTCCTATATCCGCTACTCCTTCAGGAGTATAT-TTACTCACTTGCTCATTATAATAGCTTCAATAGTTTGATTTTTTATGAA-CCTGTGGAAT-TTTTTGGTTATGACAAT------AAATCTAGTTTAGTACTTGTGAAACGTTTAATTAATCGAATGTATCAA---------CAGAAATATTTGATTTCTTC---------GGTGAATGATTTTAATCAAA---------A------TGGATTTT---CGGGGCACAAGAATTCTTTTTCTTATCATTTTTATTCTCAAATGGTATCAGAAGGTTTTGGAGTCATTCTAGAAATTCCATTTTCGTCGCGATTAGTATCTTCCCTTGAGGAAAAA---------AGACTACCAAAATTTCAGAATTTAC-GATCTATTCATTCAATATTTCCCTTTTTAGAGGATAAATTCTCACATTTAAATTATGTGTCGGATCTACTAATACCCTATCCCATCCATCTGGAAATCTTGGTTCAAATCCTTCAATGCTGGATCAAAGATGTTCCTTCTTTGCATTTATTGCGATTAATTTTCCACGAATATCATAATTTG---AATAGTCTCATTACTTCAAA------------GAAATCCATTTACGTCTTT---------TCAAAAAGTAAGAAAAGATTCTTTTTGTTCTTACATAATTATTATGTATATGAATGCGAATATCTATTCCTTTTTCTTCGTAAAAAGTCTTCTTATTTACGATCAATATCTTTTGGAGTCTTTCTTGAGCGAACACATTTTTATCTAAAAATAGAATA------TCTTCTAGT----------TGTGTGTTATAATTATTTT----------------------------------CAGA---GGATCCT---------ATGGTTCCTCAAAGATACTTTCATACATTATGTTCGATATCAAGGAAAAGTGATTCTGGCTTCAAA-AGGAA--CTCTTATTCTGATGAATAAATGGAAATTTCATCTTGTTAATTTTTGGCAATCTTATTTTCACTTTTGGTTTCAACCTTATAGGATCCATATAAAGCAATTACCCAACTATTCCTTCT---------CTTTTCTGGGGTATTTTTCAAGTTTACTAAAAAATCCTTTGGTAGTAAGAAATCAAATGCTAGAAAATTCATTTCTAATAAATACTCTGACTAATAAATTAGATACCATAGCCCCAGCTATTTCTCTTATTGGATCATTGTCGAAAGCTCAATTTTGTACTGTATTGGGTCATCCTATTAGTAAACCGATCTGGACCGATTTATCGGATTCTGATATTCTTGATCGATTTTGTCGGATATGTAGAAATCTTTGTCGTTATCACAGTGGATCCTCAAAGAAAC
Microterangis_hariotiana       ATGTATTTAAA-------------TGA---------CAG-ATTATAAGG--------ATATTT-AGATTGAAAAAAG-------------ATAGATT-------TCGGCAACAAAACTTCCTATATCCGCTACTCCTTCAGGAGTATAT-TTACTCACTTGCTCATTATAATAGCTTCAATAGTTTGATTTTTTATGAA-CCTGTGGAAA-TTCTCGGTTATGACAAT------AAATCTAGTTTAGTACTTGTGAAACGTTTAATTAGTCGAATGTATCAA---------CAGAAATATTTGATTTCTTC---------GGTAAATGATTTTAATCAAA---------A------TGGATTTT---CGGGGCACAAGAATTCTTTTTCTTATCATTTTTATTTTCAAATGGTATCAGAAGGTTTTGGAGTCATTCTGGAAATTCCCTTCTCATCGCGATTAGTATCTTCCCTTGAGGAAAAA---------AGACTACCAAAATTTCAGAATTTAC-GATCTATTCATTCAATATTTCCCTTTTTAGAGGATAAATTATCACATTTAAATTATGTGTTGGATCTACTAATACCCTATCCCATCCATCTGGAAATCTTGGTTCAAATCCTTCAATGCTGGATCAAAGATGTTCCTTCTTTGCATTTATTGCGATTCATTTTTCACGAATATCATAATTTG---AATAGTCTCATTACTTCAAA------------GAAATCCATTTACGTCTTT---------TCAAAAAGGAAGAAAAGATTCTTTTGGTTCTTACATAATTATTATGTATATGAATGTGAATATCTATTCTTTTTTCTTCGTAAAAAGTCTTCTTATTTACGATCAATATCTTTTGGAGTCTTTCTTGAGCGAACACATTTTTATCTAAAAATAGAATA------TCTTATAGT----------TGTGTGTTATAATTATTTT----------------------------------CAGA---GGATCCT---------ATGGTTCCTCAAAGATACTTTCATACATTATGTTCGATATCAAGGAAAAGTGATTCTGGCTTCAAA-AGGAA--CTCTTATTCTGATGAATAAATGGAAATTTCATCTTGTGAATTTTTGGCAATCTTATTTTCACTTTTGGTTTCAACCTTATAGGATCCATATAAAGCAATTACCCAACTATTCCTTCT---------CTTTTCTGGGGTATTTTTCAAGTTTACTAAAAAATCCTTTGGTAGTAAGAAATCAAATGCTAGAAAATTCATTTCTAATAAATACTCTGACTAATAAATTAGATACCATAGTCCCAGCTATTTCTATTATTGGATCATTGTCGAAAGCTCAATTTTGTACTGTATTGGGTCATCCTATTAGTAAACCGATCTGGACCGATTTATCGGATTCTGATATTCTTGATCGATTTTGTCGGATATGTAGAAATCTTTGTCGTTATCACAGTGGATCCTCAAAGAAAC
Christensonia_vietnamica       ATGTATTTAAA-------------TAG---------CAG-ATTACAAGG--------ATATTT-AGATTGAAAAAAG-------------AGAGATT-------TTGGCAACAAAACTTCCTATATCCGCTACTCCTTCAGGAGTATAT-TTACTCACTTGCTCATTATCATAGCTTCAATAGTTTGATTTTTTATGAA-CCTGTGGAAA-TTATCGGTTATGACAAT------AAATCTAGTTTGGTACTTGTGAAACGTTTAATTACTCGAATGTATCAA---------CAGAAATATTTGATTTCTTC---------GGTGAATGATTCTAACCAAA---------A------TG---------------ACAAGAATTCTTTTTCTTATCATTTTTATTCTCAAATGGTATCAGAAGGTTTTGGAGTCATTCTGGAAATTTCATTCTCGTCGCGATTAGTATCCTCCCTTGAAGAAAAA---------AGAATACCAAAATATCAGAATTTAC-GATCTATTCATTCAATATTTCCCTTTTTAGAGGATAAATTATCACATTTAAATTATGTGTCGGATCTACTAATACCCTATCCCATCCATCTGGAAATCTTGGTTCAAATCCTTCAATGCTGGATCAAAGATGTTCCTTCTTTGCATTTATTGCGATTTATTTTCCACGAATATCATAATTTG---AATAGTCTCATTACTTCAAA------------AAAATCCATTTACGTCTTT---------TCAAAAATAAAGAAAAGATTCTTTTGGTTCCTACATAATTTTTATGTATATGAATGCGAATATATATTCCTTTTTCTTCGTAAACAGTCTTCTTATTTACGATCAATATCTTCTGGAGTCTTTCTTGAGCGAACACATTTTTATGTAAAAATAGAATA------TATTAGAGT----------CGTGTCTTGTAATTCTTTT----------------------------------CAGA---GGATCCT---------ATGGTTCCTCAAAGATATTTTCATACATTATGTTCGATATCAAGGAAAAGCGATTCTGGCTTCAAA-AGGAA--CTCTTATTCTGATGAATAAATGGAAATTTCATTTTGTGAATTTTTGGCAATCTTATTTTCACTTTTGGTTTCAACCTTATAGGATCCATATAAAGCAATTACCCAATTATTCCTTCT---------CTTTTCTGGGATATTTTTCAAGTGTACTAAAAAACCCTTTGGTAGTAAGAAATCAAATGCTAGAGAATTCATTTCTAATAAATACTCTGACTAAGAAATTAGATACCATAGCTCCAGTTATTTTTCTTATTGGATCATTGTCGAAAGCTCAATTTTGTACTGTATTGGGTCATCCTATTAGTAAACCGATCTGGACCAATTTATCGGATTCTGATATTCTTGATCGATTTTGTCGGATATGTAGAAATCTTTGTCGTTATCACAGCGGATCCTCAAAGAAAC
Ascocentropsis_pusilla         ATGTATTTAAA-------------TAG---------CAG-ATTACAAGG--------ATATTT-AGATTGAAAAAAG-------------AAAGATT-------TTGGCAACAAAACTTCCTATATCCGCTACTCCTTCAGGAGTATAT-TTACTCACTTGCTCATTATCATAGCTTCAATAGTTTGATTTTTTATGAA-CCTGTGGAAA-TTATCGGTTATGACAAT------AAATCTAGTTTGGTACTTGTGAAACGTTTAATTACTCGAATGTATCAA---------CAGAAATATTTGATTTCTTC---------GGTGAATGATTCTAACCAAA---------A------TGGATTTT---CGATGCACAAGAATTCTTTTTCTTATCATTTTTATTCTCAAATGGTATCAGAAGGTTTTGGAGTCATTCTGGAAATTTCATTCTCGTCGCGATTAGTATCCTCCCTTGAAGAAAAA---------AGAATACCAAAATGTCAGAATTTAC-GATCTATTCATTCAATATTTCCCTTTTTAGAGGATAAATTATCACATTTAAATTATGTGTCGGATCTACTAATACCCTATCCCATCCATCTGGAAATCTTGGTTCAAATCCTTCAATGCTGGATCAAAGATGTTCCTTCTTTGCATTTATTGCGATTTATTTTCCACGAATATCATAATTTG---AATAGTCTCATTACTTCAAA------------AAAATCCATTTACGTCTTT---------TCAAAAATAAAGAAAAGATTCTTTTGGTTCCTACATAATTTTTATGTATATGAATGCGAATATATATTCCTTTTTCTTCGTAAACAGTCTTCTTATTTACGATCAATATCTTCTGGAGTCTTTCTTGAGCGAACACATTTTTATGGAAAAATAGAATA------TATTAGAGT----------CGTGTCTTGTAATTCTTTT----------------------------------CAGA---GGATCCT---------ATGGTTTCTCAAAGATATTTTCATACATTATGTTCGATATCAAGGAAAAGCAATTCTGGCTTCAAA-AGGAA--CTCTTATTCTGATGAATAAATGGAAATTTCATTTTGTGAATTTTTGGCAATCTTATTTTCACTTTTGGTTTCAACCTTATAGGATCCATATAAAGCAATTACCCAATTATTCCTTCT---------CTTTTCTGGGATATTTTTCAAGTGTACTAAAAAACCCTTTGGTAGTAAGAAATCAAATGCTAGAGAATTCATTTCTAATAAATACTCTGACTAAGAAATTAGATACCATAGCTCCAGTTATTTTTCTTATTGGATCATTGTCGAAAGCTCAATTTTGTACTGTATTGGGTCATCCTATTAGTAAACCGATCTGGACCAATTTATCGGATTCTGATATTCTTGATCGATTTTGTCGGATATGTAGAAATCTTTGTCGTTATCACAGCGGATCCTCAAAGAAAC
Sarcochilus                    ????????????????????????????????????????ATTACAAGG--------ATATTT-AGATTGAAAAAAG-------------AGAGATT-------TTGGCAACAAAACTTCCTATATCCGCTACTCCTTCAGGAGTATATATTACTCACTTGCTCATTATCATAGCTTCAATAGTTTGATTTTTTATGAA-CCTGTGGAAA-TTATCGGTTATGACAAT------AAATCTAGTTTGGTACTTGTGAAACGTTTAATTACTCGAATGTATCAA---------CAGAAATATTTGATTTCTTC---------GGTGAATGATTCTAACCAAA---------A------TGGATTTT---CGCTGTACAAGAATTCTTTTTCTTATCATTTTTATTCTCAAATGGTATCAGAAGGTTTTGGAGTCATTCTGGAAATTTCATTCTCGTCGCGATTAGTATCCTTCCTTGAAGAAAAA---------AGAATACCAAAATCTCAGAATTTAC-GATCTATTCATTCAATATTTCCCTTTTTAGAGGATAAATTATCACATTTAAATTATGTGTCGGATCTACTAATACCCTATCCTATCCATCTGGAAATCTTGGTTCAAATCCTTCAATGCTGGATCAAAGATGTTCCTTCTTTGCATTTATTGCGATTTATTTTCCACGAATATCATAATTTG---AATAGTCTCATTACTTCAAA------------AAAATCCATTTACGTCTTT---------TCAAAAAAAAAGAAAAGATTCTTTTGGTTCCTACATAATTTTTATGTATATGAATGCGAATATATATTCCTCTTTCTTCGTAAACAGTCTTCTTATTTACGATCAATATCTTCTGGAGTCTTTCTTGAGCGAACACATTTTTATGGAAAAATAGAATA------TCTTAGAGT----------CGTGTCTTGTAATTCTTTT----------------------------------CAGA---GGATCCT---------ATGGTTACTCAAAGATATTTTTATACATTATGTTCGATATCAAGGAAAAGCAATTTTGGCTTCAAA-AGGAA--CTCTTATTCTGATGAATAAATGGAAATTTCATTTTGTGAATTTTTGGCAATCTTATTTTCACTTTTGGTTTCAACCTTATAGGATCCATATAAAGCAATTACCCAATTATTCCTTCT---------CTTTTCTGGGATATTTTTCAAGTGTACTAAAAAACCCTTTGGTAGTAAGAAATCAAATGCTAGAGAATTCATTTCTAATAAAGACTCTGACTAAGAAATTAGATACCATAGCTCCAGTTATTTTTCTTATTGGATCATTGTCGAAATCTCAATTTTGTACTGTATTAGGTCATCCTGTTAGTAAACCGATCTGGACCAATTTATCGGATTCTGATATTCTTGATCGATTTTGTCGGATATGTAGAAATCTTTGTCGTTATTACAGCGGATCCTCAAAGAAAC
Arachnis_flosaeris             ATGTATTTAAA-------------TAG---------CAT-ATTACAAGG--------ATATTG-AGATTGAAAAAAG-------------AGAGATT-------TTGGCAACAAAACTTCCTATATCCGCTACTCCTTCAGGAGTATAT-TTACTCACTTGCTCATTATCATAGCTTCAATAGTTTGATTTTTTATGAA-CCTGTGGAAA-TTATCGGTTATGACAAT------AAATCTAGTTTGGTACTTGTGAAACGTTTAATTACTCGAATGTATCAA---------CAGAAATATTTGATTTCTTC---------GGTGAATGATTCTAACCAAA---------A------TGGATTTT---CGCTGCACAAGAATTCTTTTTCTTATCATTTTTATTCTCAAATGGTATCAGAAGGTTTTGGAGTCATTCTGGAAATTTCATTCTCGTCGCGATTAGTATCCTCCCTTGAAGAAAAA---------AGAATACCAAAATCTCAGAATTTAC-GATCTATTCATTCAATATTTCCCTTTTTAGAGGATAAATTATCACATTTAAATTATGTGTCGGATCTACTAATACCCTATCCTATCCATCTGGAAATCTTGGTTCAAATCCTTCAATGCTGGATCAAAGATGTTCCTTCTTTGCATTTATTGCGATTGATTTTCCACGAATATCATAATTTG---AATAGTCTCATTACTTCAAA------------AAAATCCATTTACGTCTTT---------TCAAAAATAAAGAAAAGATTCTTTTGGTTCCTACATAATTTTTATGTATATGAATGCGAATATATATTCCTTTTTCTTCGTAAACAGTCTTCTTATTTACGATCAATATCTTCTGGAGTCTTTCTTGAGCGAACACATTTTTATGGAAAAATAGAATA------TCTTAGAGT----------CGTGTCTTGTAATTCTTTT----------------------------------CAGA---GGATCCT---------ATGGTTCCTCAAAGATATTTTCATACATTATGTTCGATATCAAGGAAAAGCGATTCTGGCTTCAAA-AGTAA--CTCTTATTCTGATGAATAAATGGAAATTTCATTTTGTGAATTTTTGGCAATCTTATTTTCACTTTTGGTTTCAACCTTATAGGATCCATATAAAGCAATTACCCAATTATTCCTTCT---------CTTTTCTGGGATATTTTTCAAG-GTACTAAAAAACCCTTTGGTAGTAAGAAATCAAATGCTAGAGAATTCATTTCTAATAAATACTCTGACTAAGAAATTAGATACCATAGCTCCAGTTATTTTTCTTATTGGATCATTGTCGAAAGCTCAATTTTGTACTGTATTGGGTCATCCTATTAGTAAACCGATCTGGACCAATTTATCGGATTCTGATATTCTTGATCGATTTTGTCGGATATGTAGAAATCTTTGTCGTTATCACAGCGGATCCTCAAAGAAAC
Aerides                        ATGTATTTAAA-------------TAG---------CAT-ATTACAAGG--------ATATTG-AGATTGAAAAAAG-------------AGAGATT-------TTGGCAACAAAACTTCCTATATCCGCTACTCCTTCAGGAGTATAT-TTACTCACTTGCTCATTATCATAGCTTCAATAGTTTGATTTTTTATGAA-CCTGTGGAAA-TTATCGGTTATGACAAT------AAATCTAGTTTGGTACTTGTGAAACGTTTAATTACTCGAATGTATCAA---------CAGAAATATTTGATTTCTTC---------GGTGAATGATTCTAACCAAA---------A------TGGATTTT---CGCTGCACAAGAATTCTTTTTCTTATCATTTTTATTCTCAAATGGTATCAGAAGGTTTTGGAGTCATTCTGGAAATTTCATTCTCGTCGCGATTAGTATCCTCCCTTGAAGAAAAA---------AGAATACCAAAATCTCAGAATTTAC-GATCTATTCATTCAATATTTCCCTTTTTAGAGGATAAATTATCACATTTAAATTATGTGTCGGATCTACTAATACCCTATCCCATCCATCTGGAAATCTTGGTTCAAATCCTTCAATGCTGGATCAAAGATGTTCCTTCTTTGCATTTATTGCGATTNATTTTCCACGAATATCATAATTTG---AATAGTCTCATTACTTCAAA------------AAAATCCATTTACGTCTTT---------TCAAAAATAAAGAAAAGATTCTTT-GGTTCCTACATAATTTTTATGTATATGAATGCGAATATATATTCCTTTTTCTTCGTAAACAGTCTTCTTATTTACGATCAATATCTTCTGGAATCTTTCTTGAGCGAACACATTTTTATGGAAAAATAGAATA------TCTTAGAGT----------CGTGTCTTGTAATTCTTTT----------------------------------CAGA---GGATCCT---------ATGGTTCCTCAAAGATCTTTTCATACATTATGTTCGATATCAAGGAAAAGCGATTCTGGCTTCAAA-AGGAA--CTCTTATTCTGATGAATAAATGGAAATTTCATTTTGTTAATTTTTGGCAATCTTATTTTCACTTTTGGTTTCAACCTTATAGGATCCATATAAAGCAATTACCCAATTATTCCTTCT---------CTTTTCTGGGATATTTTTCAAGTGTACTAAAAAACCCTTTGGTAGTAAGAAATCAAATGCTAGAGAATTCATTTCTAATAAAGACTCTGACTAATAAATTAGATACCATAGTTCCAGTTATTTTTCTTATTGGATCGTTGTCGAAAGCTCAATTTTGTACTGTATTGGGTCATCCTATTAGTAAACCGATCTGGACCAATTTATCGGATTCTGATATTCTTGATCGATTTTGTCGGATATGTAGAAATCTTTGTCATTATCACAGCGGATCCTCAAAGAAAC
Rangaeris                      ATGTATTTAAA-------------TGA---------CAG-ATTACAAGG--------ATATTT-AGATTGAAAAAAG-------------ATAGATT-------TCGGCAACAAAACTTCCTATATCCGCTACTCCTTCAGGAGTATAT-TTACTCACTTGCTCATTCTAATAGCTTCAATAGTTTGATTTTTTATGAA-CCTGTGGAAA-TTCTCGGTTATGACAAT------AAATCTAGTTTAGTACTTGTGAAACGTTTAATTAATCGAATGTCTCAA---------CAGAAATATTTGATTTCTTC---------GGTGAATGATTTTAATCAAA---------A------TGGATTTT---CGGGGCACAAGAATTCTTTTTCTTATCATTTTTATTCTCAAATGGTATCAGAAGGTTTTGGAGTCATTCTAGAAATTCCATTCTCGTCGCGATTAGTATCTTCCCTTGAGGAAAAA---------AGACTACCAAAATCTCAAAATTTAC-GATCTATTTCTTCAATATTTCCCTTTTTAGAGGATAAATTATCACATTTAAATTATGTGTCGGATCTACTAATACCCTATCCCATCCATCTGGAAATCTTGGTTCAAATCCTTCAATGCTGGATCAAAGATGTTCCTTCTTTGCATTTATTGCGATTAATTTTCCACGAATATCATAATTTG---AATAGTCTCATTACTTCAAA------------GAAATCCATTTACATCTTT---------TCAAAAAGGAAGAAAAGATTCTTTTGGTTCTTACATAATTATTATGTATATGAATGCGAATATCTATTCCTTTTTCTTCGTAAAAAGTCTTCTTATTTACGATCAATATCTTTTGGAGTCTTTCTTGAGCGAACACATTTTTATCTAAAAATAGAATA------TCTTATAGT----------TGTGTGTTCTAATTATTTT----------------------------------CAGA---GGATTCT---------ATGGTTCCTCAAAGATACTTTCATACATTATGTTCGATATCAAGGAAAAGTGATTCTGGCTTCAAA-AGGAA--CTCTTATTCTGATGAATAAATGGAAATTTCATCTTGTGAATTTTTGGCAATCTTATTTTCACTTTTGGTTTCAACCTTATAGGATCCATAGAAAGCAATTACCCAACTATTCCTTCT---------CTTTTCTGGGGTATTTTTCAAGTTTACTAAAAAATCCTTTGGTAGTAAGAAATCAAATGCTAGAAAATTCATTTCTAATAAATACTCTGACTAAGAAATTAGATACCATAGCCCCAGCTATTTCTCTTATTGGATCATTGTCGAAAGCTCAATTTTGTACTGTATTGGGTCATCCTATTAGTAAACCGATCTGGACCGATTTATCGGATTCTGATATTCTTGATCGATTTTGTCGGATATGTAGAAATCTTTGTCGTTATCACAGTGGATCCTCAAAGAAAC
Rhipidoglossum_ruttilum        ATGTATTGAAA-------------TGA---------CAG-ATTACAAAG--------ATATTT-AGATTGAAAAAAG-------------ATAGATT-------TCGGCAACAAAACTTCCTATATCCGCTACTCCTTCAGGAGTATAT-TTACTCACTTGCTCATTCTAATAGCTTCAATAGTTTGATTTTTTATGAA-CCTGTGGAAA-TTCTCGGTTATGACAAT------AAATCTAGTTTAGTACTTGTGAAACGTTTAATTAATCGAATGTATCAA---------CAGAAATATTTGATTTCTTC---------GGTGAATGATTTTAATCAAA---------A------TGGATTTT---TGGGGCACAAGAATTCTTTTTCTTATCATTTTTATTCTCAAATGGGATCAGAAGGTTTTGGAGTTATTCTGGAAATTCCATTCTCGTCGCGATTAGTATCTTCCCTTGAGGAAAAA---------AGACTACCAAAATCTCAGAATTTAC-GATCTATTCATTCAATATTTCCCTTTTTAGAGGATAAATTATCACATTTAAATTATGTATCGGATCTACTAATACCCTATCCCATCCATCTGGAAATCTTGGTTCAAATCCTTCAATGCTGGATCAAAGATGTTCCTTCTTTGCATTTCTTGCGATTAATTTTCCACGAATATCATAATTTG---AATAGTCTCATTACTTCAAA------------GAAACCCATTTACGTCTTT---------TCAAAAAGGAAGAAAAGATTCTTTTGGTTCTTACATAATTATTATGTATATGAATGCGAATATCTATTCCTTTTTCTTCGTAAAAAGTCTTCTTATTTACGATCAATATCTTTTGGAGTCTTTCTTGAGCGAACACATTTTTATCTAAAAATAGAATA------TCTTATAGT----------TGTGTGTTATAATTATTTT----------------------------------CATA---GGAT-CT---------ATGGTTCCTCAAAGATACTTTTATACATTATGTTCGATATCAAGGAAAAGTGATTCTGGCTTCAAA-AGGAA--CTCTTATTCTGATGAATAAATGGAAATTTCATCTTGTGAATTTTTGGCAATCTTATTTTCACTTTTGGTTTCAACCTTATAGGAT------AAAGCAATTACCCAACTATTCCTTCT---------CTTTTCTGGGGTATTTTTCAAGTTTACTAAAAAATCCTTTGGTAGTAAGAAATCAAAAGCTAGAAAATTCATTTCTAATAAATACTCTGACTAATAAATTAGATACCATAGCCCCAGATATTTCTCTTATTGGATCATTGTCGAAAGCTCAATTTTGTACTGTATTGGGTCATCCTATTAGTAAACCCATCTGGACCGAGTTATCGGATTCTGATATTCTTGATCGATTTTGTCGGATATGTAGAAATCTTTGTCGTTATCACAGTGGATCCTCAAAGAA??
Acampe                         ATGTATTTAAA-------------TAG---------CAG-ATTACAAGG--------ATATTT-AGATTGAAAAAAG-------------AGAGATT-------TTGGCAACAAAACTTCCTATATCCGCTACTCCTTCAGGAGTATAT-TTACTCACTTGCTCATTATCATAGCTTCAATAGTTTGATTTTTTATGAA-CCTGTGGAAA-TTATCGGTTATGACAAT------AAATCTAGTTTGGTACTTGTGAAACGTTTAATTACTCGAATGTATCAA---------CAGAAATATTTGATTTCTTC---------GGTGAATGATTCTAACCAAA---------A------TGGATTTT---CGCTGCACAAGAATTCTTTTTCTTATCATTTTTATTCTCAAATGGTATCAGAAGGTTTTGGAGTCATTCTGGAAATTTCATTCTCGTCGCGATTAGTATCCTCCCTTGAAGAAAAA---------AGAATACCAAAATCTCAGAATTTAC-GATCTATTCATTCAATATTTCCCTTTTTAGAGGATAAATTATCACATTTAAATTATGTGTCGGATCTACTAATACCCTATCCCATCCATCTGGAAATCTTGGTTCAAATCCTTCAATGCTGGATCAAAGATGTTCCTTCTTTGCATTTCTTGCGATTGATTTTCCACGAATATCATAATTTG---AATAGTCTCATTACTTCAAA------------AAAATCTATTTACGTCTTT---------TCAAAAAAAAAGAAAAGATTCTTTTGGTTCCTACATAATTTTTATGTATATGAATGCGAATATATATTCCTCTTTCTTCGTAAACAGTCTTCTTATTTACGATCAATATCTTCTGGAGTCTTTCTTGAGCGAACACATTTTTATGGAAAAATAGAATA------TCTTAGAGT----------CGTGTCTTGTAATTCTTTT----------------------------------CAGA---GGATCCT---------ATGGTTCCTCAAAGATATTTTCATACATTATGTTCGATATCAAGGAAAAGCAATTTTGGCTTCAAA-AGGAA--CTCTTATTCTGATGAATAAATGGAAATTTCATTTTGTGAATTTTTGGCAATCTTATTTTCACTTTTGGTTTCAACCTTATAGGATCCATATAAAGCAATTACCCAATTATTCCTTCT---------CTTTTCTGGGATATTTTTCAAGTGTACTAAAAAACCCTTTGGTAGTAAGAAATCAAATGCTAGAGAATTCATTTCTAATAAATACTCTGACTAATAAATTAGATACCATAGCTCCAGTTCTTTTTCTTATTGGATCATTGTCGAAAGCTCAATTTTGTACTGTATTAGGTCATCCTATTAGTAAACCGATCTGGACCAATTTATCGGATTCTGATATTCTTGATCGATTTTGTCGGATATGTAGAAATCTTTGTCGTTATCACAGCGGATCCTCAAAGAAAC
Pteroceras                     ATGTATTTAAA-------------TAG---------CAG-ATTCCAAGG--------ATATTT-AGATTGAAAAAAG-------------AGAGATT-------TTGGCAACAAAACTTCCTATATCCGCTACTCCTTCAGGAGTATAT-TTACTCACTTGCTCATTATCATAGCTTCAATAGTTTGATTTTTTATGAA-CCTGTGGAAA-TTATCGGTTATGACAAT------AAATCTAGTTTGGTACTTGTGAAACGTTTAATTACTCGAATGTATAAA---------CAGAAATATTTGATTTCTTC---------GGTGAATGATTCTAACCAAA---------A------TGTATTTT---CGCTGCACAAGAATTCTTTTTCTTATCATTTTTATTCTCAAATGGTATCAGAAGGTTTTGGAGTCATTCTGGAAATTTCATTCTCGTCGCGATTAGTATCCTCCCTTGAAGAAAAA---------AGAATAACAAAATTTCAGAATTTAC-GATCTATTCATTCAATATTTCCCTTTTTAGAGGATAAATTATCACATTTAAATTATGTGTCGGATCTACTAATACCCTATCCCATCCATCTGGAAATCTTGGTTCAAATCCTTCAATGCTGGATCAAAGATGTTCCTTCTTTGCATTTATTGCGATTTATTTTCCACGAATATCATAATTTG---AATAGTCTCATTACTTCAAA------------AAAATCCATTTACGTCTTT---------TCAAAAAGAAAGAAAAGATTCTTTTGGTTCCTACATAATTTTTATGTATATGAATGCGAATATATATTCCTGTTTCTTCGTAAACAGTCTTCTTATTTACGATCAATATCTTCTGGAGTCTTTATTGAGCGAACACATTTTTATGGAAAAATAGAATA------TCTTAGAGT----------CGTGTCTTGTAATTCTTTT----------------------------------CAGA---GGATCCT---------ATGGTTCTTCAAAGATATTTTCATACATTATGTTCGATATCAAGGAAAAGCGATTCTGGCTTCAAA-AGGGA--CTCTTATTCTGATGAATAAATGGAAATTTTATTTTGTGAATTTTTGGCAATCTTATTTTCACTTTTGGTTTCAACCTTATAGGATCCATATAAAGCAATTGCCCAACTCTTCCTTCT---------TTTTTCTGGGATATTTTTCAAGTGTACTAAAAAACCCTTTAGTAGTAAGAAATCAAATGCTAGAGAATTCATTTCTAATAAATACTCTGACTAATAAATTAGATACCATAGCTCCAGTTATTTTTCTTATTGGATCATTGTCAAAAGCTCAATTTTGTACTGTATTTGGTCATCCTATTAGTAAACCAATCTGGACCAATTTATCGGATTCTGATATTCTTGATCGATTTTGTCGGATATGTAGAAATCTTTGTCGTTATCACAGCGGATCCTCAAAGAAAC
Trichoglottis_cirrhifera       ATGTATTTAAA-------------TAG---------CAG-ATTACAAGG--------ATATTT-AGATTGAAAAAAG-------------AGAGATT-------TTGGCAACAAAACTTCCTATATCCGCTACTCTTTCAGGAGTATAT-TTACTCACTTGCTCATTATCATAGCTTCAATAGTTTGATTTTGTATGAA-CCTGTGGAAA-TTATCGGTTATGACAAT------AAATCTAGTTTGGTACTTGTGAAACGTTTAATTACTCGAATGTATCAA---------CAGAAATATTTGATTTCTTC---------GGTGAATGATTCTAACCAAA---------A------TAGATTTT---CGCTGCACAAGAATTCTTTTTCTTATCATTTTTATTCTCAAATGGTATCAGAAGGTTTTGGAGTCATTCTGGAAATTTCATTCTCGTCGCGATTAGTATCCTCCCTTGAAGAAAAA---------AAAATACCAAAATATCAGAATTTAC-GATCTATTCATTCAATATTTCCCTTTTTAGAGGATAAATTATCACATTTAAATTATGTGTCGGANCTACTAATACCCTATCCCATCCATCTGGAAATCTTGGTTCAAATCCTTCAATGCTGGATCAAAGATGTTCCTTCTTTGCATTTNTTGCGATTTNTTTTCCACGAATATCATAATTTG---AATAGTCTCATTACTTCAAA------------AAAATCCATTTACGTCTTT---------TCAAAAAAAAAGAAAAGATTCTTTTGGTTCCTACATAATTTTTATGTATATGAATGCGAATATATATTCCTCTTTCTTCGTAAACAGTCTTCTTATTTACGATCAATATCTTCTGGAGTCTTTCTTGAGCGAACACATTTTTATGGAAAAATAGAATA------TCTTAGAGT----------CGTGTCTTGTAATTCTTTT----------------------------------CAGA---GGATCCT---------ATGGTTNCTCAAAGATATTTTNATACATTATGTTCGATATCAAGGAAAAGCAATTTTGGCTTCAAA-AGGAA--CTCTTATTCTGATGAATAAATGGAAATTTCATTTTGTGAATTTTTGGCAATCTTATTTTCACTTTTGGTTTCAACCTTATAGGATCCATATAAAGCAATTACCCAATTATTCCTTCT---------CTTTTCTGGGATATTTTTCAAGTGTACTAAAAAACCCTTTGGTAGTAAGAAATCAAATGCTAGAGAATTCATTTCTAATAAAGACTCTGACTAATAAATTAGATACCATAGCTACAGTTATTTTTCTTATTGGATCATTGTCGAAAGCTCAATTTTGTACTGTATTAGGTCATCCTATTAGTAAACCGATCTGGACCAATTTATCGGATTCTGATATTCTTGATCGATTTTGTCGGATATGTAGAAATCTTTGTCGTTATCACAGCGGATCCTCAAAGAAAC
Amesiella_philippinensis       ATGTATGTAAA-------------TAG---------CAG-ATTACAAGG--------ATATTT-AGATTGAAAAAAG-------------AGAGATT----------------------CCTATATCCGCTACTCCTTCAGGAGTATAT-TTACTCACTTGCTCATTATCATAGCTTCAATAGTTTTATTTTTTATGAA-CCTGTGGAAA-TTATCGGTTATGACAAT------AAATCTAGTTTGGTACTTGTGAAACGTTTAATTATTCGAATGTATCAA---------CAGAAATATTTGATTTCTTC---------GGTGAATGATTCTAACCAAA---------A------TGGATTTT---CGCTGCACAAGAATTCTTTTTCTTATCATTTTTATTCTCAAATGGTATCGGAAGGTTTTGGAGTCATTCTGGAAATTTTATTCTCATCGCGATTAGTATTATCCCTTGAAGAAAAA---------AGAATACCAAAATATCAGAATTTAC-GATCTATTCATTCAATATTTCCTTTTTTAGAGGATAAATTATCACATTTAAATTATGTGTCGGATCTACTAATACCCTATCCCATCCATCTGGAAATCTTGGTTCAAATCCTTCAATGCTGGATCAAAGATGTTCCTTCTTTGCATTTATTGCGATTTATTTTCCACGAATATCATAATTTT---AATAGTCTCATTACTTCAAA------------AAAATCTATTTACGTTTTT---------TCAAAAAGAAAGAAAAGATTCTTTTGGTTCCTACATAATTTTTATGTATATGAATGCGAATATCTATTTGTTTTTCTTCGTAAACAGTCTTCTTATTTACGATCAATATCTTCTGGAGTCTTTCTTGAGCGAACACATTTTTATGGAAAAATAGAATA------TCTTAGAGT----------CGTGTCTTGTAATTCTTTT----------------------------------CAGA---GGATCCT---------ATGGTTCCTCAAAGATATTTTCATACATTATGTTCGATATCAAGGAAAAGCTATTCTGGCTTCAAA-AGGAA--CTCTTATTCTGATGAATAAATGGAAAGTTTATTTTGTGAATTTTTGGCAATCTTATTTTCACTTTTGGTTTCAACCTTATAGGATCCATATAAAACAATTGCCCAACTATTCCTTCT---------CTTTTCTGGGATATTTTTCAAGTGTACTAAAAAACCCTTTGGTAGTAAGAAATCAAATGCTAGAGAATTCATTTCTAATAAATACTCTGACTAAGAAATTAGATACCATAGCTCCAGTTATTTTTCTTATTGGATCATTGTCGAAAGCTCAATTTTGTACTGTATTGGGTCATCCTATTAGTAAACCAATCTGGACCAATTTATCGGATTCTGATATTCTTGATCGATTTTGTCGGATATGTAGAAATCTTTGTCATTATTACAGCGGATCATCAAAGAAAC
Doritis_pulcherrima            ATGTATTTAAA-------------TAG---------CAG-ATTACAAGG--------ATATTT-AGATTGAAAAAAG-------------CGAGATT-------TTGGCAAAAAAACTTCCTCTATCCGCTACTCCTTCAGGAGTATAT-TTACTCACTTGCTCATTATCATAGCTTCAATAGTTTGATTTTTTATGAA-CCTGTGGAAA-TTATCGGTTATGACAAT------AAATCTAGTTTGGTACTTGTGAAACGTTTAATTACTCGAATGTATCAA---------CAGAAATATTTGATTTCTTC---------GGTGAATGATTCTAACCAAA---------A------TGGATTTT---TGCTGCACAAGAATTCTTTTTCTTATCATTTTTATTCTCAAATGGTATCAGAAGGTTTTGGAGTCATTCTAGAAATTTCATTCTCGTCGCGATTAGTATCCTCCCTTGAAGAAAAA---------AGAATACCAAAATCTCAGAATTTAC-GATCTATTCATTCAATATTTCCTTTTTTAGAGGATAAATTATCACATTTAAATTATGTGTCGGATCTACTAATACCCTATCCTATCCATATGGAAATCTTGGTTCAAATCCTTCAATGCTGGATCAAAGATGTTCCTTCTTTGCATTTATTGCGATTTATTTTCCACGAATATCATAATTTG---AATAGTCTCATTACTTCAAA------------AAAATCCATTTACGTCTTT---------TCAAAAAGAAAGAAAAGATTCTTTTGGTTCCTACATAATTTTTATGTATATGAATGCGAATATATATTCCTTTTTCTTCGTAAACAGTCTTCTTATTTACGATCAATATCTTCTGGAGTCTTTCTTGAGCGAACGCATTTTTATGGAAAAATAGAATA------TCTTAGAGT----------CATGTCTTGTAATTCTTTT----------------------------------CAGA---GGATCCT---------ATGGTTCCTCAAAGATATTTTCATACATTATGTTCGATATCAAGGAAAAGCGATTCTGGCTTCAAA-AGGAA--CTCTTATTCTGATGAATAAATGGAAATTTCATTTTGTGAATTTTTGGCAATCTTATTTTCACTTTTGGTTTCAACCTTATAGGATCCATCTAAAGCAATTACCCAACTATTCCTTCT---------CTTTTCTGGGATATTTTTCAAGTGTACTAAAAAACCCTTTGGTAGTAAGAAATCAAATGCTAGAGAATTCATTTCTAATAAATACTCTGACTAAGAAATTAGATACCATAGCTCCAGTTATTTTTCTTATTCGATCATTGTCGAAAGCTCAATTTTGTACTGTATTGGGTCATCCTATTAGTAAATCGATCTGGACCAATTTATCGGATTCTGATATTCTTGATCGATTTTGTCGGATATGTAGAAATCTTTGTCGTTATCACAGCGGATCCTCAAAGAAAC
Echioglossum                   ATGTATTTAAA-------------TAG---------CAG-ATTACAAGG--------ATATTT-AGATTGAAAAAAG-------------AGAGATT-------TTGGCAACAAAACTTCCTATATCCGCTACTCCTTCAGGAGTATAT-TTACTCACTTGCTCATTATCATAGCTTCAATAGTTTGATTTTTTATGAA-CCTGTGGATT-TTATCGGTTATGACAAT------AAATCTAGTTTGGTACTTGTGAAACGTTTAATTACTCGAATGTATCAA---------CAGAAATATTTGATTTCTTC---------GGTGAATGATTCTAACCAAA---------A------TGGATTTT---CGCTGCACAAGAATTCTTTTTCTTATCATTTTTATTCTCAAATGGTATCAGAAGGTTTTGGAGTCATTCTGGAAATTTCATTCTCGTCGCAATTAGTATCCTTCCTTGAAGAAAAA---------AGAATACAAAAATCTCAGAATTTAC-GATCTATTCATTCAATATTTCCCTTTTTAGAGGATAAATTATCACATTTAAATTATGTGTCGGATCTACTAATACCCTATCCCATCCATCTGGAAATCTTGGTTCAAATCCTTCAATGCTGGATCAAAGATGTTCCTTCTTTGCATTTATTGCGATTGATTTTCCACGAATATCATAATTTG---AATAGTCTCATTACTTCAAA------------AAAATCCATTTACGTTTTT---------TCAAAAAAAAAGAAAAGATTCTTTTGGTTCCTACATAATTTTTATGTATATGAATGCGAATATATATTCCTCTTTCTTCGTAAACAGTCTTCTTATTTACGATCAATATCTTCTGGAGTCTTTATTGAGCGAACGCATTTTTATGGAAAAATAGGATA------TCTTAGAGT----------CGTGTCTTGTAATTCTTTT----------------------------------CAGA---GGATCCT---------ATGGTTCCTCAAAGATATTTTCATACATTATGTTCGATATCAAGGAAAAGCAATTTTGGCTTCAAA-AGGAA--CTCTTATTCTGATGAATAAATGGAAATTTCATTTTGTGAATTTTTGGCAATCTTATTTTCACTTTTGGTTTCAACCTTATAGGATCCATATAAAGCAATTACCCAATTATTCCTTCT---------CTTTTCTGGGATATTTTTCAAGTGTACTAAAAAACCCTTTGGTAGTAAGAAATCAAATGCTAGAGAATTCATTTCTAATAAAGACTCTGACTAATAAATTAGATACCGTAGTTCCAGTTATTTTTCTTATTGGATCATTGTCGAAAGCTCAATTTTGTACTGTATTAGGTCATCCTATTAGTAAACCGATCTGGACCAATTTATCGGATTCTGATATTCTTGATCGATTTTGTCGGATATATAGAAATCTTTGTCGTTATTACAGCGGATCCTCAAAGAAAC
Acriopsis                      ATGTATTTAAATTTAAA-------TGG---------CAG-ATTACAAGG--------ATATTT-CGATTTAAAAAAG-------------ATAGATT-------TCGGCAACAAAACTTCCTATATCCACTACTCCTTCAGGAGTATAT-TTACTCACTTGTTCATTATCATAGCTTCAATAGTTTGATTTTTTATGAA-CCTGTGGAAA-TTCTCGGTTATGACAAT------AAATATAGTTTAGTACTTGTGAAACGTTTAATTACTCGAATGTACCAA---------CAGGAATCTTTGATTTCTCC---------GGTGAATGATTCTAACGAAA---------A------TGTATTTT---GGGATCACAAGAATTCTTTTTCTTCTCATTTTTCTTTTCAAATGATATCAGAAGTTTTTGGAGTCATTCTGGAAATTCCATTCTCATCGCAATTAGTATATTACCTTGAAGAAAAA---------CGAATACCAAAATCTCAGAATTTCC-GATCTATTCATTCAATATTTCCCTTTTTAGAGGATAAATTATCACATTTAAATTATGTTTTAGATCTACTAATACCCCATCCTATCCATTTGGAAATCTTGGTTCAAATCCTTCAATGCTGGATCAAAGATGTTTCTTCTTTGCATTTCTTGCGATTGTTTTTCCACGAATATCCTAATTTG---AATAGTCTGATTACTTCAAA------------AAAATCTATTTATGTCTTT---------TCAAAAAAAAAGAAAAGATTCTTTTGGTTCCTACAAAATTCTTATGTATATGAATTTGAATATCTATTTCTATTTCTTCGTAAACAATCTTCTTATTTACGATCAATATCTTCTGGAGTCTTTCTTGAGCGAACACTTTTCTATGGAAAAATAGAATA------TCTTATGGT----------CATGTGTTGTAATTCTTTT----------------------------------CAGA---GGATCCT---------ATGGTTTCTCAAAGATACTTTTATACATTATGTTCGATATAAAGGAAAAGCAATTCTGGCTTCAAA-AGGAA--CTCTTATTCTGATGAAGAAATGGAAATTTCTTCTTGTCAATTTTTGGCAATCTTATTTTCACTTTTGGTTTCAACCTTATAGGATCCATATAAAGCAATTACCCAATTATTCCTTAT---------CTTTTCTGGGGTATTTTTCAAGTGTACTAAAAAAGACTTTGGTAGTAAGAAATCAAATGCTAGAGAATTCATTTCTAATAAATACTCTGACTACGAAATTATATACCATAGCTCCAGTTCCTTCTCTTATTGGATCATTGTCGAAAGCTGAATTTTGTACTGTATTGGGTAATCCTATTAGTAAACCGATCTGGACCGATTTATCGGATTCTGAGATTATTGATCGATTTTGTCGGATATGTAGAAATCTTTGTCATTATCACAGTGGATCCTCAAAGAAGC
Sarcochilus_T                  ATGTATTTAAA-------------TAG---------CAG-ATTACAAGG--------ATATTT-AGATTGAAAAAAG-------------AGAGATT-------TTGGCAACAAAACTTCCTATATCCGCTACTCCTTCAGGAGTATAT-TTACTCACTTGCTCATTATCATAGCTTCAATAGTTTGATTTTTTATGAA-CCTGTGGAAA-TTATCGGTTATGACAAT------AAATCTAGTTTTGTACTTGTGAAACGTTTAATTACTCGAATGTATCAA---------CAGAAATATTTGATTTCTTC---------GGTGAATGATTCTAACCAAA---------A------TGGATTTT---CGCTGCACAAGAATTCTTTTTCTTATCATTTTTATTCTCAAATGGTATCAGAAGGTTTTGGAGTCATTCTGGAAATTTCATTCTCGTCGCGATTAGTATCCTTCCTTGAAGAAAAA---------AGAATACCAAAATCTCAGAATTTAC-GATCTATTCATTCAATATTTCCCTTTTTAGAGGATAAATTATCACATTTAAATTATGTGTCGGATCTACTAATACCCTATCCCATCCATCTGGAAATCTTGGTTCAAATCCTTCAATGCTGGATCAAAGATGTTCCTTCTTTGCATTTATTACGATTGATTTTCCACGAATATCATAATTTG---AATAGTCTCATTACTTCAAA------------AAAATCCATTTACGTCTTT---------TCAAAAAAAAAGAAAAGATTCTTTTGGTTCCTACATAATTTTTATGTATATGAATGCGAATATATATTCCTCTTTCTTCGTAAACAATCTTCTTATTTACGATCAATATCTTCTGGAGTCTTTCTTGAGCGAACACATTTTTATGGAAAAATAGAATA------TCTTAGAAT----------CGTGTCTTGGAATTCTTTT----------------------------------CAGA---GGATCCC---------ATGGTTATTCAAAGATATTTTCATACATTATGTTCGATATCAAGGAAAAGCGATTTTGGCTTCAAA-AGGAA--CTCTTATTCTGATGAATAAATGGAAATTTCATTTTGTGAATTTTTGGCAATCTTATTTTCACTTTTGGTTTCAACCTTATAGGATCCATATAAAGCAATTACCCAATTATTCCTTCT---------CTTTTCTGGGATATTTTTCAAGTGTACTAAAAAACCCTTTGGTAGTAAGAAATCAAATGCTAGAGAATTCATTTCTAATAAAGACTCTGACTAAGAAATTAGATACCATAGCCCCAGTTATTTTTCTTATTGGATCATTGTCGAAAGCTCAATTTTGTACTGTATTAGGTCATCCTATTAGTAAACCGATCTGGACCAATTTATCGGATTCTGATATTCTTGATCGATTTTGTCGGATATGTAGAAATCTTTGTCGTTATCACAGCGGATCCTCAAATAAAC
Chaemelorchis_worsczewiczi     ??????????????????????????????????????????TACAAGG--------ATATTT-AGATTTAAAAAAG-------------ATATATT-------TTGGCAACAAAACTTCCTCTATCCGCTACTCCTTCAGGAGTATAT-TTACTCACTTGCTCATTATCATAGCTTCAATAGTTTGATTTTTTATGAA-CCTGTGGAAA-TTATTGGTTATGACAAT------AAATCTAGTTTAGTACTTTTAAAACGTTTAATTACTCGAATGTATCAA---------CAGAAACCTTTGATTTATTC---------GGTGAATGATTCTAACCAAA---------A------TGGATTTT---GGGGTCACAAGAATTCTTTTTCTTCTCATTTTTATTCTCAAATGGTATCAGAAGGTTTTGGAGTCATTCTGGAAATTCCATTCTCATCGCGATTAGTATCTTCCCTTAAAGAAAAA---------AGGATAACAAAATATCAGAATTTAC-GATCTATTCATTCAATATTTCCCTTTTTAGAGGATAAATTATCACATTTAAATTATGTGTCAGATCTACTAATACCCTATCCCATCCATCTGGAAATCTTGGTTCAAATCCTTCAATGCTGGATCAAAGATGTTCCTTCTTTGCATTTATTGCGATTGTTTTTCCACGAATCTCATAATTTG---AATAATCTCACTACTTCAAA------------GAAATTGATTTACGTCTTT---------TCAAAAATAAAGAAAAGATTCTTTTGGTTCCTACATAATTCTTATGTATATGAATTTGAATATCTATTCCTGTTTATTCGTAAACAGTCTTCTTATTTACAATCAATATCTTCTGGAGTCTTTCTTGAGCGAACACATTTCTATGGAAAAATAGAATA------TCTTATAGT----------CATGTGTTGTAATTCTTTT----------------------------------CAGA---GGATCCT---------ATGGTTTCTCAAATATACTTTCATACATTATGTTCGATATCAAGGAAAAGCAATTTTGGCTTCAAA-AGGAA--CTCTTCTTCTGATGAAGAAATGGAAATTTCATCTTGTGAATTTTTGGCAATCTTATTTTCACTTTTGGTTTCAACCTTATAGGATCCATATAAAACAATTACCTAACTATTCCTTCT---------CTTTTCTGGGGTATTTTTCAAGTGTACTAAAGAATCCTTTGATAGTAAGAAATCAAATGCTAGATAATTCATTTCTAATAAATACTCTGACTAAGAAATTAGATACTATAGTCCCAGTTATTTATCTGATTGGATCATTGTCAAAAGCTCAATTTTGTACTGTATTGGGTCATCCTATTAGTAAACCGATCGGGACCGATTTATCGGATTCTGATATTCTTGATCGATTTTGTCGGATATGTAGAAATATTTGTCGTTATCACAGCGGATCCTCAAAGAAGC
Angraecum_eburneum             ATGTATTTAAA-------------TGA---------CAG-ATTACAAGG--------ATATTT-AGATTGAAAAAAG-------------AGAAATT-------TCGGCAACAAAACTTCCTATATCCGCTACTCCTTCAGGAGTATAT-TTATTCACTTGCTCATTATCATAGCTTCAATAGTTTGATTTTTTATGAA-CCTGTGGAAA-TTCTCGGTTATGACAAT------AAATCTAGTTTAGTACTTGTGAAACGTTTAATTACTCGAATGTATCAA---------CAGAAATATTTGATTTCTTC---------GGTGAAGGATTTTAATCAAA---------A------TGGATTTT---CGGGGCACAAGAATTCTTTTTCTTATCATTTTTATTCTCAAATGGTATCAGAAGGTTTTGGAGTCATTCTGGAAATTCCATTCTCGTCGCAATTAGTATCTTCCCTTGAAGAAAAA---------AGACTACCAAAATCTCAGAATTTAC-GATCTATTCATTCAATATTTCCCTTTTTAGAGGATAAAATATCACATTTAAATTATGTGTCGGATCTACTAATACCCTATCCCATCCATCTGGAAATCTTGGTTCAAATCCTTCAATGCTGGATCAAAGATGTTCCTTCTTTGCATTTATTGCGATTAATTTTCCACGAATATCATAATTTG---AATAGTCTCATTACTTCAAA------------AAAATTCATTTACGTCTTT---------TCAAAAAGGAAGAAAAGATTATTTTGGTTCTTACATAATTATTATGTATATGAATGCGAATATCTATTCCTTTTTCTTCGTAAAAAGTCTTCTTATTTACGATCAATATCTTTTGGAGTCTTTCTTGAGCGAACACATTTTTATGTAAAAATAGAATA------TCTTATAGT----------TGTGTGTTGTAATTATTTT----------------------------------CAAA---GGATCCT---------ATGGTTCCTCAAAGATACTTTCATAAATTATGTTCGATATCAAGGAAAAGTTATTCTGGCTTCAAA-AGGAA--CTCTTATTCTGATGAATAAATGGAAATTTCATCTTGTGAATTTTTGGCAATCTTATTTTCACTTTTGGTTTCAACCTTATAGGATCCATATAAAGCAATTACCCAACTATTCCTTCT---------CTTTTCTGGGGTATTTTTCAAGTTTACTAAAAAATCCTTTGGTAGTAAGAAATCAAATGCTAGAGAATTCATTTCTAATAAATACTCTGACTAATAAATTAGATACCATAGCCCCAGCTATTTCTCTTATTGGATCATTGTCGAAAGCTCAATTTTGTACTGTATTGGGTCATCCTATTAGTAAACCGATCTGGACCGATTTATCGGATTCTGATATTCTTGATCGATTTTGTCGAATATGTAGAAATCTTTGTCGTTATCACAGTGGATCCTCAAATAAAC
Jumellea                       ATGTATTTAAA-------------TGA---------CAG-ATTACAAGG--------ATATTT-AGATTGAAAAAAG-------------AGAGATT-------TCGGCAACAAAACTTCCTATATCCGCTACTCCTTCAGGAGTATAT-TTACTCACTTGCTCATTATCATAGCTTCAATAGTTTGATTTTTTATGAA-CCTGTGGAAA-TTCTCGGTTATGACAAT------AAATCTAGTTTAGTACTTGTGAAACGTTTAATTAATCGAATGTATCAA---------CAGAACTATTTGATTTCTTC---------GGTGAAGGATTTTAATCAAA---------A------TGGATTTT---CGGGGCACAAGAATTCTTTTTCTTATCATTTTTATTCTCAAATGGGATCAGAAGGTTTTGGAGTCATTCTGGAAATTCCATTCTCGTCGCGATTAGTATCTTCCCTTGAAGAAAAA---------AGACTACCAAAATCTCCGAATTTAC-GATCTATTCATTCAATATTTCCCTTTTTAGAGGATAAATTATCACATTTAAATTATGTGTCGGATCTACTAATACCCTATCCCATCCATCTGGAAATCTTGGTTCAAATCCTTCAATGCTGGATCAAAGATGTTCCTTCTTTGCATTTATTGCGATTGATTTTCCACGAATATCATAATTTG---AATAGTCTCATTACTTCAAA------------AAAATCCATTTACGTCTTT---------TCAAAAAGGAAGAAAAGATTCTTTTGTTTCTTACATAATTATTATGTATATGAATGCGAATATCTATTTCTTTTTCTTCGTAAACAGTCTTCTTATTTACGATCAATATCTTTTGGAGTATTTCTTGAGCGAACACATTTTTATGTAAAAATAGAATA------TCTTAGAGT----------TGTGTGTTGTAATTATTTT----------------------------------CAGA---GGATCCA---------ATGGTTCCTCAAAGATACTTTGATAAATTATGTTCGATATCAAGGAAAAGTTATTCTGGCTTCAAA-AGGAA--CTCTTATTGTGATGAATAAATGGAAATTTCATCTTGTGAATTTTTGGCAATCTTATTTTCACTTTTGGTTTCAACCTTATAGGATCCATATAAAGCAATTACCCAACTATTCCTTCT---------CTTTTCTGGGGTATTTTTCAAGTTTACTAAAAAATCCTTTGGTAGTAAGAAATCAAATGCTAGAGAATTCATTTCTAATAAATACTCTGACTAAGAAATTAGATACCATAGCCCCAGCTATTTCTCTTATTGGATCATTGTCAAAAGCTCAATTTTGTACTGTATTGGGTCATCCTATTAGTAAACCGATCTGGACCGATTTATCGGATTCTGATATTCTTGATCGATTTTGTCGGATATGTAGAAATCTTTGTCGTTATCACAGTGGATCCTCAAATAAAC
Angraecopsis                   ATGTATTTAAA-------------TGA---------CAG-ATTACAAGG--------ATATTT-AGATTGAAAAAAG-------------ATAGATT-------TCGGCAACAAAACTTCCTATATCCGCTACTCCTTCAGGAGTATAT-TTACTCACTTGCTCATTATAATAGCTTCAATAGTTTGATTTTTTATGAA-CCTGTGGAAA-TTCTCGGTTATGACAAT------AAATCTAGTTTAGTACTTGTGAAACGTTTAATTAATCGAATGTATCAA---------CAGAAATATTTGATTTCTTC---------GGTGAATGATTTTAATCAAA---------A------TGTATTTT---CGGGGCACAAGAATTCTTTTTCTTATCATTTTTATTCTCAAATGGTATCAGAAGGTTTTGGAGTCATTCTGGAAATTCCATTCTCATCGCGATTAGTATCTTCCCTTGAGGAAAAA---------AGACTACCAAAATCTCAGAATTTAC-GATCTATTCATTCAATATTTCCCTTTTTAGAGGATAAATTATCACATTTAAATTATGTGTCGGATCTACTAATACCCTATCCCATCCATCTGGAAATCTTGGTTCAAATCCTTCAATGCTGGATCAAAGATGTTCCTTCTTTGCATTTCTTTCGATTAATTTTCCACGAATACCATAATTTG---AATAGTCTCATTACTTCAAA------------GAAATCCATTTATGTCTTT---------TCAAAAAGGAAGAAAAGATTCTTTTGGTTCTTACATAATTATTATGTATATGAATGCGAATATCTATTCCTTTTTCTTCGTAAAAAGTCTTCTTATTTACGATCAATATCTTTTGGAATCTTTCTTGAGCGAACACATTTTTATATAAAAATAGAATA------TATTATAGT----------TGTGTGTTATAATTATTTT----------------------------------CAGA---GGATCCT---------ATGGTTCCTCAAAGATACTTTCATACATTATGTTCGATATCAAGGAAAAGCGCTTCTGGCTTCAAA-AGGAA--CTCTTATTCTGATGAATAAATGGAAATTTCATCTTGTGAATTTTTGGCAATCTTATTTTCACTTTTGGTTTCAACCTTATAGGATCCATATAAAGCAATTACCCAATTATTCCTTCT---------CTTTTCTGGGGTATTTTTCAAGTTTACTAAAAAATACTTTGGTAGTAAGAAATCAAATGCTAGAAAATTCATTTCTAATAAATACTCTGACTAATAAATTAGATACCATAGCCCCAGCTATTTCTCTTATTGGATCATTGTCAAAAGTTCAATTTTGTACTGTATTGGGTCATCCTATTAGTAAATCCATCTGGACCGATTTATCGGATTCTGATATTCTTGATCGATTTTGTCGGATATGTAGAAATCTTTGTCGTTATCACAGTGGATCCTCAAAGAAAC
Vandopsis_parishii             ????????????????????????????????????????ATTACAAGG--------ATATTT-AGATTGAAAAAAG-------------AGAGATT-------TTGGCAACAAAACTTCCTATATCCGCTACTCCTTCAGGAGTATCA-TTACTCACTTGCTCATTATCATAGCTTCAATAGTTTGATTTTTTATGAA-CCTGTGGAAA-TTATCGGTTATGACAAT------AAATCTAGTTTGGTACTTGTGAAACGTTTAATTACTCAAATGTATCAA---------CAGAAATCTTTGATTTCTTC---------GGTGAATGATTCTAACCAAA---------A------TGGATTTT---CGCTGCACAAGAATTCTTTTTCTTATCATTTTTATTCTCAAATGGTATCAGAAGGTTTTGGAGTCATTCTGGAAATTTCATTCTCGTCGCGATTAGTATCCTCCCTTGAAGAAAAA---------AGAATACCAAAATCTCAGAATTTAC-GATCTATTCACTCAATATTTCCCTTTTTAGAGGATAAATTATCACATTTAAATTATGTGTCGGATCTACTAATACCCTATCCCATCCATCTGGAAATCTTGGTTCAAATCCTTCAATGCTGGATCAAAGATGTTCCTTCTTTGCATTTATTGCGATTTATTTTCCACGAATATCATAATTTG---AATAGTCTCATTACTTCAAA------------AAAATCCATTTACGTCTTT---------TCAAAAAGAAAGAAAAGATTCTTTTGGTTCCTACATAATTTTTATGTATATGAATGCGAATATATATTCCTTTTTCTTCGTAAACAGTCTTCTTATTTACGATCAATATCTTCTGGAGTCTTTCTTGAGCGAACACATTTTTATGGAAAAATAGAATA------TCTTAGAGT----------CGTGTCTTGTAATTCTTTT----------------------------------CAGA---GGATCCT---------ATGGTTCCTCAAAGATATTTTCATACATTATGTTCGATATCAAGGAAAAGCGATTCTGGCTTCAAA-AGGAA--CTCTTTTTCTAATGAATAAATGGAAATTTCATTTTGTGAATTTTTGGCAATCTTATTTTCACTTTTGGTTTCAACCTTATAGGATCCATATAAAGCAATTACCCAACTATTCCTTCT---------CTTTTCTGGGATATTTTTCAAGTGTACTAAAAAACCCTTTGGTAGTAAGAAATCAAATGCTAGAGAATTCATTTCGAATAAATACTCTGACTAAGAAATTAGATACCATAGCTCCAGTTATTTTTCTTATTGGATCATTGTCGAAAGCTCAATTTTGTACTGTATTGGGTCATCCTATTAGTAAACCGATCTGGACCAATTTATCGGATTCTGATATTCTTGATCGATTTTGTCGGATATGTAGAAATCTTTGTCGTTATCACAGCGGATCCTCAAAGAAAC
Solenangis_aphylla             ATGTATTTAAA-------------TGA---------CAG-ATTACAAGG--------ATATTT-AGATTTAAAAAAA------------AATATATT-------TTGGCAACAAAACTTCCTATATCCGCTACTCCTTCAGGAGTATAT-TTACTCACTTGCTTATTATCATAGCTTCAATAGCTTGATTTTTTATGAA-CCTGTGGAAA-TTATCGGTTATGACAAT------AAATCTAGTTTAGTACTTGTGAAACGTTTAATTACTCGAATGTATCAA---------CAGAAATTTTTGATTTATTC---------GTTAAATGATTCTAACCAAA---------A------TGGATTTT---GGGGTCAAAAGAATTCTTTTTCTTCTAATTTTTATTCTCAAATGGTATCAGAAGGTTTTGGAGTCATTCTGGAAATTCCATTCTCATCACGATTAGTATCTTCCTTTGAAGAAAAA---------AGAATACCAAAATATCAGAATTTAC-GATCTATTCATGCAATATTTCCCTTTTTAGAGGATAAATTATCACATTTAAATTATGTGTCAAATATAATAATACCCTATCCCATCCATCTGGAAATCTTGGTTCAAATCCTTCAATGCTGGATCAAAGATGTTCCTTCTTTGCATTTCTTACGATTGTTTTTCCACGAATCTCATAATTTG---AATAATCTCATTACTTCAAA------------TAAATCTATTTACGTATTT---------TCAAAAAGAAAGAAAAGATTTTTTTGGTTCCTACATAATTTTTATGTATATGAATTCGAATATCTATTCCTGTTTCTTCGTAAACAGTCTTCTTATTTACGATCAATATCTTATGGAGTATTTCTTGAGCGAACACATTTCTATGTAAAAATAGAATA------TCTTATAGT----------CGTATGTTGTAATTCTTTT----------------------------------CAGA---GGATCCT---------ATGGTTCTTCAAAGATACTTTCATACATTATGTTCGATATCAAGGAAAATCAATTTTGGCTTCAAA-AGGAA--CTCTTATTCTGATGAAGAAATGGAAATTTCATCTTGTGAATTTTTGGCAATCTTATTTTCACTTTTGGTTTCAACCTTATAGGATCCATATAAAGCAATTACCTAACTATTCCTTCT---------CTTTTCTGGGGTACTTTTCAAGTGTACTAAAAAATCCTTTGGTAGTAAGAAATCAAATGCTAGAGAATTCATTTCTAATAAATACTCTGACTAAGAAATTAGATACCATAGTCCCAGTTATTTCTCTTATTGGATCATTGTCGAAAGCTCAATTTTGTACTGTATTAGGTCATCCTATTAGTAAACCGATCTGGACCGATTTATCGGATTCTGATATTCTTGATCGATTTTGTCGGATATGTAGAAATCTTTGTCGTTATCACAGCGGATCCTCAAAGAAAC
Thrixspermum_arachnites        ATGTATTTAAA-------------TAG---------CAG-ATTACAAGG--------ATATTT-AGATTGAAAAAAG-------------AGAGATT-------TTGGCAACAAAACTTCCTATATCCGCTACTCCTTCAGGAGTATAT-TTACTCACTTGCTCATTATCATAGTTTCAATAGTTTGATTTTTTATGAA-CCTGTGGAAA-TTATCGGTTATGACAAT------AAATCTAGTTTGGTACTTGTGAAACGTTTAATAACTCGAATGTATCAA---------CAGGAATATTTGATTTCTTC---------GGTGAATGATTCTAACCAAACTAACCAAAA------TGGATTTT---TGCTGCACAAGAATTCTTTTTCTTATCATTTTTATTCTCAAATGGTATCAGAAGGTTTTGGAGTCATTTTGGAAATTTCATTCTCGTCGCGATTAGTATCCTCCCTCGAAGAAAAA---------AGAATACCAAAATTTCAGAATTTAC-GATCTATTCATTCAATATTTCCCTTTTTAGAGGATAAATTATCACATTTAAATTATGTGTCGGATCTACTAATACCCTATCCCATCCATATGGAAATCTTGGTTCAAATTCTTCAATGCTGGATCAAAGATGTTCCTTCTTTGCATTTATTGCGATTGATTTTCCACGAATATCATAATTTG---AATAGTCTCATTACTTCAAA------------AAAATCCATTTACGTCTTT---------TCAAAAAGAAAGAAAAGATTTTATTTGTTCCTACATAATTTTTATGTATATGAATGCGAATATATATTCCTTTTTCTTCGTAAAAAGTCTTCTTATTTACGATCAATATCTTCTGGAGTCTTTCTTGAGCGAACCTATTTTTATGGAAAAATAGAATA------TCTTAGAGT----------CGTGTCTTGTAATTCTTTT----------------------------------CAGA---GGATCTT---------ATGGTTCCTCAAAGATATTTTCATACATTATGTTCGATATCAAGGAAAAGCGATTCTGGCTTCAAA-AGGAA--CTCTTATTCTGATGAATAAATGGAAATTTCATTTTGTGAATTTTTGGCAATCTTATTTTCACTTTTGGTTTCAACCTTCTAGGATCCATATAAAACAATTACCCAACTATTCCTTTT---------CTTTTCTGGGATATTATTCAAGTGTACTAAAAAACCCTTTGGTAGTAAGAAATCAAATGCTAGAGAATTCATTTCTAATAAAGACTCTGACTACTAAATTAGATACCATAGTTCCAGTTATTTTTCTTATTATATCATTGTCGAAAGCTCAATTTTGTACTGTATTGGGTCATCCTATTAGTAAACCAATTTGGACCAATTTATCGGATTCTGATATTCTTGATCGATTTTGTCGGATATGTAGAAATCTTTGTCGTTATCATAGCGGATCCTCAAAGAAAC
Ancistrorhynchos_parynamii     ATGTATTTAAA-------------TGA---------CAG-ATTACAAGG--------ATATTT-AGATTGAAAAAAG-------------ATAGATT-------TCGGCAACAAAACTTCCTATATCCGCTACTCCTTCAGGAGTATAT-TTACTCACTTGCTCATTATAATAGCTTCAATAGTTTGATTTTTTATGAA-CCTGTGGAAA-TTATCGGTTATGACAAT------AAATCTAGTTTAATACTTGTGAAACGTTTAATTAATCGAATGTATCAA---------CAGAAATATTTGATTTCTTC---------GGTGAATGATTTTAATCAAA---------A------TGGATTTT---CGGAGTACAAGAATTTTTTTTCTTATCATTTTTATTCTCAAATGGTATCAGAAGGTTTTGGAGTCATTCTGGAAATTCCATTCTCGTCGCGATTAGTATCTTCCCTTGAGGAAAAA---------AGACTACCAAAATATCAGAATTTAC-GATCTATTCATTCAATATTTCCCTTTTTAGAGGATAAATTATCACATTTAA-TTATGTGTCGGATCTACTAATACCCTATCCCATCCATCTGGAAATCTTGGTTCAAATCCTTCAATGCTGGATCAAAGATGTTCCTTCTTTGCATTTCTTGCGATTAATTTTCCACGAATATCATAATTTG---AATAGTCTCATTACTTCAAA------------GAAATCCATTTACGTCTTT---------TCAAAAAGGAAGAAAAGATTCTTTTGGTTCTTACATAATTATTATGTATCTGAATGCGAATATCTATTCCTTTTTCTTCGTAAAAAGTCTTCTTATTTACGATCAATATCTTTTGGAGTCTTTCTTGAGCGAACACATTTTTATCTAAAAATAGAATT------TCTTATAGT----------TGTGTGTTCTAATTATTTT----------------------------------CAGA---GGATCCT---------ATGGTTCCTCAAAGATACTTTCATACATTATGTTCGATATCAAGGAAAAGTGATTCTGGCTTCAAA-AGGAA--CTCTTATTCTGATGAATAAATGGAAATTTCATCTTGTGAATTTTTGGCAATCTTATTTTCACTTTTGGTTTCAACCTTATAGGATCCATATAAAGCAATTAACCAACTATTCCTTCT---------CTTTTCTGGGGTATTTTTCAAAGTTACTAAAAAATCCTTTGGTAGTAAGAAATCAAATGTTAGAAAATTCATTTCTAATAAATACTCTGACTAATAAATTAGATACCATAGCCCCAGCTATTTCTCTTATTGGATCATTGTCGAAAGCTCAATTTTGTACTATATGGGGTCATCCTATTAGTAAACCGATCTGGACCGATTTATCGGATTCTGATATTCTTGATCGATTTTGTCGGATATGTAGAAATCTTTGTCGTTATCACAGTGGATCCTCAAAGAAAC
Polyrrhiza_funalis             ATGTATTTAAA-------------TGA---------CAG-ATTACAAGG--------ATATTT-AGATTGAAAAAAG-------------ATAGATT-------TCGGCAACAAAACTTCCTATATCCGCTACTCCTTCAGGAGTATAT-TTACTCACTTGCTCATTATCATAGCTTCAATAGTTTGATTTTTTATGAA-CCTGTGGAAA-TTCTCGGTTATGACAAT------AATTTTAGTTTAGTACTTGTGAAACGTTTAATTAATCGAATGTATCAA---------CAGAAATATTTGATTTCTTC---------GGTGAATGATTTTAATCAAA----------------TGGATTTT---CGGGGCACAAGAATTCTTTTTCTTATCATTTTTATTCTCCAATGGTATCAGAAGGTTTTGGAGTCATTCTGGAAATTCCATTCTCGTCCCGATTATTATCCTTCCTTGAAGAAAAA---------AGACTACCAAAATCTCAGAATTTAC-AATCTATTCATTCAATATTTCCCTTTTTAGAGGATAAATTATCACATTTAAATTATGTGTCGGATCTACTAATACCCTATCCCATCCATCTGGAAATCTTGGTTCAAATCCTTCAATGCTGGATCAAAGATGTTCCTTCTTTGCATTTATTGCGATTAATTTTCCACGAATATCATAATTTG---AATAGTCTCATTACTTCAAA------------TAAATCCATTTACGTCTTT---------TCAAAAAGGAAAAAAAGATTCTTTTGGTTCTTACATAATTATTATGTATATGAATGCGAATATCTATTCCTTTTTCTTCGTAAAAAGTCTTTTTATTTACGATCAATATCTTTTGGAGTCTTTCTTGAGCGAACACATTTTTATGTAAAAATAGAATA------TCTTATAGT----------TGTGTGTTCTAATTATTTT----------------------------------CAGA---GGATCCT---------ATGGTTTCTCAAAGATACTTTCATACATTATGTTCGATATCAAGGAAAAGGAATTATGGCTTCAAA-AGGAA--CTCTTATTCTGATGAATAAATGGAAATTTCATCTTGTGAATTTTTGGCAATCTTATTTTCACTTTTGGTTTCAACCTTATAGGATCCATATAAAGCAATTACCCAATTATTCCTTCT---------CTTTTCTGGGGTATTTTTCAAGTTTACTAAAAAATACTTTGGTAGTAAAAAATCAAATGCTAGAAAATTCATTTCTAATAAATACTCTTACTAATAAATTAGATACCATAGCCCCAGCTATTTCTCTTATTGGATCATTGTCGAAAGCTCAATTTTGTACTGTATTGGGTCATCCTATTAGTAAACCGATCTGGACCGATTTATCGGATTCTGATATTCTTGATCGATTTTGTCGGATATGTAGAAATCTTTGTCGTTATCACAGTGGATCTTCAAAGAAAC
Polystachya_ottoniana          ATGGATTTAAA-------------TGG---------CAG-ATTACAAGG--------ATATTT-AGATTGAAAAAAG-------------ATAGATT-------TTGGCAACAAAACTTCCTATATCCGCTACTCCTGAAGGAGTATAT-TTACTCACTTGCTCATTCTCATAGCTTGAATAGTTTGATTTTTTATGAA-CCTGTGGAAA-TTCTTGGTTATGACAAT------AAATCTAGTTTAGTACTTGTGAAACGTTTAATTACTCGAATGTATCAA---------CAGAAATATTTGATTTCTTC---------GGTGAATGATTCTAACCAAA---------A------TGGATTTT---CGGAGTACAAGAATTCTTTTTCTTCTCATTTTTATTCTCAAATGGTATCAGAAGGTTTTGGAGTCATTCTGGAAATTCCATTTTCGTCGCGATTAGTATCTTCCCTTGAAGAAAAA---------AGAATACCAAAATCTCAGAATTTAC-GATCTATTCATTCAATATTTCCCTTTTTAGAGGATAAATTATCACATTTAAATTATGTGTCGGATCTACTAATACCCNATCCCATCCATCTGGAAATCTTGATTCAAATCCTTCAATGCTGGATCAAAGATATTCCTTCTTTGCATTTATTGCGATTGATTTTCCACGAAAATCCTAATTTG---AATAGTCTCGTTACTTCAAA------------GAAATTCTTTTATGTCTTT---------TCAAAAAGAAAGAAAAGATTTTTTTGGTTTCTACATAATTCTTATGTATATGAATACGAATATCTATTCCTGTTTCTTCGTAAAAAGTCTTCTTATTTACGATTAATATCTTCTGGAGTCTTTCTTGAGCGAACACATTTTTATGGAAAAATAGAATA------TCTTAGAGT----------CATGTGTTGTAATTATTTT----------------------------------CAGA---GGATCCT---------ATGGTTCCTCAAAGATACTTTCATACATTATGTTCGATATCAAGGAAAAGTGATTCTGGCTTCAAA-AGGAA--CTCTTATTCTGATGAAGAAATGGAAATTTCATCTTGTGAATTTTTGGCAATCTTATTTTCACTTTTGGTTTCAACCTTATAGGATCCATATAAAGCAATTACCCAACTATTCCTTCT---------CTTTTCTGGGGTATTTTTCAAGTGTACTAAAAAATCCTTTGGTAGTAAGAAATCAAATGCTAGAGAATTCATTTCTAATAAATACTCTGACTAAGAAATTAGATACCATAGTCCCAGTTCTTTCTCTTATTGGATCATTGTCGAAAGCTCAATTTTGTACTGTATTGGGTCATCCTATTAGTAAACCGATCTGGACCGATTTATCGGATCCTGATATTATTGATCGATTTTGTCGGATATGTAGAAATCTTTGTCGTTATCACAGCGGATCCTCAAAGAAAC
Neobenthamia                   ATGGATTTAAA-------------TGG---------CAG-ATTACAAGG--------ATATTT-AGATTGAAAAAAG-------------ATAGATT-------TTGGCAACAAAACTTCCTATATCCGCTACTCCTTCAGGAGTATAT-TTACTCACTTGCTCATTCTCATAGCTTGAATAGTTTGATTTTTTATGAA-CCTGTGGAAA-TTATTGGTTATGACAAT------AAATCTAGTTTAGTACTTGTGAAACGTTTAATTACTCGAATGTATCAA---------CAGAAATATTTGATTTCTTC---------GGTGAATTATTCTAACCAAA---------A------TGGATTTT---CGGGGTACAAGAATTCTTTTTCTTCTCATTTTTATTCTCAAATGGTATCAGAAGGTTTTGGAGTCATTCTGGAAATTCCATTTTCGTCGCGATTAGTATCTTCCCTTGAAGAAAAA---------AGAATACCAAAATCTCAGAATTTAC-GATCTATTCATTCAATATTTCCCTTTTTAGAGGATAAATTATCACATTTCAATTATGTGTCGGATCTACTAATACCCCATCCCATCCATTTGGAAATCTTGATTCAAATCCTTCAATGCTGGATCAAAGATATTCCTTCTTTGCATTTATTGCGATTGATTTTCCACGAAAATCCTAATTTG---AATAGTCTCATTACTTCAAA------------GAAATTCTTTTATGTCTTT---------TCAAAAAGAAAGAAAAGATTCTTTTGGTTTCTACATAATTCTTATGTATATGAATACGAATATCTATTCCTGTTTCTTCGTAAAAAGTCTTCTTATTTACGATTAATATCTTCTGGAGTCTTTCTTGAGCGAACACATTTTTATGGAAAAATAGAATA------TCTTAGAGT----------CATGTGTTGTAATTATTTT----------------------------------CAGA---GGATCCT---------ATGGTTTCTCAAAGATACTCTCATACATTATGTTCGATATAAAGGAAAAGTTATTCTGGCTTCAAA-AGGAA--CTCTTATTCTGATGAAGAAATGGAAATTTCATCTTGTGAATTTTTGGCAATCTTATTTTCACTTTTGGTTTCAACCTTCTAGGATCCATATAAAACAATTACCCAACTATTCCTTCT---------CTTTTCTGGGGTATTTTTCAAGTGTACTAAAAAATCCTTTGGTAGTAAGAAATCAAATGCTAGAGAATTCATTTCTAATAAATACTCTGACTAAGAAATTAGATACCACAGTCCCAGTTCTTTCTCTTATTAGATCATTGTCGAAAGCTCAATTTTGTACTGTATTGGGTCATCCTATTAGTAAACCGATCTGGACCGATTTATCGGATCCTGATATTCTTGATCGATTTTGTCGGATATGTAGAAATCTTTGTCGTTATTACAGTGGATCCTCAAAGAAAC
Sirhookera_lanceolata          ATGTATTTAAA-------------TGG---------CAGAATTACAAGG--------ATATTT-CTATTGAAAAAAG-------------ATAGATT-------TCGGCAACAAAACTTCCTATATCCGCTACTCCTTCAGGAGTCTAT-TTACTCACTTGCTCATTATCATAGCTTCAATAGTTTT---------GAA-CCTGTGGAAA-TTATCGGTTATGACAAT------AAATCTAGTTTAGTACTTGTGAAACGTTTAATTACTCGAATGTATCAA---------CAGAAATATTTGATTTCTTC---------GGTGAATGATTCTAACAAAA---------A------TGTATTTT---CGGGGCACAAGAATTCTTTTTCTTCTCATTTTTCTTCTCAAATGGTATCAGAAGGTTTTGGAGTCATTCTGGAAATTCCATTCTCGTCGCGATTAGTATCTTCCCTTGAAGAAAAA---------AGAATACAAAAATCTCAGAATTTAC-GATCTATTCATTCAATATTTCCCTTTTTAGAGGATAAATTATCACATTTAAATTATGTGTCGGATTTACTAATACCCCATCCCATCCATCTGGAAATCTTGGTTCAAATGCTTCAATGCTGGATCAAAGATGTTCCTTCTTTGCATTTATTGCGATTGATATTCCACGAATATCATAATTTG---AATAGTCTCATTACTTCAAA------------GAAATCCATTTACGTCTTT---------TCAAAAAGAAAGAAAAGATTCTTTTTGTTCCTACATAATTCTTATGTATATGAATGTGAATATCTATTCCTTTTTTTTCGTAAACAGTCTTCTTATTTACGATCAATATCTTATGGATTCTTTCTTGAGCGAACACACTTTTATGGAAAAATAGAATA------TCTTATAGT----------CGTGTGTTGTAATTATTTT----------------------------------CAGA---GGATCCT---------ATTGTTCTTCAAAGACACTTTCATACATTATGTTCGATATAAAGGAAAAGCAATTCTGGCTTCAAA-AGGAA--CTCTTATTCTGATGAAGAAATGGAAATTTCATCTCGTGAATTTTTGGCAATCTTATTTTCACTTTTGGTTTCAACCTTATAGGATCCATATAAAGCAATTACCCAACTATTCCTTCT---------CTTTTCTGGGGTATTTTTCAAGTGTACTAAAAAATCCTTTGGTAGTAAGAAATCAAATGCTAGAGAATTCATTTCTAATAAATACTCTGAATAAGAAATTGGATACCATAGCCCCAGTTATTTCTCTTATTGGATCGTTGTCGAAAGCTAAATTTTGTACTGTATTGGGTCATCCTATTAGTAAACCGATCTGGACCGATTTCTCGGATTCTGATATTCTTGATCGATTTTGTCGGATATGTAGAAATCTTTGTCGTTATCACAGTGGATCCTCAAAGAAAC
Bromheadia_finlaysoniana_GQ1   ATGTATTTAAA-------------TGG---------CAGAATTACAAGG--------ATATTT-AGATTGAAAAAAG-------------ATAGA----------------CAAAACTTCCTATATCCGTTACTCCTTCAGGAGTATAT-TTACTCACTTGCTCATTATCATAGTTTCAATAGCTTGATT------GAA-CCTGTGGAAA-TTCTCGGTTATGACAAT------AAATCTAGTTTAGTACTTGTGAAACGTTTAATTACTCGAATGTACCAA---------CAGAAATATTTGATTTCTTC---------GGTGAATGATTCTAACCAAA---------A------TGGATTTT---CGGGGCACAGGAATTCTTTTTCTTCTCATTTTTCTTCTCAAATGGTATCAGAAGGTTTTGGAGTCATTCTGGAAATCCCATTCTCTTCGCGATTAGTATCTTCCCTTGAAGAAAAA---------AGGGTACCAAAATATCAGAATTTAC-GATCTATTCATTCAATATTTCCCTTTTTAGAGGATAAATTATCACATTTAAATTATGTGTCGGATCTACTAATACCCTATCCCATCCATCTGGAAATCTTGGTTCAAATCCTTCAATGCTGGATCAAAGATGTTCCTTCTTTGCATTTATTGCGATTGATTTTCCACGAATATCATAATTTG---AATAGTCTCATTACTTCAAA------------GAAATCCATTTACGTCTTC---------TCAAAGAGAAAGAAAAGATTCTTTTGGTTCTTACATAATTCTTATGTATATGAATGCGAATATCTATTCCAGTTTCTTCGTAAACAGTCTTCTTATTTACGATCAATATCTTCTGGAGTCTTTCTTGAGCGAACACATTTTTATGGAAAAATAGAATA------TCTTATAGT----------CGTGTGTTGTAATTATTTT----------------------------------CAGA---GGAACCT---------ATGGTTCCTCAAAGATACTTTCATACATTATGTTCGATATCAAGGAAAAGCGATTTTGGCTTCAAA-AGGAA--CTCTTATTCTGATGAAGAAATGGAAATTTCATCTTGTTAATTTTTGGGAATCTTATTTTCACTTTTGGATTCAACCTTATAGAATCCATATAAAGCAATTACCCAACTATTCCTTCT---------CTTTTCTGGGGTATTTTTCAAGTGTACTAAAAAATACTTTAGTAGTAAGAAATCAAATGCTAGAGAATTCATTTCTAATAAATACTCTGACTAAGAAATTAGATACCATAGCCCCAGTGATTTCTCTTATTGGATCATTGTCGAAAGCTCAATTTTGTACTGTATTGGGTCATCCTATTAGTAAACCGATCTGGACCGATTTAGCGGATTCTGATATTCTTGATCGATTTTGTCGGATATGTAGAAATCTTTGTCATTATTACAGTGGATCCTCAAAGAAAC
Hederorkis_seychelensis        ATGTATTTAAA-------------TGG---------CAGAATTACAAGG--------ATATTT-ATATTGAAAAAAG-------------ATAGATT-------TCGGCAACAAAATCTCCTATATCCGTTACTCCTTCAGGAGTATAT-TTACTCACTTGCTCATTATCATAGCTTCAATAGTTTGATTTTTTACGAA-CCTGTGGAAA-TTATCGGTTATGACAAT------AAATCTAGTTTAGTACTTGTGAAACGTTTAATTACTCGAATGTATCAA---------CAGAAATATTTGATTTCTTC---------GGTGAATGATTCTAACCAAA---------A------TGGATTTT---CGGGGCACAAGAATTCTTTTTCTTCTCATTTTTCTTCTCAAATGGTATCAGAAGGTTTTGGAGTCATTCTGGAAATTCCATTCTCGTCGCGATTAGTATCTTCCCTTGAAGAAAAA---------AGAATACCAAAATATCAGAATTTAC-GATCTATTCATTCAATATTTCCCTTTTTAGAGGATAAATTATCACATTTAAATTATGTGTCGGATTTACTAATACCCCATCCCATCCATCTGGAAATCTTGGTTCAAATGCTTCAATGCTGGATCAAAGATGTTCCTTCTTTGCATTTATTGCGATTTATTTTCCACGAATATCATAATTTG---AATAGTCTCATTACTTCAAA------------GAAATCCATTTACGTCTTT---------TCAAAAAGAAAGAAAAGATTATTTTGGTTCCTACATAATTCTTATGTATATGAATGTGAATATCTATTCCTGTTTTTTCGTAAACAGTCTTCTTATTTACGATCAATATCTTCTGGAGTCTTTCTTGAGCGAACACATTTTTATGGAAAAATAGAATA------TCTTATAGT----------CGTGTGTTGTAATTATTTT----------------------------------CAGA---GGATCCT---------CTGGTTCCTTAAAGATACTTTCATACATTATGTTCGATATCAAGGAAAAGCGATTCTGGCTTCAAA-AGGAA--CTCTTATTCTGATGAAGAAATGGAAATTTCTTCTTGTGAATTTTTGGCAATATTATTTTCACTTTTGGTTTCAACCTTCTAGGATCCATATAAGGCAATTACCCAACTATTCCTTCT---------CTTTTCTGGGGTATTTTTCAAGCGTACTAAAAAATCCTTTGGTAATAAGAAATCAAATGTTAGAGAATTCATTTCTAATAAATACTCTGAATAAGAAATTAGATACCATAGCCCCAGTTATTTCTCTTATTGAATCATTGTCGAAAGCTCAATTTTGTACTGTATTGGGTCATCCTATTAGTAAACCGATCTGGACTGATTTATCGGATTCTGATATTCTTGATCGATTTTGTCGGATATGTAGAAATCTTTGTCGTTTTCACAGCGGATCCTCAAAGAAAC
Adrorhizon_purpurascens_GQ     ATGTATTTAAA-------------TGG---------CAGAATTACAAGG--------ATATTT-AGATTGAAAAAAG-------------ATAGATT-------TCGGCAACAAAACTTCCTATATCCGCTACTCCTTCAGGAGTCTAT-TTACTCACTTGCTCATTATCATAGCTTCAATAGTTTTCTTTTTTACGAA-CCTGTGGAAA-TTATTGGTTATGACAAT------AAATCTAGTTTAGTACTTGTGAAACGTTTAATTACTCGAATGTATCAA---------CAGAAATATTTGATTTCTTC---------GTTGAATGATTCTAACCAAA---------A------TGCATTTT---CGGGGCACAAGAATTCTTTTTCTTCTCATTTTTCTTCTCAAATGGTATCAGAAGGTTTTGGAGTCATTCTGGAAATTCCATTCTCATCGCGATTAGTATCTTCCCTTAAAGAAAAA---------AGAATACCAAAATCTCAAAATTTAC-GATCTATTCATTCAATATTTCCCTTTTTAGAGGATAAATTCTCACATTTAAATTATGTGTCGGATTTACTAATACCCCATCCCATTCATCTGGAAATCTTGGTTCAAATGCTTCAATGCTGGATCAAAGACGTTCCTTCTTTGCATTTATTGCGATTGATATTCCACGAATATCATAATTTG---AAAAGTCTCATTATTTCAAA------------GAAATTCATTTACGTCTTT---------TCAAAAATAAATAAAAGATTATTTTTGTTCCTACATAATTCTTATGTATATGAATGTGAATATCTATTCCTTTTTTTTCATAAACAGTCTTCTTATTTACGATCAATATCTTATGGAGCCTTTCTTGAGCGAACACATTTTTATGGAAAAATAGAATA------TCTTATAGT----------CGTGTGTTGTAATTATTTT----------------------------------AAGA---GGATCCT---------ATTGTTCCTCAAAGATACTTTCATACATTATGTTCGATATAAAGGAAAAGCAATTCTGGCTTCAAA-AGGAA--CTCTTATTCTGATGAAGAAATGGAAATTTCATTTCGTGAATTTTTGGCAATCTTATTTTCACTTTTGGTTTCAACCTTATAGGATTCAAATAAAGCAATTACCCAACTATTCCTTCT---------CTTTTCTGGGGTATTTTTCAAGTGTACTAAAAAATCCTTTGGTAGTAAGAAATCAAATGCTAGAGAATTCATTTCTAATAAATACTCTGAATAAGAAATTAGATACCATAGCTCCAGTTATTTCTCTTATTGGATCATTGTCAAAAGCTAAATTTTGTACTGTATTGGGTCATCCTATTAGTAAACCAATCTGGACCGATTTATCGGATTCTGATATTCTTGATCGATTTTGTCGGATATGTAGAAATCTTTGTCGTTATCACAGTGGATCCTCAAAGAAAC
Gastrorchis_pulchra            ATGTATTTAAA-------------TGG---------CAGAATTACAAGGC-------CCATTT-AGATTGAAAAAAG-------------ATAGATT-------TCGGCAACAAAACTTCCTATATCCACTACTCCTTCAGGAGTATAT-TTACTCACTTGCTCATTATCATAGCTTCAATAGTTTGATTTTTTACGAA-CCTGTGGAAA-TTCTTGGTTATGACAAT------AAATCTAGTTTAGTACTTGTGAAACGTTTAATTACTCGAATGTATCAA---------CAGAAATCTTTGATTTCTTC---------GGTGAATGATTCTAACCAAA---------AGGAAAATGGATTTT---GGGGGCAAAAGAATTCTTTTTCTTCTCATTTTTCTTCTCAAATGGTATCAGAAGGTTTTGGAGTCATTCTGGAAATTCCATTCTCGTCGCGATTAGTATCTTCTCTTGAAGAAAAA---------AGAATACCAAAATATCAGAATTTAC-GATCTATTCATTCAATATTTCCCTTTTTAGAGGATAAATTATCACATTTAAATTATGTGTCAGATCTACTAATACCCCATCCCATCCATCTGGAAATCTTGGTTCAAATCCTTCAATGCTGGATCAAAGATGTTCCTTCTTTGCATTTATTGCGATTGTTATTCCACGAATATCATAATTTG---AATAATATCATTACTTCAAA------------GAAATCCATTTACGTCTTT---------TCAAAAAGAAAGAAAAGATTCTTTTGGTTCCTACATAATTCTTATGTATATGAATGCGAATATCTATTCCTGTTTCTTCGTAAACAGTCTTCTTATTTACGATCAATATCTTCTGGAGTCTTTCTTGAGCGAACACATTTCTATGGAAAAATAGAATA------TCTTATAGT----------CGTGTGTTGTAATTTTTTT----------------------------------CAGA---GGATCCT---------ATGGTTCCTCAAAGATACTTTCATACATTATGTTCGATATCAAGGAAAAGTGATTCTGGCTTCAAA-AGGAA--CTTTTATTCTGATGAAGAAATGGAAATTTCATCTTGTAAATTTTTGGGAATCTTATTTTCACTTTTGGTTTCAACCTTATAGGATCCATATAAAACAATTACCCAACTATTCCTTCT---------CTTTTCTGGGGTATTTTTCAAGTGTACTAAAAAATCCTTTGGTAGTAAGAAATCAAATGCTAGAGAATTCATTTCTAATAAATATTCTGACTAATAAATTAGATACCATAGCCCCAGTTATTTCTCTTATTGGATCATTGTCGAAAGCTCAATTTTGTACTGTATTGGGTCATCCTATTAGTAAACCGATCTGGACCGATTTATCGGATTCTGATATTCTTGATCGATTTTGTCGGATATCTAGAAATCTTTGTCATTATCACAGCGGATCCTCAAAGAAAC
Phaius_tankervilleae           ATGTATTTAAA-------------TGG---------CAGAATTACAAGGC-------CCATTG-AGATTGAAAAAAG-------------ATAGATT-------TCGGCAACAGAACTTCCTATATCCACTACTCCTTCAGGAGTATAT-TTACTCACTTGCTCATTATCATAGCTTCAATAGTTTGATTTTTTACGAA-CCTGTGGAAA-TTCTCGGTTATGACAAT------AAATCTAGTTTAGTACTTGTGAAACGTTTAATTACTCGAATGTATCAA---------CAGAAATCTTTGATTTCTTC---------AGTGAATGATTCTAACCAAA---------AGGAAAATGGATTTT---GGGGGCACAAGAATTCTTTTTCTTCTCATTTTTCTTCTCAAATGGTATCAGAAGGTTTTGCAGTCATTCTGGAAATTCCATTCTCGTCGCGATTAGTATCTTCTCTTGAAGAAAAA---------AGAATACCAAAATCTCAGAATTTAC-GATCTATTCATTCAATATTTCCCTTTTTAGAGGATAAATTATCACATTTAAATTATGTGTCAGATCTACTAATACCCCATCCCATCCATCTGGAAATCTTGGTTCAAATCCTTCAATGCTGGATCAAAGATGTTCCTTCTTTGCATTTCTTGCGATTGTTATTCCACGAATATCATAATTTG---AATAGTATCCTTACTTCAAA------------GAAATCCATTTACGTCTTT---------TCAAAAAGAAAGAAAAGATTATTTTGGTTCCTACATAATTCTTATGTATATGAATGCGAATATCTATTCCTGTTTATTCGTAAACAGTCTTCTTATTTACGATCAATATCTTCTGGAGTCTTTCTTGAGCGAACACATTTCTATGGAAAAATAGAATA------TCTTATAGT----------CGTGTGTTGTAATTTTTTT----------------------------------CAGA---GTATCCT---------ATGGTTCCTCAAAGATACTTTCATACATTATGTTCGATATCAAGGAAAAGCGATTCTGGCTTCAAA-AGGAA--CTTTTATTCTGATGAAGAAATGGAAATTTCATCTTGTAAATTTTTGGGAATCTTATTTTCACTTTTGGTTTCAACCTTATAGAATCCATATAAAAAAATTACCCAACTATTCCTTCT---------CTTTTCTGGGGTATTTTTCAAGTGTACTAAAAAATCCTTTGGTAGTAAGAAATCAAATGCTAGAGAATTCATTTCTAATAAATACTCTGACTAAGAAATTAGATACCATAGCCCCAGTTATTTCTCTTATTGGATCATTGTCGAAAGCTCAATTTTGTACTGTATTGGGTCATCCTATTAGTAAACCGATCTGGACCGATTTATCGGATTCTGATATTCTTGATCGATTTTGTCGGATATATAGAAATCTTTGTCGTTATCACAGCGGATCCTCAAAGAAAC
Cephalanteropsis_longipes      ATGTATTTAAA-------------TAG---------CAGAATTACAAGG--------ATATTT-AGATTGAAAAAAG-------------ATAGATT-------TCGGCAACAAAACTTCCTATATCCACTACTCCTTCAGGAGTATAT-TTACTCACTTGCTCATTATCATAGCTTCAATAGTTTTATTTTTTACGAA-CCTGCGGAAA-TTATCGGTTATGACAAG------AAATCTAGTTTAGTACTTGTGAAACGTTTAATTATTCGAATGTATCAA---------CAGAAATATTTGATTTCTTC---------GGTGAATGATTCTAACCAAA---------AGGAAAATGGATTTTTGGGGGGGCACAAGAATTCTTTTTCTTCTCATTTTTCTTCTAAAATGGTATCAGAAGGCTTTGGAGTCATTCTGGAAATTCCATTCTCGTCGCGATTAGTATCTTCCCTTGAAGAAAAA---------AGAATACCAAAATCTCAGAATTTAC-GATCTATTCATTCAATATTTTCCTTTTTAGAGGATAAATTATCACATTTAAATTATGTGTCAGATCTACTAATACCTCATCCCATCCATCTGGAAATCTTGGTTCAAATCCTTCAATGCTGGATCAAAGATGTTCCTTCTTTGCATTTATTGCGATTGTTTTTCCACAAATATCATAATTTG---AATAGTATCATTACTTCAAA------------GAAATCCATTTACGTCTTT---------TCAAAAAGAAATAAAAGATTCTTTTGGTTCCTACATAATTCTTATGTATATGAATGCGAATATCTATTCCTGTTTCTTCGTAAAAAGTCTTCTTATTTACAATCAATATCTTCTGGAGTCTTTCTTGAGCGAACACATTTCTATAGAAAAATAGAATA------TCTTATAGT----------CGTATGTTGTAATTTTTTT----------------------------------CAGA---GGATCCT---------ATGGTTCCTCAAAGATACTTTCATACATTATGTTCGATATCAAGGAAAAGCAATTCTGGCTTCAAA-AGGAA--CTTTTATTGTGATGAATAAATGGAAATTTCATCTTGTAAATTTTTGGGAATCTTATTTTCACTTTTGGTTTCAACCTTATAGGATCCATATAAAACAATTACCCAACTATTCTTTTT---------CTTTTCTGGGGTATTTTTCAAGTGTATTAAAAAATCCTTTGGTAGTAAGAAATCAAATGCTAGAGAATTCATTTCTAATAAATAATCTGACTAAGAAATTAGATACCATAGCCCCAGTTATTTCTCTTATTGGATCATTGTCGAAAGCTCAATTTTGTACTGTATTGGGTCATCCTATTAGTAAACCGATCTGGACCAATTTATCGGATTCTGATATTCTTGATCGATTTTGTCAGATATCTAGAAATCTTTGTCGTTATCACAGCGGATCCTCAAAGAAAC
Barkeria_spectabilis           ????????????????????????????????????CAG-ATTACAAGG--------ATATTT-AGATTGAAAAAAG-------------ATAGATT-------TCGGCAACAAAACTTCCTATATCCGCTACTCTTTCAGGAATATAT-TTACTCACTTGCTCATTATCATAACTTCAATAGTTTTATTTTTTACGAA-CCTGTGGAAA-TTATCGGTTATGACAAT------AAATCTAGTTTAGTACTTGTGAAACGTTTAATTACTCGAATGTATCAA---------CAGAAATCTTTGATTTCTTC---------GGTGAATGATTCTAACCAAA---------A------TGAATTTT---GGGGGCACAATAATTCTTTTTCTTCTCATTTTTATTCTCAAATGGTATCAGAAGGTTTTGGAGTCATTCTGGAAATTCCATTCTCGTCGCGATTAGTATCTTCCCTTGAAGAAAAA---------AGAATACCAAAATATCAGAATTTAC-GATCTATTCATTCAATATTTCCCTTTTTAGAGGATAAATTATTACATTTCAATTATGTGTCAGATCTACTAATACCCCATCCCATCCATTTGGAAATCTTGGTTCAAATCCTTCAATGCTGGATCAAAGATGTTCCTTCTTTGCATTTATTACGATTGTTTTTCCACGAATATCATAATTTG---AATAGTCTCATTACTTCAAA------------GAAATCCATTTACGTCTTT---------TCAAAAAGAAAGAAAAGATTCTTTTGGTTCTTACATAATTCTTATGTATATGAATGCGAATATCTATTCCTGTTTCTTCGTAAACAGTCTTCTTATTTACGATCAATATCTTCTGGAATCTTTCTTGAGCGAACACATTTCTATGGAAAAATAGAATA------TCTTATAGT----------CGTGTGTTGTAATTCTTTT----------------------------------CAGA---GGATTCT---------ATGGTTCCTCAAAGATACTTTCATACATTATGTTCGATATCAAGGAAAAGCGATTCTGGCTTCAAA-AGGGA--CTCTTATTCTGATGAAGAAATGGAAATTTCATCTTGTGAATTTTTGGCAATATTATTTTCACTTTTGGTTTCAACCTTATAGGATCCATATAAAGCAATTACCCAACTATTCCTTCT---------CTTTTCTGGGGTATTTTTCAAGTGTACTAAAAAATCCTTTGATAGTAAGAAATCAAATGCTAGAGAATTCATTTCTAATAAAAACTTTGACTAAGAAATTAGATACCATAGCCCCGGTTATTTCTATTATTGGATCATTGTCGAAAGCTCAATTTTGTACTGTATTGGGTCATCCTATTAGTAAACCGATCTGGACCAATTTATCGGATTCTGATATTCTTGATCAATTTTGTCGGATATGTAGAAATCTTTGTCGTTATCACAGCGGATCCTCAAAGAAAC
Cattleya                       ATGTATTTAAA-------------TGG---------CAGGATTACAAGG--------ATATTT-AGATTGAAAAAAG-------------ATAGATT-------TCGGCAACAAAACTTCCTATATCCGCTACTCTTTCAGGAATATAT-TTACTCACTTGCTCATTATCATAGCTTCAATAGTTTGATTTTTTACGAA-CCTGTGGAAA-TTATTGGTTATGACAAT------AAATCTAGTTTAGTACTTTTGAAACGTTTAATTACTCGAATGTATCAA---------CAGAAATCTTTGATTTCTTC---------GGTGAATGATTCTAACCAAA---------A------TGAATCTT---GGGGGCACAAGAATTCTTTTTCTTCTCATTTTTCTTCTCAAATGGTATCAGAAGGTTTTGGAGTCATTCTGGAAATTCCATTCTCGTCGCGATTAGTATCTTCCCTTGAAGAAAAA---------AGAATACCAAAATCTCAGAATTTAC-GATCTATTCATTCAATATTTCCCTTTTTAGAGGATAAATTATTACATTTAAATTATGTGTCAGATCTACTAATACCCCATCCCATCCATCTGGAGATCTTGGTTCAAATCCTTCAATGCTGGATCAAAGATGTTCCTTCTTTGCATTTCTTACGATTGTTTTTCCACGAATATCATAATTTG---AATAGTCTCATTACTTCAAA------------GAAATCCATTTACGTCTTT---------TCAAAAAGAAAGAAAAGATTCTTTTGGTTCTTACATAATTCTTATGTATATGAATGCGAATATCTATTCCTGTTTCTTCGTAAACAGTCTTCTTATTTACGATCAATATCTTCTGGAGTCTTTCTTGAGCGAACACATTTCTATGGAAAAATAGAATA------TCTTATAGT----------CGTGTGTTGTAATTCTTTT----------------------------------CAGA---GGATCCT---------ATGGTTCCTCAAAGATACTTTCATACATTATGTTCGATATCAAGGAAAAGTGATTCTGGCTTCAAA-AGGGA--CTCTTATTCTGATGAAGAAATGGAAATTTCATCTTGTGAATTTTTGGCAATATTATTTTCACTTTTGGTTTCAACCTTATAGGATCCATATAAAGCAATTACCCAACTATTCCTTCT---------CTTTTCTGGGGTATTTTTCAAGTGTACTAAAAAATCCTTTGATAGTAAGAAATCAAATGCTAGAGAATTCATTTCTAATAAATACTCTAACTAAGAAATTAGATACCATAGCCCCGGTTATTTCTATTATTGGATCATTGTCGAAAGCTCAATTTTGTACTGTATTGGGTCATCCTATTAGTAAACCGATCTGGACCAATTTATCGGATTCTGATATTCTTGATCAATTTTGTCGGATATGTAGAAATCTTTGTCGTTATCACAGCGGATCCTCAAAGAAAC
Cattleya_leopoldia             ATGTATTTAAA-------------TGG---------CAGGATTACAAGG--------ATATTT-AGATTGAAAAAAG-------------ATAGATT-------TCGGCAACAAAACTTCCTATATCCGCTACTCTTTCAGGAATATAT-TTACTCACTTGCTCATTATCATAGCTTCAATAGTTTTATTTTTTACGAA-CCTGTGGAAA-TTATTGGTTATGACAAT------AAATCTAGTTTAGTACTTGTGAAACGTTTAATTACTCGAATGTATCAA---------CAGAAATCTTTGATTTCTTC---------GGTGAATGATTCTAACCAAA---------A------TGAATCTT---GGGGGCACAAGAATTCTTTTTCTTCTCATTTTTCTTCTCAAATGGTATCAGAAGGTTTTGGAGTCATTCTGGAAATTCCATTCTCGTCGCGATTAGTATCTTCCCTTGAAGAAAAA---------AGAATACCAAAATCTCAGAATTTAC-GATCTATTCATTCAATATTTCCCTTTTTAGAGGATAAATTATTACATTTAAATTATGTGTCAGATCTACTAATACCCCATCCCATCCATCTGGAGATCTTGGTTCAAATCCTTCAATGCTGGATCAAAGATGTTCCTTCTTTGCATTTATTACGATTGTTTTTCCACGAATATCATAATTTG---AATAGTCTCATTACTTCAAA------------GAAATCCATTTACGTCTTT---------TCAAAAAGAAAGAAAAGATTCTTTTGGTTCTTACATAATTCTTATGTATATGAATGCGAATATCTATTCCTGTTTCTTCGTAAACAGTCTTCTTATTTACGATCAATATCTTCTGGAGTATTTCTTGAGCGAACACATTTCTATGGAAAGATAGAATA------TCTTATAGT----------CGTGTGTTGTAATTCTTTT----------------------------------CAGA---GGATCCT---------ATGGTTCCTCAAAGATACTTTCATACATTATGTTCGATATCAAGGAAAAGCGATTCTGGCTTCAAA-AGGGA--CTCTTATTCTGATGAAGAAATGGAAATTTCATCTTGTGAATTTTTGGCAATATTATTTTCACTTTTGGTTTCAACCTTATAGGATCCATATAAAGCAATTACCCAACTATTCCTTCT---------CTTTTCTGGGGTATTTTTCAAGTGTACTAAAAAATCCTTTGATAGTAAGAAATCAAATGCTAGAGAATTCATTTCTAATAAATACTCTAACTAAGAAATTAGATACCATAGCCCCGGTTATTTCTATTATTGGATCATTGTCGAAAGCTCAATTTTGTACTGTATTGGGTCATCCTATTAGTAAACCGATCTGGACCAATTTATCGGATTCTGATATTCTTGATCAATTTTGTCGAATATGTATAAATCTTTGTCGTTATCACAGCGGATCCTCAAAGAAAC
Rhyncholaelia_digbyana         ATGTATTTAAA-------------TGG---------CAGGATTACAAGG--------ATATTT-AGATTGAAAAAAG-------------ATAGATT-------TCGGCAACAAAACTTCCTATATCCGCTACTCTTTCAGGAATATAT-TTACTCACTTGCTCATTATCATAGCTTCAATAGTTTGATTTTTTACGAA-CCTGTGGAAA-TTATCGGTTATGACAAT------AAATCTAGTTTAGTACTTGTGAAACGTTTAATTACTCGAATGTATCAA---------CAGAAATCTTTGATTTCTTC---------GGTGAATGATTCTAACCAAA---------A------TGAATCTT---GGGGGCACAAGAATTCTTTTTCTTCTCATTTTTCTTCTCAAATGGTATCAGAAGGTTTTGGAGTCATTCTGGAAATTCCATTCTCGTCGCGATTAGTATCTTCCCTTGAAGAAAAA---------AGAATACCAAAATCTCAGAATTTAC-GATCTATTCATTCAATATTTCCCTTTTTAGAGGATAAATTATTACATTTAAATTATGTGTCAGATCTACTAATACCCCATCCCATCCATCTGGAGATCTTGGTTCAAATCCTTCAATGCTGGATCAAAGATGTTCCTTCTTTGCATTTATTACGATTGTTTTTCCACGAATATCATAATTTG---AATAGTCTCATTACTTCAAA------------GAAATCCATTTACGTCTTT---------TCAAAAAGAAAGAAAAGATTCTTTTGGTTCTTACATAATTCTTATGTATATGAATGCGAATATCTATTCCTGTTTCTTCGTAAACAGTCTTCTTATTTACGATCAATATCTTCTGGAGTCTTTCTTGAGCGAACACATTTCTATGAAAAAATAGAATA------TCTTATAGT----------CGTGTGTTGTAATTCTTTT----------------------------------CAGA---GGATCCT---------ATGGTTCCTCAAAGATACTTTCATACATTATGTTCGATATCAAGGAAAAGCGATTCTGGCTTCAAA-AGGGA--CTCTTATTCTGATGAAGAAATGGAAATTTCATCTTGTGAATTTTTGGCAATATTATTTTCACTTTTGGTTTCAACCTTATAGGATTCATATAAAGCAATTACCCAACTATTCCTTCT---------CTTTTCTGGGGTATTTTTCAAGTGTACTAAAAAATCCTTTGATAGTAAGAAATCAAATGCTAGAGAATTCATTTCTAATAAATACTCTGACTAAGAAATTAGATACCATAGCCCCGGTTATTTCTATTATTGGATCATTGTCGAAAGCTCAATTTTGTACTGTATTGGGTCATCCTATTAGTAAACCGATCTGGACCAATTTATCGGATTCTGATATTCTTGATCAATTTTGTCGGATATGTAGAAATCTTTGTCGTTATCACAGCGGATCCTCAAAGAAAC
Sophronitis_cernua             ATGTATTTAAA-------------TGG---------CAGGATTACAAGG--------ATATTT-AGATTGAAAAAAG-------------ATAGATT-------TCGGCAACAAAACTTCCTATATCCGCTACTCTTTCAGGAATATAT-TTACTCACTTGCTCATTATCATAGCTTCAATAGTTTGATTTTTTACGAA-CCTGTGGAAA-TTATTGGTTATGACAAT------AAATCTAGTTTAGTACTTGTAAAACATTTAATTACTCGAATGTATCAA---------CAGAAATCTTTGATTTCTTC---------GGTGAATTATTCTAACCAAA---------A------TGAATATT---GGGGACACAAGGATTCTTTTTCTTCTCATTTTTATTCTCAAATGGTATCAGAAGGTTTTGGAGTCATTCTGGAAATTCCATTCTCGTCGCGATTAGTATCTTCCCTTGAAGAAAAA---------AGAATACCAAAATCTCAGAATTTAC-GATCTATTCATTCAATATTTCCCTTTTTAGAGGATAAATTATTACATTTAAATTATGTGTCAGATCTACTAATACCCCATCCCATCCATCTGGAAATCTTGGTTCAAATCCTTCAATGCTGGATCAAAGATGTTCCTTCTTTGCATTTATTACGATTGTTTTTCCACGAATATCATAATTTG---AATAGTCTCATTACTTCAAA------------GAAATCCATTTACGTCTTT---------TCAAAAACAAAGAAAAGATTCTTTTGGTTCTTACATAATTCTTATGTATATGAATGCGAATATCTATTCCTGTTTCTTCGTAAACAGTCTTCTTATTTACGATCAATATCTTCTGGAGTCTTTCTTGAGCGAACACATTTCTATGGAAAAATAGAATA------TCTTATAGT----------CGTGTGTTGTAATTCTTTT----------------------------------CAGA---GGATCCT---------ATGGTTCCTCAAAGATACTTTCGTACATTATGCTCGATATCAAGGAAAAGCAATTCTGGCTTCAAA-AGGGA--CTCTTATTCTGATGAAGAAATGGAAATTTCATCTTGTGAATTTTTGGCAATATTATTTTCACTTTTGGTTTCAACCTTATAGGATCCATATAAAGGAATTACCCAACTATTCCTTCT---------CTTTTCTGGGGTATTTTTCAAGTGTACTAAAAAATCCTTTGATAGTAAGAAATCAAATGCTAGAGAATTCATTTCTAATAAATACTCTAACTAAGAAATTAGATACCATAGCCCCGGTTATTTCTATTATTGGATCATTGTCGAAAGCTCAATTTTGTACTGTATTGGGTCATCCTATTAGTAAACCGATCTGGACCAATTTATCGGATTCTGATATTCTTGATCAATTTTGTCGGATATGTAGAAATCTTTGTCGTTATCACAGCGGATCCTCAAAGAAAC
Epidendrum_rigidum             ATGTATTTAAA-------------TGG---------CAGGATTACAAGG--------ATATTT-AGATTGAAAAAAG-------------ATAGATT-------TCGGCAACAAAACTTCCTATATCCGCTACTCTTTCAGGAATATAT-TTACTCACTTGCTCATTATCATAACTTAAATAGTTTGATTTTTTACGAA-CCTGTGGAAA-TTATCGGTTATGACAAT------AAATCTAGTTTAGTACTTGTGAAACGTTTAATTACTCGAATGTATCAA---------CAGAAATCTTTGATTTCTTC---------GGTGAATGATTCTAGCCAAA---------A------TGAATTTT---GGGGGCACAAGAATTCTTTTTCTTCTCATTTTTCTTCTCAAATGGTATCAGAAGGTTTTGGAGTCATTCTGGAAATTCCATTCTCGTCGCGATTAGTATCTTCCCTTGAAGAAAAA---------AGAATACCAAAATCTCAGAATTTAC-GATCTATTCATTCAATATTTCCTTTTTTAGAGGATAAATTATTACATATAAATTATGTGTCAGATCTACTAATACCCCATCCCATCCATCTGGAGATCTTGGTTCAAATCCTTCAATGCTGGATCAAAGATGTTCCTTCTTTGCATTTATTACGATTGTTTTTCCACGAATATCATAATTTG---AATAGTCTCATTACTTCAAA------------GAAATCCATTTACGTCTTT---------TCAAAAAGAAAGAAAAGATTCTTTTGGTTCTTACATAATTCTTATGTATATGAATGCGAATATCTATTCCTGTTTCTTCGTAAACAGTCTTCTTATTTACGATCAATATCTTCTGGAGTCTTTCTTGAGCGAACACATTTCTATGGAAAAATAGAATA------TCTTCTAGT----------TGTGTGTTGTAATTCTTTT----------------------------------CAGA---GGATCCT---------ATGGTTCCTCAAAGATACTTTCATACATTATGTTCGATATCAAGGAAAAGTGATTCTGGCTTCAAA-AGGGA--CTCTTATTCTGATGAAGAAATGGAAATTTCATCTTGTGAATTTTTGGCAATATTATTTTCACTTTTGGTTTCAACCTTATAGGATTCATATAAAGCAATTACTAAACTATTCCTTTT---------CTTTTCTGGGATATTTTTCAAATGTACTAAAAAAGCATTTGATAGTAAGAAATCAAATGCTAGAGAATTCATTTCTAATAACTACTTTGACTAAGAAATTAGATACTATAGCCCCGGTTATTTCTATTATTGGATCATTGTCGAAAGCTCAATTTTGTACTGTATTGGGTCATCCTATTAGTAAACCGATCTGGACCAATTTATCGGATTCTGATATTTTTGATCAATTTTGTCGGATATGTAGAAATCTTTGTCATTATCACAGCGGATCCTCAAAGAAAC
Oerstedella_antrechia          ATGTATTTAAA-------------TGG---------CAGGATTACAAGG--------ATATTT-AGATTGAAAAAAT-------------ATAGATT-------TCGGCAACAAAACTTCCTATATCCGCTACTCTTTCAGGAATATAT-TTACTCACTTGCTCATTATCATAACTTCAATAGTTTGATTTTTTACGAA-CCTGTGGAAA-TTATCGGTTATGACAAT------AAATCTAGTTTAGTACTTGTGAAACGTTTAATTATTCGAATGTATCAA---------CAGAAATCTTTGATTTCTTC---------GGTGAATGATTCTAGCCAAA---------A------TGAATTTT---GGGGACACAAGAATTCTTTTTCTTCTCATTTTTCTTCTCAAATGGTATCAGAAGGTTTTGGAGTCATTCTGGAAATTCCATTCTCGTCGCGATTAGTATCTTCCCTTGAAGAAAAA---------AGAATACCAAAATATCAGAATTTAC-GATCTATTCATTCAATATTTCCTTTTTTAGAGGATAAATTATTACATATAAATTATGTGTCAGATCTACTAATACCCCATCCCATCCATCTGGAGATCTTGGTTCAAATCCTTCAATGCTGGATCAAAGATGTTCCTTCTTTGCATTTATTACGATTGTTTTTCCACGAATATCATAATTTG---AATAGTCTCATTACTTCAAA------------GAAATCCATTTACGTCTTT---------TCAAAAAGAAAGAAAAGATTCTTTTGGTTCTTACATAATTCTTATGTATATGAATGCGAATATCTATTCCTGTTTCTTCGTAAACAGTCTTCTTATTTACGATCAATATCTTCTGGAGTCTTTCTTGAGCGAACACATTTCTATGGAAAAATAGAATA------TCTTATAGT----------CGTGTGTTGTAATTCTTTT----------------------------------CAGA---GGATCCT---------ATGGTTCCTCAAAGATACTTTCATACATTATGTTCGATATCAAGGAAAAGTGATTCTGGCTTCAAA-AGGGA--CTCTTATTCTGATGAAGAAATGGAAATTTCATCTTGTGAATTTTTGGCAATATTATTTTCACTTTTGGTTTCAACCTTATAGGATCCATATAAAGCAATTACTCAACTATTCCTTTT---------CTTTTCTGGGATATTTTTCAAGTGTACTAAAAAATCATTTGATAGTAAGAAATCAAATGCTAGAGAATTCATTTCTAATAAATACTTTGACTAAGAAATTAGATACTATAGCCCCGGTTATTTCTATTATTGGATCATTGTCGAAAGCTCAATTTTGTACTGTATTGGGTCATCCTATTAGTAAACCGATCTGGACCAATTTATCGGATTCTGATATTCTTGATCAATTTTGTCGGATATGTAGAAATCTTTGTCGTTATCACAGCGGATCCTCAAAGAAAC
Nanodes_medusae                ATGTATTTAAA-------------TGG---------CAGGATTACAAGG--------ATATTT-AGATTGAAAAAAG-------------ATAGATT-------TCGGCAACAAAACTTCCTATATCCGCTACTCTTTCAGGAATATAT-TTACTCACTTGCTCATTATCATAACTTCAATAGTTTTATTTTTTACGAA-CCTGTGGAAA-TTATTGGTTATGACAAT------AAATCTAGTTTAGTACTTGTGAAACGTTTAATTACTCGAATGTATCAA---------CAGAAATCTTTGATTTCTTC---------GGTGAATGATTCTAACCAAA---------A------TGAATTTT---GGGGGCACAAGAATTCTTTTTCTTCTCATTTTTCTTCTCAAATGGTATCAGAAGGTTTTGGAGTCATTCTGGAAATTCCATTCTCGTCGCGATTAGTATCTTCCCTTGAAGAAAAA---------AGAATACCAAAATCTCAGAATTTAC-GATCTATTCATTCAATATTTCCTTTTTTAGAGGATAAATTATTACATTTAAATTATGTGTCAGATCTACTAATACCCCATCCCATCCATCTGGAGATCTTGGTTCAAATCCTTCAATGCTGGATCAAAGATGTTCCTTCTTTGCATTTATTACGATTGTTTTTCCACGAATATCATAATTTG---AATAGTCTTATTACTTCAAA------------GAAATCCATTTACGTCTTT---------TCAAAAAGAAAGAAAAGATTCTTTTTGTTCTTACATAATTCTTATGTATATGAATGCGAATATCTATTCCTGTTTCTTCGTAAACAGTCTTCTTATTTACGATCAGTATCTTCTGGAGTCTTTCTTGAGCGAACACATTTCTATGGAAAAATAGAATA------TCTTATAGT----------CGTGTGTTGTAATTCTTTT----------------------------------CAGA---GGATCTT---------ATGGTTCCTCAAAGATACTTTCATACATTATGTTCGATATCAAGGAAAAGTGATTCTGGCTTCAAA-AGGGA--CTCTCATTCTGATGAAGAAATGGAAATTTCATCTTGTGCATTTTTGGCAATATTATTTTCACTTTTGGTTTCAACCTTATAGGATCCATATAAAGCAATTACTCAACTATTCCTTCT---------CTTTTCTGGGATATTTTTCAAGTGTACTAAAAAAACCTTTGATAGTAAGAAATCAAATGCTAGAGAATTCATTTCTAATAAATACTTTGACTAAGAAATTAGATACTATAGCTCCGGTTATTTCTATTATTGGATCATTGTCGAAAGCTCAATTTTGTACTGTATTGGGTCATCCTATTAGTAAACCGATCTGGACCAATTTATCGGATTCTGATATTCTTGATCAATTTTGTCGAATATGTAGAAATCTTTGTCATTATCACAGCGGATCCTCAAAGAAAC
Porpax_schlechterianum         ATGTATTTAAA-------------TGG---------CAGGATTACAAGG--------ATATTT-AGATTGAAAAAAG-------------ATATATT-------TTGGCAACAAAACTTCCTATATCCGCTACTCTTTCAGGAATATAT-TTACTCACTTGCTCATTATCATAACTTCAATAGTTTGATTTTTCATGAA-CCTGTGGAAA-TTATTGGTTATGACAAT------AAATCTAGTTTAGTACTTGTGAAACGTTTAATTACTCGAATGTATCAA---------CAGAAATCTTTGATTTCTTC---------GTTGAATGATTCTAACCAAA---------A------TGAATTTT---GGGGGCACAAGAATTCTTTTTCTTCTCATTTTTCTTCTCAAATGGTATCAGAAGGTTTTGGAGTCATTCTGGAAATTCCATTCTCGTCGCGATTAGTATCTTCCCTTGAAGAAAAA---------AGAATACCAAAATCTCAGAATTTAC-GATCTATTCATTCAATATTTCCTTTTTTAGAGGATAAATTATTACATTTAAATTATGTGTCAGATCTACTAATACCCCATCCCATCCATCTGGAGATCTTGGTTCAAATCCTTCAATGCTGGATCAAAGATGTTCCTTCTTTGCATTTATTACGATTGTTTTTCCACGAATATCATAATTTG---AATAGTCTCATTACTTCAAA------------GAAATCCATTTACGTCTTT---------TCAAAAAGAAAGAAAAGATTCTTTTTGTTCTTACATAATTCTTATGTATATGAATGCGAATATCTATTCCTGTTTCTTCGTAAACAGTCTTCTTATTTACGATCAATATCTTCTGGAGTCTTTCTTGAGCGAACACATTTCTATGGAAAAATAGAATA------TCTTATAGT----------CGTGTGTTGTAATTCTTTT----------------------------------CAGA---GGATCCT---------ATGGTTCCTCAAAGATACTTTCATACATTATATTCGATATCAAGGAAAAGTGATTCTGGCTTCAAA-AGGGA--CTCTTATTCTGATGAAGAAATGGAAATTTCATCTTGTGAATTTTTGGCAATATTATTTTCACTTTTGGTTTCAACCTTATAGGATCCATATAAAGCAATTACTCAACTATTCCTTCT---------CTTTTCTGGGATATTTTTCAAGTGTACTAAAAAATCCTTTGATAGTAAGAAATCAAATGCTAGAGAATTCATTTCTAATAAATATTTTGACTAAGAAATTAGATACTATAGTCCCGGTTATTTCTATTATTGGATCATTGTCAAAAGCTCAATTTTGTACTGTATTGGGTCATCCTATTAGTAAACCGATCTGGACCAATTTATCGGATTCTGATATTCTTGATCAATTTTGTCGGATATGTAAAAATCTTTGTCGTTATCACAGCGGATCCTCAAAGAAAC
Laelia_gouldiana               ??????????????????????????G---------CAGGATTACAAGG--------ATATTT-AGATTGAAAAAAG-------------ATAGATT-------TCGGCAACAAAACTTCCTATATCCGCTACTCTTTCAGGAATATAT-TTACTCACTTGCTCATTATCATAACTTAAATAGTTTGATTTTTTACGAA-CCTGTGGAAA-TTATCGGTTATGACAAT------AAATCTAGTTTAGTACTTGTGAAACGTTTAATTACTCGAATGTATCAA---------CAGAAATCTTTGATTTCTTC---------GGTGAATGATTCTAACCAAA---------A------TGAATTTT---GGGGGCACAAGAATTCTTTTTCTTCTCATTTTTCTTCTCAAATGGTATCAGAAGGTTTTGGAGTCATTCTGGAAATTCCATTCTCGTCGCGATTAGTATCTTACCTTGAAGAAAAA---------AGAATACCAAAATCTCAGAATTTAC-GATCTATTCATTCAATATTTCCCTTTTTAGAGGATAAATTATTACATTTAAATTATGTGTCAGATCTACTAATACCCCATCCCATCCATCTGGAGATCTTGGTTCAAACCCTTCAATGCTGGATCAAAGATGTTCCTTCTTTGCATTTATTACGATTGTTTTTCCACGAATATCATAATTTG---AATAGTCTCATTACTTCAAA------------GAAATCCATTTACGTCTTT---------TCAAAAAGAAAGAAAAGATTCTTTTGGTTCTTACATAATTCTTATGTATATGAATGCGAATATCTATTCCTGTTTCTTCGTAAACAGTCTTCTTATTTACGATCAATATCTTCTGGAGTCTTTCTTGAGCGAACACATTTCTATGGAAAAATAGAATA------TCTTATAGT----------CGTGTGTTGTAATTCTTTT----------------------------------CAGA---GGATCCT---------ATGGTTCCTCAAAGATACTTTCATACATTATGTTCGATATCAAGGAAAAGCGATTCTGGCTTCAAA-AGGGA--CTCTTATTCTGATGAAGAAATGGAAATTTCATCTTGTGAATTTTTGGCAATATTATTTTCACTTTTGGTTTCAACCTTATAGGATCCATATAAAGCAATTACCCAACTATTCCTTCT---------CTTTTCTGGGGTATTTTTCAAGTGTACTAAAAAATCCTTTGATAGTAAGAAATCAAATGTTAGAGAATTCATTTCTAATAAATACTCTGACTAAGAAATTAGATACCATAGCCCCGGTTATTTCTATTATTGGATCATTGTCGAAAGCTCAATTTTGTACTGTATTGGGTCATCCTATTAGTAAACCGATCTGGACCAATTTATCGGATTCTGATATTCTTGATCAATTTTGTCGGATATGTAGAAATCTTTGTCGTTATCACAGCGGATCCTCAAAGAAAC
Schomburgkia                   ATGTATTTAAA-------------TGG---------CAGGATTACAAGG--------ATATTT-AGATTGAAAAAAG-------------ATAGATT-------TCGGCAACAAAACTTCCTATATCCGCTACTCTTTCAGGAATATAT-TTACTCACTTGCTCATTATCATAACTTCAATAGTTTGATTTTTTACGAA-CCTGTGGAAA-TTATCGGTTATGACAAT------AAATCTAGTTTAGTACTTGTGAAACGTTTAATTACTCGAATGTATCAA---------CAGAAACCTTTGATTTCTTC---------GGTGAATGATTCTAACCAAA---------A------TGAATTTT---GGGGGCACAAGAATTCTTTTTCTTCTCATTTTTCTTCTCAAATGGTATCAGAAGGTTTTGGAGTCATTCTGGAAATTCCATTCTCGTCGCGATTAGTATCTTCCCTTGAAGAAAAA---------AGAATACCAAAATCTCAGAATTTAC-GATCTATTCATTCAATATTTCCCTTTTTAGAGGATAAATTATTACATTTAAATTATGTGTCAGATCTACTAATACCCCATCCCATCCATCTGGAGATCTTGGTTCAAATCCTTCAATGCTGGATCAAAGATGTTCCTTCTTTGCATTTATTACGATTGTTTTTCCACGAATATCATAATTTG---AATAGTCTCATTACTTCAAA------------GAAATCCATTTACGTCTTT---------TCAAAAAGAAAGAAAAGATTCTTTTGGTTCTTACATAATTCTTATGTATATGAATGCGAATATCTATTCCTGTTTCTTCGTAAACAGTCTTCTTATTTACGATCAATATCTTCTGGAGTCTTTCTTGAGCGAACACATTTCTATGGAAAAATAGAATA------TCTTATAGT----------CGTGTGTTGTAATTCTTTT----------------------------------CAGA---GGATCCT---------ATGGTTCCTCAAAGATACTTTCATACATTATGTTCGATATCAAGGAAAAGCGATTCTGGCTTCAAA-AGGGA--CTCTTATTCTGATGAAGAAATGGAAATTTCATCTTGTGAATTTTTGGCAATATTATTTTCACTTTTGGTTTCAACCTTATAGGATCCATATAAAGCAATTACCCAACTATTCCTTCT---------CTTTTCTGGGGTATTTTTCAAGTGTACTAAAAAATCATTTGATAGTAAGAAATCAAATGCTAGAGAATTCATTTCTAATAAATACTTTGACTAAGAAATTAGATACCATAGCCCCGGTTATTTCTATTATTGGATCATTGTCGAAAGCTCAATTTTGTACTGTATTGGGTCATCCTATTAGTAAACCGATCTGGACCAATTTATCGGATTATGATATTCTTGATCAATTTTGTCGGATATGTAGAAATCTTTGTCGTTATCACAGCGGATCCTCAAAGAAAC
Meiracyllium_trinasutum        ATGTATTTAAA-------------TGG---------CAGCATTACAAGG--------ATATTT-AGATTGAAAAAAG-------------ATAGATT-------TCGGCAACAAAACTTCCTATATCCGCTACTCTTTCAGGAATATAT-TTACTCACTTGCTCATTATCATAGCTTCAATAGTTTGATTTTTTACGAA-CCTGTGGAAA-TTATCGGTTATGACAAT------AAATCTAGTTTAGTACTTGTGAAACGTTTAATTATTCGAATGTATCAA---------CAGAAATCTTTGATTTATTC---------GTTTAATGATTCTAACCAAA---------A------TTCATTTT---GGGGGCACAAGAATTCTTTTTCTTCTCATTTTTCTTCTCAAATGGTATCAGAAGGTTTTGGAGTCATTCTGGAAATTCCATTCTCGTCGCGATTAGTATCTTCCCTTGAAGAAAAA---------AGAATACCAAAATATCAGAATTTAC-GATCTATTCATTCAATATTTCCCTTTTTAGAGGATAAATTATTACATTTAAATTATGTGTCAGATCTACTAATACCCCATCCCATCCATCTGGAGATCTTGGTTCAAATCCTTCAATGCTGGATCAAAGATGTTCCTTCTTTGCATTTATTACGATTGTTTTTTCACGAATATCATAATTTG---AATAGTCTCATTACTTCAAA------------GAAACCCATTTACGTCTTT---------TCAAAAAGAAAGAAAAGATTCTTTTGGTTCTTACATAATTCTTATGTATATGAATGCGAATATCTATTCCTGTTTCTTCGTAAACAGTCTTCTTATTTACGATCAATATCTTCTGGAGTCTTTCTTGAGCGAACACATTTCTATGGAAAAATAGAATA------TCTTATAGT----------CGTGTGTTGTAATTCTTTT----------------------------------CAGA---GGATCCT---------ATGGTTCCTCAAAGATACTTTCATACATTATGTTCGATATCAAGGAAAAGCGATTCTGGCTTCAAA-AGGGA--CTCTTATTCTGATGAAGAAATGGAAAATTCATCTTGTGAATTTTTGGCAATATTATTTTCACTTTTGGTTTCAACCTTATAGGATCCATATAAAGCAATTACCCAACTATTCCTTCT---------CTTTTCTGGGGTATTTTTCAAGTGTACTAAAAAATCCTTTGATAGTAAGAAATCAAATGCTAGAGAATTCATTTCTAATAAAGACTCTGACTAAGAAATTAGATACCATAGCCCCGGTTATTTCTATTATTGGATCATTGTCGAAAGCTCAATTTTGTACTGTATTGGGTCATCCTATTAGTAAACCGATCTGGACCAATTTATCGGATTCTGATATTCTTGATCAATTTTGTCGGATATGTAGAAATCTTTGTCGTTATCACAGCGGATCCTCAAAGAAAC
Encyclia_atrpopurpurea         ATGTATTTAAA-------------TGG---------CAGGATTACAAGG--------ATATTT-AGATTGAAAAAAG-------------ATAGATT-------TCGGCAACAAAATTTCCTATATCCGTTACTCTTTCAGGAATATAT-TTACTCACTTGCTCATTATCATAGCTTCAATAGTTTGATTTTTTACGAA-CCTGTGGAAA-TCATCGGTTATGACAAT------AAATCTAGTTTAGTACTTGTGAAACGTTTAATTACTCGAATGTATCAA---------CAGAAATCTTTGATTTATTC---------GGTGAATGATTCTAACCAAA---------A------TGGATTTT---GGGGGCACAAGAATTCTTTTTCTTCTCATTTTTCTTCTCAAATGGTATCAGAAGGTTTTGGAGTCATTCTGGAAATTCCATTCTCGTCGCGATTAGTATCTTCCCTTGAAGAAAAA---------AGAATACCAAAATATCAGAATTTAC-GATCTATTCATTCAATATTTCCCTTTTTAGAGGATAAATTATTACATTTCAATTATGTGTCAGATTTACTAATACCCCATCCCATCCATCTGGAGATCTTGGTTCAAATCCTTCAATGCTGGATCAAAGATGTTCCTTCTTTGCATTTATTACGATTGTTTTTCCACGAATATCATAATTTG---AATAGTCTCATTACTTCAAA------------GAAATCCATTTACGTCTTT---------TCAAAAAGAAAGAAAAGATTCTATTGGTTCTTACATAATTCTTATGTATATGAATGCGAATATCTATTCCTGTTTCTTCGTAAACAGTCTTCTTATTTACGATCAATATCTTCTGGAGTCTTTCTTGAGCGAACACATTTCTATGGAAAAATAGAATA------TCTTATAGT----------CGTGTGTTGTAATTCTTTT----------------------------------CAGA---GGATCCT---------ATGGTTCCTCAAAGATACTTTCATACATTATGTTCGATATCAAGGAAAAGCAATTCTGGCTTCAAA-AGGGA--CTCTTATTCTGATGAAGAAATGGAAATTTCATCTTGTGAATTTTTGGCAATCTTATTTTCACTTTTGGTTTCAACCTTATAGGATCCATATAAAGCAATTACCCAACTATTCCTTCT---------CTTTTCTGGGGTATTTTTCAAGTGTACTAAAAAATCCTTTGATAGTAAGAAATCAAATGCTAGAGAATTCATTTCTAATAAATACTCTAACTAAGAAATTAGATACCATAGCCCCGGTTATTTCTATTATTGGATCATTGTCGAAAGCTCAATTTTGTACTGTATTTGGTCATCCTATTAGTAAACCGATCTGGACCAATTTATCGGATTCTGATATTCTTGATCAATTTTGTCGGATATGTAGAAATCTTTGTCGTTATCACAGCGGATCCTCAAAGAAAC
Leptotes_bicolor               ATGTATTTAAA-------------TGG---------CAGGATTACAAGG--------ATATTT-AGATTGAAAAAAG-------------ATAGATT-------TCGGCAACAAAACTTCCTATATCCGCTACTCTTTCAGGAATATAT-TTACTCACTTGCTCATTATCATAGCTTCAATAGTTTGATTTTTTATGAA-CCTGTGGAAA-TTATCGGTTCTGACAAT------AAATCTAGTTTAGTACTTGTGAAACGTTTAATTACTCGAATGTATCAA---------CAGAAATCTTTGATTTCTTC---------GGTGAATGATTCTAACCAAA---------A------TTCATTTT---GGGGGCACAAGAATTCTTTTTCTTCTCATTTTTCTTCTCAAATGGTATCAGAAGGTTTTGGAGTCATTCTGGAAATTCCATTCTCGTCGCGATTAGTATCTTCCCTTGAAGAAAAA---------AGAATACCAAAATATCAGAATTTAC-GATCTATTCATTCAATATTTCCCTTTTTAGAGGATAAATTATTACATTTAAATTATGTGTCAGATCTACTAATACCCCATCCCATCCATCTGGAGATCTTGGTTCAAATCCTTCAATGCTGGATCAAAGATGTTTCTTCTTTGCATTTATTACGATTGTTTTTCCACGAATATCATAATTTG---AATAGTCTCATTACTTCAAA------------GAAATCCATTTACGTCTTT---------TCAAAAAGAAAGAAAAGATTCTTTTGGTTCTTACATAATTCTTATGTATATGAATGCGAATATCTATTCCTGTTTCTTCGTAAACAGTCTTCTTATTTACGATCAATATCTTCTGGAGTCTTTCTTGAGCGAACACATTTCTATGGAAAAATAGAATA------TCTTATAGT----------CGTGTGTTGTAATTCTTTT----------------------------------CAGA---GGATCCT---------ATGGTTCCTCAAAGATACTTTCATACATTATGTTCGATATCAAGGAAAAGTGATTCTGGCTTCAAA-AGGGA--CTCTTATTCTGATGAAGAAATGGAAATTTCATCTTGTGAATTTTTGGCAATCTTATTTTCACTTTTGGTTTCAACCTTATAGGATCCATATAAAGCAATTACCCAACTATTCCTTCT---------CTTTTCTGGGGTATTTTTCAAGTGTACTAAAAAATCCTTTGATAGTAAGAAATCAAATGCTAGAGAATTCATTTCTAATAAAGACTCTGACTAATAAATTAGATACCATAGCCCCGGTTATTTCTATTATTGGATCATTGTCGAAAGCTCAATTTTGTACTGTATTGGGTCATCCTATTAGTAAACCGATCTGGACCAATTTATCGGATTCTGATATTCTTGATCAATTTTGTCGGATATGTAGAAATCTTTGTCGTTATCATAGCGGATCCTCAAAGAAAC
Isabelia_virginalis            ATGTATTTAAA-------------TGG---------CAGGATTACAAGG--------ATATTT-AGATTGAAAAAAG-------------ATAGATT-------TCGGCAACAAAACTTCCTATATCCGCTACTCTTTCAGGAATATAT-TTACTCACTTGCTCATTATCATAGCTTCAATAGTTTGATTTTTTATGAA-CCTGTGGAAA-TTATCGGTTATGACAAT------AAATCTAGTTTAGTACTTGTGAAACGTTTAATTACTCGAATGTATCAA---------CAGAAATCTTTGATTTCTTC---------GGTGAATGATTCTAACCAAA---------A------TTCATTTT---GGGGGCACAAGAATTCTTTTTATTCTCATTTTTTTTCTCAAATGGTATCAGAAGGTTTTGGAGTCATTCTGGAAATTCCATTCTCGTCGCGATTAGTATCTTCCCTTGAAGAAAAA---------AGAATACCAAAATCTCAGAATTTAC-GATCTATTCATTCAATATTTCCTTTTTTAGAGGATAAATTATTACATTTAAATTATGTGTCAGATCTACTAATACCCCATCCCATCCATCTGGAGATCTTGGTTCAAATCCTTCAATGCTGGATCAAAGATGTTCCTTCTTTGCATTTATTACGATTGTTTTTCCACGAATATCATAATTTG---AATAGTCTCATTACTTCAAA------------GAAAGACATTTACGTCTTT---------TCAAAAAGAAAGAAAAGATTCTTTTGGTTCTTACATAATTCTTATGTATATGAATGCGAATATCTATTCCTGTTTCTTCGTAAACAGTCTTCTTATTTACGATTAATATCTTCTGGAGTCTTTCTTGAGCGAACACATTTCTATGGAAAAATAGAATA------TCTTATAGT----------CGTGTGTTGTAATTCTTTT----------------------------------CAGA---GGATCCT---------ATGGTTCCTCAAAGATACTTTCATACATTATGTTCGATATCAAGGAAAAGCGATTCTGGCTTCAAA-AGGGA--CTCTTATTCTGATGAAGAAATGGAAATTTCATCTTGTGAATTTTTGGCAATCTTATTTTCACTTTTGGTTTCAACCTTATAGGATCCATATAAAGCAATTACCCAACTATTCCTTCT---------CTTTTCTGGGGTATTTTTCAAGTGTACTAAAAAATCCTTTGATAGTAAGGAATCAAATGCTAGAGAATTCATTTCTAATAAATACTCTGACTAACAAATTAGATACCATAGCCCCGGTTATTTCTATTATTGGATCATTGTCGAAAGCTCAATTTTGTACTGTATTGGGTCATCCTATTAGTAAACCGATCTGGACCAATTTATTGGATTCTGATATTCTTGATCAATTTTGTCGGATATGTAGAAATCTTTGTCGTTATCATAGCGGATCCTCAAATAAAC
Artorima_erubescens            ATGTATTTAAA-------------TGG---------CAGAATTACAAGG--------ATATTT-AGATTGAAAAAAG-------------ATAGATT-------TCGGCAACAAAACTTCCTATATCCGCTACTCTTTCAGGAGTATAT-TTACTCACTTGCTCATTATCATAGCTTCAATAGTTTGATTTTTTACGAA-CCTGTGGAAA-TTATCGGTTATGACAAT------AAATCTAGTTTAGTACTTGTGAAACGTTTAATTACTCGAATGTATCAA---------CAGAAATCTTTTCTTTCTTC---------GGTGAATGATTCTAACCAAA---------A------TGAATTTT---GGGGGCACAAGAATTCTTTTTCTTCT------------CAAATGGTATCAGAAGGTTTTGGAGTCATTCTGGAAATTCCATTCTCGTCCCGATTAATATCTTCCCTTGAAGAAAAA---------AGAATACCAAAATCTCAGAATTTAC-AATCTATTCATTCAATATTTCCCTTTTTAGAGGATAAATTATTACATTTCAATTATGTGTCAGATCTACTAATACCCCATCCCATCCATCTGGAGATCTTGGTTCAAATCCTTCAATGCTGGATCAAAGATGTTCCTTCTTTGCATTTATTACGATTGTTTTTCCACGAATATCATAATTTG---AATAGTCTCATTACTTCAAA------------GAAATCCATTTACGTCTTT---------TCAAAAAGAAAAAAAAGATTCTTTTGGTTCTTACATAATTCTTATGTATATGAATGCGAATATCTATTCCTGTTTCTTCGTAAACAGTCTTCTTATTTACGATCAATATCTTCTGGAGTCTTTCTTGAGCGAACACATTTCTATGGAAAAATAGAATA------TCTTATAGT----------CGTGTGTTGTAATTCTTTT----------------------------------CAGA---GGATCCT---------ATGGTTCCTCAAAGATACTTTCATAAATTATGTTCGATATCAAGGAAAAGCAATTCTGGCTTCAAA-AGGGA--CTCTTATTCTGATGAAGAAATGGAAATTTCATCTTGTGAATCTTTGGCAATCTTATTTTCACTTTTGGTTTCAACCTTATAGGATCCATATAAAGCAATTACCTAATTATTCCTTCT---------CTTTTCTGGGGTATTTTTCAAGTGTACTAAAAAATCCTTTGATAGTAAGAAATCAAATGCTAGAGAATTCATTTCTAATAAATACTCTGACTAAGAAATTAGATACCATAGCCCCGGTTATTTCTATTATTGGATCATTGTCGAAAGCTCAATTTTGTACTGTATTGGGTCATCCTATTAGTAAACCGATCTGGACCAATTTATCGGATTCTGATATTCTTGATCAATTTTGTCGGATATGTAGAAATCTTTGTCGTTATCACAGCGGATCCTCAAAGAAAC
Jacquiniella_globosa           ATGTATTTAAA-------------TGG---------CGGGATTACAAGG--------ATATTG-AGATTGAAAAAAG-------------ATAGATT-------TCGGCAACAAAACTTCCTATATCCGCTACTCTTTCAGGAATATAT-TTACTCACTTGCTCATTATCATAGCTTCAATAGTTTGATTTTTTACGAA-CCTGTGGAAT-TTATCGGTTATGACAAT------AAATCTAGTTTAGTACTTGTCAAACGTTTAATTAATCGAATGTATCAA---------CAGAAATCTTTGATTTCTTC---------GGTGAATGATTCTAACCAAA---------A------TGAATTTT---GGGGACACAAGAATTCTTTTTCTTCTTATTTTTCTTCTCAAATGGTATCAGAAGTTTTTGGAGTCATTCTGGAAATTCCATTCTCGTCGCGATTAGTATCTTCTCTTGAAGAAAAA---------AGAATACCAAAATCTCAGAATTTAC-GATCTATTCATTCAATATTTCCTTTTTTAGAGGATAAATTAGCACATTTAAATTATGTGTCAGATCTACTAATACCCCATCCCATCCATCTGGAGATCTTGGTTCAAATCCTTCAATGCTGGATCAAAGATGTTCCTTCTTTGCATTTATTACGATTGTTTTTCCACGAATATCATAATTTG---AATAGTCTCATTACTTCAAA------------TAAATCCATTTACGTCTTT---------TCTAAAAGAAAGAAAAGATTCTTTTTGTTCTTACATAATTCTTATGTATATGAATGCGAATATCTATTCCTGTTTCTTCGTAAACAGTCTTCTTATTTACGATCAATATCTTCTGGAGTCTTTCTTGAGCGAACACATTTCTATGGAAAAATAGAATA------TCTTATAGT----------CGTGTGTTGTAATTCTTTT----------------------------------AATA---GGATCCT---------ATGGTTCCTAAAAGATACTTTCATACATTATGTTCGATATCAAGGAAAAGTGATTCTGGCTTCAAA-AGGGA--CTCTTATTCTGATGAAGAAATGGAAATTTCATCTTGTGAATTTTTGGGAATCTTATTTTCACTTTTGGTTTCAACCTTATAGGATCCATATAAAGCAATTACCCAACTATTCCTTCT---------CTTTTCTGGGGTATTTTTCAAGTGTACTAAAAAATCCTTTGATAGTAAGAAATCAAATGCTAGAGAATTCATTTCTAATAAATACTCTGACTAAGAAATTAGATACCATAGCCCCGGTTATTTCTATTATTGGATCATTGTCGAAAGCTCAATTTTGTACTGTATTGGGTCATCCTATTAGTAAACCGATCTGGACCAATTTATCGGATTCTGATATTCTTGATCAATTTTGTCGGATATGTAGAAATCTTTGTCGTTATCACAGCGGATCCTCAAAGAAAC
Pseudolaelia_vellozicola       ATGTATTTAAA-------------TGG---------CAGGATTACAAGG--------ATATTT-AGATTGAAAAAAG-------------ATAGTTT-------TCGGCAACAAAACTTCCTATATCCACTACTCTTTCAGGAATATAT-TTACTCACTTGCTCATTATCATAGCTTCAATAGTTTGATTTTTTACGAA-CCTGTGGAAA-TTATCGGTTATGACAAT------AAATCTAGTTTAGTACTTGTGAAACGTTTAATTACTCGAATGTATCAA---------CAGAAATCTTTGATTTCTTC---------GGTGAATGATTCTAACCAAA---------A------TGAATTTT---GGGGGCACAAGAATTCTTTTTCTTCTCATTTTTCTTCTCAAATGGTATCAGAAGGTTTTGGAGTCATTCTGGAAATTCCATTCTCGTCGCGATTAGTATCTTCCCTTGAAGAAAAA---------AGAATACCAAAATCTCAGAATTTAC-GATCTATTCATTCAATATTTCCCTTTTTAGAGGATAAATTATTACATTTAAATTATGTGTCAGATCTACTAATACCCCATCCCATCCATCTGGAGATCTTGGTTCAAATCCTTCAATGCTGGATCAAAGATGTTCCTTCTTTGCATTTATTACGATTGTTTTTCCACGAATATCATAATTTG---AATAGTATCATTACTTCAAA------------GAAATCCATTTACGTCTTT---------TCAAAAAGAAAGAAAAGATTCTTTTGGTTCTTACATAATTCTTATGTATATGAATGCGAATATCTATTCCTGTTTCTTCGTAAACAGTCTTCTTATTTACGATCAATATCTTCTGGAGTCTTTCTTGAGCGAACACATTTCTATGGAAAAATAGAATA------TCTTATAGT----------CGTGTGTTGTAATTCTTTT----------------------------------CAGA---GGATCCT---------ATGGTTTCTCAAAGATACTTTCATACATTATGTTCGATATCAAGGAAAAGCGATTCTGGCTTCAAA-AGGGA--CTCTTATTCTGATGAAGAAATGGAAATTTCATCTTGTGAATTTTTGGCAATCTTATTTTCACTTTTGGTTTCAACCTTATAGGATCCATATAAAGCAATTACCCAACTATTCCTTCT---------CTTTTCTGGGGTATTTTTCAAGTGTACTAAAAAATCCTTTGATAGTAAGAAATCAAATGCTAGAGAATTCATTTCTAATAAATACTCTGACTAAGAAATTAGATACCATAGCCCCGGGTATTTCTATTATTGGATCATTGTCGAAAGCTCAATTTTGTACTGTATTGGGTCATCCTATTAGTAAACCGATCTGGACCAATTTATCGGATTCTGATATTCTTGATCAATTTTGTCGGATATGTAGAAATCTTTGTCGTTATCATAGCGGATCCTCAAAGAAAC
Dinema_cubincola               ATGTATTTAAA-------------TGG---------CAGGATTACAAGG--------ATATTT-AGATTGAAAAAAG-------------ATAGATT-------TCGGCAACAAAACTTCCTATATCCGCTACTCTTTCAGGAATATAT-TTACTAACTTGCTCATTATCATAGCTTCAATAGTTTGATTTTTTACGAA-CCTGTGGAAA-TTATCGGTTATGACAAT------AAATCTAGTTTAGTACTTGTGAAACGTTTAATTACTCGAATGTATCAA---------CAGAAATCTTTGATTTCTTC---------GGTGAATGATTCTAACCAAA---------A------TGAATTTT---GGGGGCACAAAAATTCTTTTTCTTCTCATTTTTCTTCTCAAATGGTATCAGAAGGTTTTGGAGTCATTCTGGAAATTCCATTCTCGTCGCGATTAGTATCTTCCCTTGAAGAAAAA---------AGAATACCAAAATATCAGAATTTAC-GATCTATTCATTCAATATTTCCCTTTTTAGAGGATAAATTATTACATTTAAATTATGTGTCAGATCTACTAATACCCCATCCCATCCATCTGGAGATCTTGGTTCAAATCCTTCAATGCTGGATCAAAGATGTTCCTTCTTTGCATTTATTACGATTGTTTTTCCACGAATATCATAATTTG---AATAGTTTCATTACTTCAAA------------GAAATCTATTTACGTCTTT---------TCAAAAAGAAAGAAAAGATTCTTTTTGTTCTTACATAATTCTTATGTATATGAATGCGAATATCTATTCCTGTTTCTTCGTAAACAGTCTTCTTATTTACGATCAATATCTTCTGGAGTCTTTCTTGAGCGAACACATTTCTATGGAAAAATAGAATA------TCTTATAGT----------CGTGTGTTGTAATTCTTTT----------------------------------CAGA---GGATCCT---------ATGGTTCCTCAAAGATACTTTCATACATTATGTTCGATATCAAGGAAAAGCGATTCTGGCTTCAAA-AGGGA--CTCTTATTCTGATGAAGAAATGGAAATTTCATCTTGTGAATTTTTGGCAATCTTATTTTCACTTTTGGTTTCAACCTTATAGGATTCATATAAAGCAATTACCCAACTATTCCTTCT---------CTTTTCTGGGGTATTTTTCAAGTGTACTAAAAAATCATTTGATAGTAAGAAATCAAATGCTAGAGAATTCATTTCTAATAAATACTCTGACTAAGAAATTAGATACCATAGCCCCGGTTATTTCTATTATTGGATCATTGTCAAAAGCTCAATTTTGTACTGTGTTGGGTCATCCTATTAGTAAATCGATCTGGACCAATTTATCGGATTCTGATATTCTTGATCAATTTTGTCGGATATGTAGAAATCTTTGTCGTTATCACAGCGGATCCTCAAAGAAAC
Constantia_cipoensis           ATGTATTTAAA-------------TGG---------CAGGATTACAAGG--------ATATTTGAGATTGAAAAAAG-------------ATAGATT-------TCGGCAACAAAACTTCATAT-TCCGCTACTCTTTCAGGAATATAT-TTACTCACTTGCTCATTATCATAGTTTCAATAGTTTTATTTTTTACGAA-CCTGTGGAAAATTATTGGTTATGACAAT------AAATCTAGTTTAGTACTTGTGAAACGTTTAATTACTCGAATGTATCAA---------CAGAAATCTTTGATTTCTTC---------GGTAAATGATTCTAACCAAA---------A------TGAATTTT---GGGGACACAAGAATTCTTTTTCTTCTCATTTTTCTTCTCAAATGGTATCAGAAGGTTTTGGAGTCATTCTGGAAATTCCATTCTCATCGAGATTAGTATCTTCCCTTGAAGAAAAA---------AGAATACCAAAATCTCAGAATTTAC-GATCTATTCATTCAATATTTCCCTTTTTAGAGGATAAATTATTACATTTAAATTATGTGTCAGATATACTAATACCCCATCCCATCCATCTGGAGATCTTGGTTCAAATCCTTCAATGCTGGATCAAAGATGTTCCTTCTTTGCATTTATTACGATTGTTTTTCCACGAATATCATAATTTG---AATAGTCTCATTACTTCAAA------------GAAATCCATTTACGTCTTT---------TCAAAAAGAAAGAAAAGATTCTTTTGGTTCTTACATAATTCTTATGTATATGAATGCGAATATCTATTCCTGTTTCTTCGTAAACAGTCTTCTTATTTACGATCAATATCTTCTGGAATCTTTCTTGAGCGAACACATTTCTATGGAAAAATAGAATA------TCTTATAGT----------TGTGTGTTGTAATTCTTTT----------------------------------CAGA---GGATCCT---------ATGGTTCCTCAAAGATACTTTCATACATTATGTTCGATATCAAGGAAAAGCAATTCTGGCTTCAAA-AGGGA--CTCTTATTCTGATGAAGAAATGGGAATCTCATCTTGTGAATTTTTGGCAATCTTATTTTCACTTTTGGTTTCAACCTTATAGGATCCATATAAGGCAATCACCCAACTATTCCTTCT---------CTTTTCTGGGTTATTTTTCAAGTGTACTAAAAAATCCTTTGATAGTAAGAAATCAAATGCTAGAGAATTCATTTCTAATAAATACTATGACTAATAAATTAGATACCATAGCCCCGGTTATTTCTATTATTGGATCATTGTCGAAAGCTCAATTTTGTACTGTATTGGGTCATCCTATTAGTAAACCGATCTGGACCAATTTATCGGATTCTGATATTCTTGATCAATTTTGTCGGATATGTAGAAATCTTTGTCGTTATCATAGCGGATCCTCAAAGAAAC
Arpophyllum_giganteum          ATGTATTTAAA-------------TGG---------CAGGATTACAAGG--------ATATTT-AGATTGAAAAAAG-------------ATATATT-------TCGGCAACAAAACTTCCTATATCCGCTACTCCTTCAGGAGTATAT-TTACTCACTTGCTCATTATCATAGCTTCAATAGTTTGATTTTTTACGAA-CCTGTGGAAA-TTATTGGTTATGACAAT------AAATTTAGTTTAGTACTTGTGAAACGTTTAATTACTCGAATGTATCAA---------CAGAAATCCTTGATTTCTTC---------GGTGAATGATTCTAACCAAA---------A------TGAATTTT---GGGGGCACAAGAATTCTTTTTCTTCTCATTTTTCTTCTCAAATGGTATCAGAAGGTTTTGGAGTCATTCTGGAAATTCCATTCTCGTCGCGATTAGTATCTTCCCTTGAAGAAAAA---------AGAATACCAAAATCTCAGAATTTAC-GATCTATTCATTCAATATTTCCCTTTTTAGAGGATAAATTATTACATTTAAATTATGTGTCAGATCTACTA-TACCCCATCCCATCCATCTGGAGATCTTGGTTCAAATCCTTCAATGCTGGATCAAAGATGTTCCTTCTTTGCATTTATTACGATTGTTTTTCCACGAATATCATAATTTG---AATAGTCTCATTACTTCAAA------------GAAATCCATTTACGTCTTT---------TCAAAAAGAAAGAAAAGATTCTTTTGGTTCCTACATAATTCTTATGTATATGAATGCGAATATATATTCCTGTTTCTTCGTAAACAGTCTTCTTATTTACGATCAATATCTTCTGGAGTCTTTCTTGAGCGAACACATTTCTATGGAAAAATAGAATA------TCTTAGAGT----------CGTGTGTTGTAATTCTTTT----------------------------------CAGA---GGATCCT---------ATGGTTCCTCAAAGATACTTTCATACATTATGTTCGATATCAAGGAAAAGCGATTCTGGCTTCAAA-AGGGA--CTCTTATTCTGATCAAGAAATGGAAATTTCATCTTGTGAATTTTTGGCAATCTTATTTTCACTTTTGGTTTCAACCTTATAGGATCCATATAAAACAATTACCCAACTATTCCTTCT---------CTTTTCTGGGGTATTTTTCAAGTGTACTAAAAAATCCTTTGATAGTAAGAAATCAAATGCTAGAGAATTCATTTCTAATAAATACTCTGACTACGAAATTAGATACCATAGCCCCAGTTATTTCTATTATTGGATCCTTGTCAAAAGCTCAATTTTGTACTGTATTGGGTCATCCTATTAGTAAACCGATCTGGACCAATTTATCGGATTCTGATATTCTTGATCAATTTTGTCGGATATGTAGAAATCTTTGTCGTTATCACAGCGGATCCTCAAATAAAC
Rhynchopera                    ATGTATTTAAA-------------TGG---------CAGTATTACAAGG--------ATATTT-AGATTGAAAAAAA-------------ATAGTTT-------TCGGCAACAAAACTTCCTATATCCGCTACTCCTTCAGGAGTATAT-TTACTCACTTGCTCATTATCATAGCTTCAATAGTTTGATTTTTTACGAA-CCTGTGGAAA-TTATGGGTTATGACAAT------AAATCTAGTTTAGTACTTGTGAAACGTTTAATTACTCGAATGTATCAA---------CAGAAATCTTTGATTTCTTC---------GTTGAATGATTCTAACCAAA---------A------TGTATTTT---GGGAGCACAAGAATTCTTTTTCTTCTCATTTTTCTTCTCAAATGGTATCAGAAGGTTTTGGAGTCATTCTGGAAATTCCATTCTCGTCACGATTAGTATCTTCCCTTGAAGAAAAA---------AGAATACCAAAATATCAGAATTTAC-GATCTATTCATTCAATATTTCCCTTTTTAGAGGATAAATTATCACATTTAAATTATGTGTCAGATCTACTAATACCCCATCCCATCCATCTGGAGATCTTGGTTCAAATCCTTCAATGTTGGATCAAAGATGTTCCTTCTTTGCATTTATTGCGATTGTTTTTCCACGAATATCATATTTTG---AATAGTCTCATTACTTCAAA------------TAAATCCATTTACGTCTTT---------TCAAAAAGAAAGAAAAGATTCTTTTGGTTCCTACATAATTCTTATGTATATGAATGCGAATATCTATTCCTGTTTCTTCGTAAACAGTCTTCTTATTTACGATCAATATCTTCTGGAGTCTTTCTTGAACGAACACATTTCTATGGAAAAATAGAATA------TCTTATAGT----------CGTGTGTTGTAATTCTTTT----------------------------------CAGA---GGATCTT---------ATGGTTCCTCAAAGATACTTTCATACATTATGTTCGATATCAAGGAAAAGCGATTCTGGCTTCAAA-AGGGA--CTCTTATTCTGATGAAGAAATGGAAATTTCATCTTGTGAATTTTTGGCAATCTTATTTTCACTTTTGGTTTCAACCTTATAGGATCCTTATAAAGCAATTACCCAACTATTCTTTCT---------CTTTTCTGGGGTATTTTTCAAGTGTACGAAAAAATCCTTTGGTAGTAAGAAATCAAATGCTAGAGAATTCATTTATAATAAATGCTCTGACTAATCAATTAGATAGCATAGTCCCAGCTATTTCTCTTATTGGATCATTGTCGAAAGCTCAATTTTGTACTGTATTGGGTCATCCTATTAGTAAACCGATCTGGACCGATTTATCGGATTCTGATATTCTTGATCGATTTTGTCGGATATGTAGAAATCTTTGTCGTTATCACAGTGGATCCTCTAAGAAAC
Physothalis_harlingi           ATGTATTTAAA-------------TGG---------CAGTATTACAAGG--------ATATTT-AGATTGAAAAAAA-------------ATAGTTT-------TCGGCAACAAAACTTCCTATATCCGCTACTCCTTCAGGAGTATAT-TTACTCACTTGCTCATTATCATAGCTTCAATAGTTTGATTTTTTACGAA-CCTGTGGAAA-TTCTTGGTTATGACAAT------AAATCTAGTTTAGTACTTGTGAAACGTTTAATTACTCGAATGTATCAA---------CAGAAATCTTTGATTTCTTC---------GTTGAATGATTCTAACCAAA---------A------TGGATTTT---GGGGGCACAAGAATTCTTTCTCTTCTCATTTTTCTTCTCAAATGGTATCAGAAGGTTTTGGAATCATTCTGGAAATTCCATTCTCGTCACGATTAGTATCTTCCCTTGAAGAAAAA---------AGAATACCAAAATATCAGAATTTAC-GATCTATTCATTCAATATTTCCCTTTTTAGAGGATAAATTATCACATTTAAATTATGTGTCAGATCTACTAATACCCCATCCCATCCATCTGGAGATCTTGGTTCAAATCCTTCAATGTTGGATCAAAGATGTTCCATCTTTGCATTTATTGCGATTGTTTTTCCACGAATATCATAATTTG---AATAGTCTCATTACTTCAAA------------GAAATCCATTTACGTCTTT---------TCAAAAAGAAAGAAAAGATTCTTTTGGTTCCTACATAATTCTTATGTATATGAATGCGAATATCTATTCCTGTTTCTTCGTAAAAAGTCTTCTTATTTACGATCAATATCTTCTGGAATCTTTCTTGAGCGAACACATTTCTATGGAAAAATAGAATA------TCTTATAGT----------CGTGTGTTGTAATTCTTTT----------------------------------CAGA---GGATCTT---------ATGGTTCCTCAAAGATACTTTCATACATTATGTTCGATATCAAGGAAAAGCGATTCTGGCTTCAAA-AGGGA--CTCTTATTCTGATGAAGAAATGGAAATTTCATCTTGTGAATTTTTGGCAATCTTATTTTCACTTTTGGTTTCAACCTTATAGGATCCATATAAAGCAATTACCCAACTATTCCTTCT---------CTTTTCTGGGGTATTTTTCAAGTGTACGAAAAAATACTTTGGTAGTAAGAAATCAAATGCTAGAGAATTCATTTATAATAAATACTCTGACTAATAAATTAGATACCATAGTCCCAGCTATTTCTCTTATTGGATCATTGTCGAAAGCTCAATTTTGTACTGTATTGGGTCATCCTATTAGTAAACCGATCTGGACCGATT-ATCGGATTCTGATATTCTTGATCGATTTTGTCGGATATGTAGAAATCTTTGTCGTTATCACAGCGGATCCTCAAAGAAAC
Frondaria                      ATGTATTTAAA-------------TGG---------CAGTATTACAAAG--------ATATTG-AGATTGAAAAAAG-------------ATAGTTT-------TCGGCAACAAAACTTTCTATATTCGCTACTCCTTCAGGAGTATAT-TTACTCACTTGCTCATTCTCATAGCTTCAATAGTTTGATTTTTTACGAA-CCTGTGGAAA-TTATTGGTTATGACAAT------AAATCTAGTTTAGTACTTGTGAAACGCTTAATTACTCGAATGTATCAA---------CAGAAATCTTTGATTTCTTC---------GTTGAATGATTCTAACCAAA---------A------TGAATTTT---GGGGGGACAAGAATTCTTTTTCTTATCATTTTTCTTTTCAAATGGTATCAGAAGTTTTTGGAGTCATTCTGGAAATTCCATTTTCGTCACGATTAGTATCTTCCCTTGAAGAAAAA---------AGAATACCAAAATATCAGAATTTAC-GATCTATTCATTCAATATTTCCCTTTTTAGAGGATAAATTATCACATTTAAATTATGTGTCAGATATACTAATACCCCATCCCATCCATCTGGAGATCTTGGTTCAAATCCTTCAATGTTGGATCAAAGATGTTCCTTCTTTGCATTTATTGCGATTGTTTTTCCACGAATATCCTAATTTG---AATAGTCTCATTACTTCAAA------------GAAATCCATTTACGTCTTT---------TCAAAAATAAATAAAAGATTCTTGAGGTTCCTACATAATTCTTATGTATATGAATGCGAATATCTATTCCTTTTTCTTCGTAAACAGTCTTCTTATTTACGATCAATATCTTCTGGAGTCTTTCTTGAGCGAACACATTTCTATGGAAAAATAGACTA------TCTTATAGT----------CGTGTGTTGTAGTTCTTTT----------------------------------CAGA---GGATCTT---------ATGGTTCCTCAAAGATACTTTCATACATTATGTTCGATATCAAGGAAAAGCTATTCTGGCTTCAAA-AGGGA--CTCTTATTCTGATGAATAAATGGAAATTTCATCTTGTGAATTTTTGGCAATCTTATTTTCACTTTTGGTTTCAACCTTATAGGATCCATATAAAGCAATTACCCAACTATTCTTTCT---------CTTTTCTGGGGTATTTTTCAAGTGTACGAAAAAATACTTTGGTAGTAAGAAATCAAATGCTAGAGAATTCCTTTCTAATAAATACTATGACTAATCAATTAGATACCATAGTCCCAGCTATTTCTCTTATTGGATCATTGTCGAAAGCTCAATTTTGTACTGTATTAGGTCATCCTGTTAGTAAACCGATCTGGACCGATTTATCGGATTCTGATATTCTTGATCGATTTTGTCGGATATGTAGAAATCTTTGTCGTTATCACAGCGGATCCTCAAAGAAAA
Scaphosepalum_ursinum          ATGTATTTAAA-------------TGA---------CAGTATTACAAGG--------ATATTT-AGATTGAAAAAAG-------------ATAGTTT-------TCGGCAACAAAACTTCCTATATCCGCTACTCCTTCAGGAGTATAT-TTACTCACTTGCTCATTATCATAGCTTCAATAATTTGATTTTTTACGAA-CCTGTGGAAA-TTCTTGGTTATGACAAT------AAATCTAGTTTAGTACTTGTGAAACGTTTAATTACTCGAATGTATCAA---------CAGAAATCTTTGATTTCTTC---------GTTGAATGATTCTAACCAAA---------A------TGAATTTT---GGGGGCACAAGAATTCTTTTTCTTCTCATTTTTCTTCTCAAATGGTATCAGAAGGTTTTGGAGTCATTCTAGAAATTCCATTCTCGTCACGATTAGTAGCTTCCCTTGAAGAAAAA---------AGAATACCAAAATATCAGAATTTAC-GATCTATTCATTCAATATTTCCCTTTTTAGAGGATAAATTATCACATTTAAATTATGTGTCAGATCTACTAATACCCCATCCCATCCATCTGGAGATCTTGGTTCAAATCCTTCAATGTTGGATCAAAGATGTTCCTTCTTTGCATTTATTGCGATTGTTTTTCCACGAATATCATAATTTG---AATAGTCTCATTACTTCAAA------------GAAATCCATTTACGTCTTT---------TCAAAAAGAAAAAAAAGATTCTTTTGGTTCCTACATAATTCTTATGTATATGAATGCGAATATCTATTCCTTTTTCTTCGTAAAAAGTCTTCTTATTTACGATCAATATCTTCTGGAGTCTTTCTTGAGCGAACACATTTCTATGGAAAAATAGAATA------TCTTCTAGT----------CGTGTGTTGTAATTCTTTT----------------------------------CAGA---GGATCTT---------ATGGTTCCTCAAAGATACTTTCATACATTATGTTCGATATCAAGGAAAAGCGATTATGGCTTCAAA-AGGGA--CTCTTATTCTAATGAAGAAATGGAAATTTCATCTTGTGAATCTTTGGCAATCTTATTTTCACTTTTGGTTTCAACCTTATAGGATCCATATAAAGCAATTACCCAACTATTCTTTCT---------CTTTTCTAGGGTATTTTTCAAGTGTAAGAAAAAATACTTTGGTAGTAAGAAATCAAATGCTAGAGAATTCATTTCTAATAAATACTCTGACTCATAAATTAGATACCATAGTCCCAGCTATTTCTCTTATTGGATCATTGTCGAAAGCTCAATTTTGTACTGTATTGGGTCATCCTATTAGTAAACCGATCTGGACCGATTTATCGGATTCTGATATTCTTGATCGATTTTGTCGGATATGTAGAAATCTTTGTCGTTATCACAGCGGATCCTCAAAGAAAC
Platystele_stenostachya        ATGTATTTAAA-------------TGG---------CAGTATTACAAGG--------ATATTT-AGATTGAAAAAAG-------------AGAGTTT-------TCGGCAACAAAACTTCCTATATCCGCTACTCCTTCAGGAGTATAT-TTACTCACTTGCTCATTATCATAGCTTCAATAGTTTGATTTTTTACGAA-CCTGTGGAAA-TTATTGGTTATGACAAT------AAATCTAGTTTAGTACTTGTGAAACGTTTAATTACTCGAATGTATCAA---------CAGAAATCTTTTATTTCTTC---------GTTGAATGATTCTAACCAAA---------A------TGAATTTT---GGGGGCACAAGAATTCTTTTTCTTCT------------CAAATGGTATCAGAAGGTTTTGGAGTCATTCTAGAAATTCCATTCTCGTCACGATTAGTATCTTCCCTTGAAGAAAAAGAAGAAAAAAGAATACCAAAATCTCAGAATTTAC-GATCTATTCATTCAATATTTCCCTTTTTAGAGGATAAATTATCACATTTAAATTATGTGTCAGATCTACTAATACCCCATCCCATCCATCTGGAGATCTTGGTTCAAATCCTTCAATGTTGGATCAAAGATGTTCCTTCTTTGCATTTATTGCGATTCTTTTTCCACGAATATCATAATTTG---AATAATCTCATTACTTCAAA------------GAAATCCATTTACGTCTTT---------TCAAAAAGAAAGAAAAGATTCTTTTGGTTCCTACATAATTCTTATGTATATGAATGCGAATATCTATTCCTTTTTCTTCGTAAAAAGTCTTCTTATTTACGATCAATATCTTCTGGAGTCTTTCTTGAGCGAACACATTTCTATGGAAAAATAGAATA------TCTTCTAGT----------CGTGTGTTGTAATTCTTTT----------------------------------CAGA---GGATCTT---------ATGGTTCCTCAAAGATACTTTCATACATTATGTTCGATATCAAGGAAAAGCTATTATGGCTTCAAA-AGGGA--CTCTTATTCTAATGAAGAAATGGAAATTTTATCTTGTGAATTTTTGGCAATCTTATTTTCACTTTTGGTTTCAACCTTATAGGATCCATATAAAGCAATTACCCAACTATTCTTTCT---------CTTTTCTAGGGTATTTTTCAAGTGTACGAAAAAATCCTTTGGTAGTAAGAAATCAAATGCTAGAGAATTCATTTCTAATAAAGACTCTGACTAAGAAATTAGATACCATAGTCCCAGCTATTTCTCTTATTGGATCATTGTCAAAAGCTCAATTTTGTACTGTATTGGGTCATCCTATTAGTAAACCAATCTGGACCGATTTATCGGATTCTGATATTCTTGATCGATTTTGTCGGATATGTAGAAATCTT-GTCGTTATCACAGCGGATCCTCAAAGAAAC
Dryadella_hirtzii              ATGTATTTAAA-------------TGG---------CAGTATTACAAGG--------ATATTG-AGATTGAAAAAAA-------------ATAGTTT-------TCGGCAACAAAACTTCCTATATCCGCTACTC-TTCAGGAGTATAT-TTACTCACTTGCTCATTATCATAGCTTCAATAGTTTGATTTTTTACGAA-CCCGTGGAAA-TTCTTGGTTATGACAAT------AAATCTAGTTTAGTACTTGTGAAACGTTTAATTACTCGAATGTATCAA---------CAGAAATCTTTGATTTCTTC---------GTTGAATGATTCTAACCAAA---------A------TGAATTTT---GGGAGCACAAGAATTCTTTTTCTTCTCATTTTTCTTCTCAAATGGTATCAGAAGGTTTTGGAGTCATTCTAGAAATTCCATTCTCGTCACGATTAGTATCTTCCCTTGAAGAAAAA---------AGAATACCAAAATTTCAAAATTTAC-GATCTATTCATTCAATATTTCCCTTTTTAGAGGATAAATTATCACATTTGAATTATGTGTCAGATATACTAATACCCCATCCCATCCATCTGGAGATCTTGGTTCAAATCCTTCAATGTTGGATCAAAGATGTTCCCTCTTTGCATTTATTGCGATTGTTTTTCCACGAATATCATAATTTG---AATAGTATCATTACTTCAAA------------GAAATCCATTTACGTCTTT---------TCAAAAAGAAAGAAAAGATTCTTTTGGTTCCTACATAATTCTTATGTATATGAATGCGAATATCTATTCCTTTTTCTTCGTAAACAGTCTTCTTATTTACGATCAATATCTTCTGGAGTCTTTCTTGAGCGAACACATTTCTATGGAAAAATAGAATA------TCTTCTAGT----------CGTGTGTTGTAATTCTTTT----------------------------------CAGA---GGATCTT---------ATGGTTTCTCAAAGATACTTTCATACATTATGTTCGATATCAAGGAAAAGCTATTATGGCTTCAAA-AGGGA--CTCTTATTCTGATGAATAAATGGAAAATTCATCTTGTGAATTTTTGGCAATCTTATTTTCACTTTTGGTTTCAACCTTATAGGATCCATATAAAGCAATTACCCAACTATTCTTTCT---------CTTTTCTAGGGTATTTTTTAAGTGTACGAAAAAATACTTTGGTAGTAAGAAATCAAATGTTAGAGAATTCATTTCTAATAAAGACTTTGACTAATAAATTAGATACCATAGTCCCAGCTATTTCTCTTATTGGATCATTGTCGAAAGCTCAATTTTGTACTGTATTAGGTCATCCTATTAGTAAACCAATCTGGACCGATTTATCGGATTCTGATATTCTTAATCGATTTTGTCGGATATGTAGAAATCTTTGTCGTTATCACAGCGGATCCTCAAAGAAAC
Trisetella_triglochin          ATGTATTTAAA-------------TGG---------CAGTATTACAAGG--------ATATTT-AGATTGAAAAAAA-------------AGAGTTT-------TCGGCAACAAAACTTCCTATATCCGCTACTCCTTCAGGAGTATAT-TTACTCACTTGCTCATTATCATAGCTTCAATAGTTTGATTTTTTCCGAA-CCTGTGGAAA-TTATTGGTTATGACAAT------AAATCTAGTTTAGTACTTGTGAAACGTTTAATTACTCGAATGTATCAA---------CAGAAATCTTTGATTTATTC---------GTTGAATGATTCTAACCAAA---------A------TGAATTTT---GGGGGCACAAGAATTCTTTTTCTTATCATTTTTCTTATCAAATGGTATCAGAAGGTTTTGGAGTCATTCTGGAAATTCCATTCTCGTCACGATTAGTATCTTCCCTTGAAGAAAAA---------AGAATACCAAAATATCAGAATTTAC-GATCTATTCATTCAATATTTCCCTTTTTAGAGGATAAATTCTCACATTTAAATTATGTGTCAGATGTACTAATACCCCATCCCGTCCATCTGGAGATCTTGGTTCAAATCCTTCAATGTTGGATCAAAGATGTTCCTTCTTTGCATTTATTGCGATTGTTTTTCCACGAATATCATAATTGG---AATAGTATCATTACTTCAAA------------TAAAGCCATTTACGTCTTT---------TCAAAAAGAAAGAAAAGATTCTTTTGGTTCCTACATAATTCTTATGTATATGAATGCGAATATCTATTCCTTTTTATTCGTAAACAGTCTTCTTATTTACGATCAATATCTTCTGGAGTCTTTCTTGAGCGAACACAGTTCTATGGAAAAATAGAATA------TCTTATAGT----------CGTGTGTTGTAATTCTTTT----------------------------------CAGA---GGATCTT---------ATGGTTCCTCAAAGATACTTTCATACATTATGTTCGATATCAAGGAAAAGCGATTATAGCTTCAAA-AGGGA--CTCTTATTCTGATGAATAAATGGAAATTTCATCTTGTAAATTTTTGGCAATCTTATTTTCACTTTTGGTTTCAACCTTATAGGATCCATATAAAGCAATTACCCAACTATTCTTTTT---------CTTTTATGGGGTATTTTTCAAGTGTACGAAAAAATCCTTTGGTAGTAAGAAATCAAATGCTAGAGAATTCATTTCTAATAAATACTCTGACTCATAAATTAGATACCATAGTCCCAGCTATTTCTCTTATTGGATCATTGTCAAAAGCTAAATTTTGTACTGTATTGGGTCATCCTATTAGTAAACCGATCTGGACCGATTTATCGGATTCTTATATTCTTGATCGATTTTGTCGGATATGTAGAAATCTTTGTCGTTATCACAGCGGATCCTCAAAGAAAC
Barbosella_dolichorhiza        ATGTATTTAAA-------------TGGTAATATTACCAATATTACAAGG--------ATATTG-AGATTTAAAAAAG-------------ATCGATT-------TCGGCAACAAAACTTCCTATATCCGCTACTCCTTCAGGAGTATAT-TTACTCACTTGCTCATTATCATAGCTTCAATAGTTTGATTTTTTACGAA-CCTGTGGAAA-TTATTGGTTATGACAAT------AAATCTAGTTTAGTACTTGTGAAACGTTTAATTACTCGAATGTATCAA---------CAGAAATCTTTGATTTCTTT---------GGTGAATGATTATAACCAAA---------A------TGAATTTC---GGGAGCACAAAATTCATTTTTCTTATCATTTTTATTCTCAAATGATATCAGAAGGTTTTGGAGTCATTCTGGAAATTCCATTCTCGTGTCGATTAGTATCTTCCCTTGAAGAAAAA---------AGAATACCAAAATCTCAGAATTTAC-GATCTATTCATTCAATATTTCCCTTTTTAGAGGATAAATTATCACATTTAAATTCTGTGTCAGATCTACTAATACCCCATCCCATCCATCTGGAGATCTTGGTTCAAATCCTTCAATGTTGGATTAAAGATGTTCCTTCTTTGCATTTATTGCGATTGTTTTTCCACGAATGTCATAATTTG---AATAGTCTCATTACTTCAAA------------GAAATCCATTTACGTCTTT---------TCAAAAAGAAAGAAAAGATTCTTTTGGTTCCTACATAATTCTTATGTATCTGAATGCGAATATATATTCCTGTTTCTTCGTAAACAGTCTTCTTATTTACGATCAATATCTTCTGGAGTCTTTCTTGAACGAACACATTTCTATGGAAAAATAGAATA------TCTTATAGT----------CGTGTGTTGTAATTCTTTT----------------------------------CAGA---GTATCTT---------ATGGTTCCTCAAAGATACTTTCATACATTATGTTAGATATCAAGGAAAAGCGATTCTGGCTTCAAA-AGGGA--CTCTTATTCTGATGAATAAATGGAAATTTCATCTTGTGAATTTTTGGAAATCTTATTTTCACTTTTGGTTTCAACCTTATAGGATCCATATAAAGCAATTACCCAACTATTCTTTCT---------CTTTTCTGGGGTATTTTTCAAGTGTACGAAAAAATCCTTTGTTAGTAAGAAATCAAATGCTAGAGAATTCATTTCTAATAAATACTCTATCTAATAAATTAGATACCATAGTCCCAGCTATTTCTCTTATTGGATCATTGTCGAAAGCTCAATTTTGTACTGTATTAGGTCATCCTATTAGTAAACCGATCTGGACCGATTTAGCGGATTCTGATATTCTTGATCAATTTTGTCGGATATGTAGAAATCTTTGTCGTTATCACAGCGGATCCTCAAAGAAAC
Restrepia_trichoglottis        ATGTATTTAAA-------------TGG---------CAATATTACAAGG--------ATATTG-AGATTGAAAAAAG-------------ATCGATT-------TCGGCAACAAAACTTCCTATATCCGCTACTCCTTCAGGAGTATAT-TTACTCACTTGCTCATTATCATAGCTTCAATAGTTTTATTTTTTACGAA-CCTGTGGAAA-TTATGGGTTATGACAAT------AAATCTAGTTTAGTACTTGTGAAACGTTTAATTACTCGAATGTATCAA---------CAGAAATCCTTGATTTCTTC---------GGTGAATGATTCTAACCAAA---------A------TGAATTTT---GGGGACACAAAAATTCTTTTTCTTCTCATTTTTCTTCTCAAATGGTATCAGAAGGTTTTGGAGTCATTCTAGAAATTCCATTCTCGTCGCGA---------------GAAGAAAAA---------AGAATACCAAAATCTCAGAATTTAC-GATCTATTCATTCCATATTTCCCTTTTTAGAGGATAAATTATCACATTTAAATTATGTGTCAGATCTACTAATACCCCATCCCATCCATCTGGAGATCTTGGTTCAAATCCTTCAATGTTGGATCAAAGATGTTCCTTCTTTGCATTTATTGCGATTGTTTTTCCACGAATATCATAATTTC---AATAGTCTCATTACTTCAAA------------GAAATCCTTTTACGTCTTT---------TCAAAAAGAAAGAAAAGATTCTTTGGGTTCTTACATAATTCTTATGTATCTGAATGCGAATATCTATTCCTGTTTCTTCGTAAACAGTCTTCTTATTTACGATCAATATCTTCTGGAGTCTTTCTTGAGCGAACACATTTCTATGGAAAAATAGAATA------TCTTATAGT----------CGTGTGTTGTAATTCTTTT----------------------------------CAGA---GGATCTT---------ATGGTTCCTCAAAGATACTTTCATACATTATGTTCGATATCAAGGAAAAGCAATTCTGGCTTCAAA-AGGGA--CTCTTATTCTGATGAATAAATGGAAATTTCATCTTGTGAATTTTTGGCAATCTTATTTTCACTTTTGGTTTCAACCTTATAGGATCCATATAAAGCAATTACCCAATTATTCTTTCT---------CTTTTCTGGGGTATTTTTCAAGTGTACGAAAAAATCCTTTGGTAGTAAGAAATCAAATGCTAGAGAATTCATTTATAATAAATACTCTGACTAAGAAATTAGATACCATAGTCCCAGCTATTTCTCTTATTGGATCATTGTCCAAAGCTCAATTTTGTACTGTATTGGGTCATCCTATTAGTAAACCCATCTGGACCTATTTATCGGATTCTGATATTCTTGATCGATTTTGTCGGATATGTAGAAATCTTTGTCGTTATCACAGCGGATCCTCAAAGAAAC
Pleurothalis_josephensis       ATGTATTTAAA-------------TGG---------CAGTATTACAAGG--------ATATTT-AGATTGAAAAAAG-------------ATAGATT-------TCGGCAACAAAACTTCCTATATCCGCTACTCCTTCAGGAGTATAT-TTACTCACTTGCTCATTATCATAGCTTCAATAGTTTGATTTTTTACGAA-CCTGTGGAAA-TTATTGGTTATGACAAT------AAATCTAGTTTAGTACTTGTGAAACGTTTAATTACTCGAATGTATCAA---------CAGAAATATTTGATTTCTTC---------GGTGAATGATTCTAACCAAA---------A------TGAATTGT---GGGGGCACAAGAATTCTTTTTCTTCT------------CAAATGGTATCAGAAGGTTTTGGAGTCATTCTGGAAATTCCATTCTCGTCGCGATTAGTATCTTCCCTTGAAGAAAAA---------AGAATACCAAAATATCAGAGTTTAC-GATCTATTCATTCAATATTTCCCTTTTTAGAGGATAAATTATCACATTTCAATTATGTGTCAGATCTACTAATACCCCATCCCATCCATCTGGAGATCTTGGTTCAAATTCTTCAATGTTGGATTAAAGATGTTCCTTCTTTGCATTTATTGCGATTCTTTTTCCACGAATATCATAATTTG---AATAGTCTCATTACTTCAAA------------GAAATCCATTTACGTCTTT---------TCAAAAAGAAAGAAAAGATTCTTTTGGTTCCTACATAATTCTTATGTATATGAATGCGAATATCTATTCCTGTTTCTTCGTAAACAGTCTTTTTATTTACGATCAATATCTTCTGGAGTCTTTCTTGAGCGAACACATTTCTATGGAAAAATACAATA------TCTTATAGT----------CGTGTGTTGTAATTATTTT----------------------------------CAGA---GGATCTT---------CTGGTTCCTCAAAGATACTTTCATACATTATGTTCGATATCAAGGAAAAGTGATTCTGGCTTCAAA-AGGGA--CTCTTATTCTGATGAATAAATGGAAATTTCATCTTGTGAATTTTTGGCAATCTTATTTTCACTTTTGGTTTCAACCTTATAGGATCCATATAAAGCAATTACCCAACTATTCTTTCT---------CTTTTCTGGGGTATTTTTCAAGTGTACGAAAAAATACTTTGGTAGTAAGAAATCAAATGCTAGAGAATTCATTTCTAATAAATACTCTGACTAAGAAATTAGATACCATAGTCCCAGCTATTTCTCTTATTGGATCATTGTCGAAAGCTCAATTTTGTACTGGATCGGGTCATCCTATTAGTAAACCGATCTGGACCGATTTATCGGATTCTGATATTCTTGATCGATTTTGTCGGATATGTAGAAATCTTTGTCGTTATCACAGCGGATCTTCAAAGAAAC
Octomeria_purpurea             ATGTATTTAAA-------------TGG---------CAATATTCCAAGG--------ATATTT-AGATTGAAAAAAG-------------AGAGATT-------TCGGCAACAAAACTTCCTATATCCGCTACTCCTTCAGGAGTATAT-TTACTCACTTGCTTATTATCATAGCTTCAATAGTTTGATTTTTTACGAA-CCTGTGGAAA-TTATCGGTTATGACAAT------AAATCTAGTTTAGTACTTGTGAAACGTTTAATTACTCGAATGTATCAA---------CAGAAATCTTTGATTTCTTC---------GGTGAATGATTCTAACCAAA---------A------TGAATTTT---GGGGGCACAATAATTCTTTTTCTTCTCATTTTTCTTCTCAAATGGTATCAGAAGGTTTTGGAGTCATTCTGGAAATTCCATTCTCGTCGCGATTAGTATCTTCCCTTGAAGAAAAA---------AGAATACCAAAATCTCAGAATTTAC-GATCTATTCATTCAATATTTCCCTTTTTAGAGGATAAATTATCACATTTAAATTATGTGTCAGATCTACTAATACCCCATCCCATCCATCTGGAGATCTTGGTTCAAATCCTTCAATGTTGGATCAAAGATGTTCCTTCTTTGCATTTCTTGCGATTGTTTTTCCACGAATATCATAATTTG---AATAGTCTCATTACTTCAAA------------TAAATCCATTTACGTCTTT---------TCAAAAAGAAAGAAAAGATTCTTTTGGTTCCTACATAATTCTTATGTATATGAATACGAATATCTATTCCTGTTTCTTCGTAAACAGTCTTCTTATTTACGATCAATATCTTCTGGAGTCTTTCTTGAGCGAACACATTTCTATGGAAAAATAGAATA------TCTTATAGT----------CGTGTGTTGTAATTCTTTT----------------------------------AAGA---GGATCCT---------ATGGTTCCTCAAAGATACTTTCATACATTATGTTCGATATCAAGGAAAAGCGATTCTGGCTTCAAA-AGGGA--CTCTTATTCTGATGAATAAATGGAAATTTCATCTTGTGAATTTTTGGCAATCTTATTTTCACTTTTGGTTTCAACCTTCTAGGATCCATATAAAGCAATTACCCAACTATTCTTTCT---------CTTTTCTGGGATATTTTTCAAGTGTACGAAAAAATCCTTTGGTAGTAAGAAATCAAATGCTAGAGAATTCATTTCTAATAAATACTCTGACTAAGAAATTAGATACCATAGCCCCAGCTAGTTCTCTTATTGGATCATTGTCGAAAGCTCAATTTTGTACTGTATTGGGTCATCCTATTAGTAAACCAATCTGGACCGATTTATCGGATTCTGATATTCTTGATCGATTTTGTCGGATATGTAGAAATCTTTGTCGTTATCACAGCGGGTCCTCGAAGAAAC
Isochilus                      ATGTATTTAAA-------------TGG---------CAGGATTACAAGG--------ATATTT-AGATTGAAAAAAG-------------ATAGATT-------TCGGCAACAAAACTTCCTATATCCGCTACTCCTTCAGGAGTATAT-TTACTCACTTGCTCATTATCATAGCTTCAATAGTTTGATTTTTTACGAA-CCTGTGGAAA-TTATCGGTTATGACAAT------AAATCTAGTTTAGTACTTGTGAAACGTTTAATTACTCGAATGTATCAA---------CAGAAATCTTTGATTTCTTC---------GTTGAATGATTCTAACCAAA---------A------TAAATTTT---GGGGGCACAAGAATTCTTTTTCTTCTCATTTTTCTTCTCAAATGGTATCAGAAGGTTTTGGAGTCATTCTGGAAATTCCATTCTCGTCGCGATTAGTATCTTCCCTTGAAGAAAAA---------AGAATACCAAAATTTCAGAATTTAC-AATCTATTCATTCAATATTTCCCTTTTTAGAGGATAAATTATCACATTTAAATTATGTGTCAGATCTACTAATACCCCACCCCATCCATCTGGAAATCTTGGTTCAAATCCTTCAATGCTGGATCAAAGATGTTCCTTCTTTGCATTTATTGCGATTGTTTTTCCACGAATATCATAATTTG---AATAGTCTCATTACTTCAAA------------GAAATCCATTTACGTCTTT---------TCAAAAAGAAATAAAAGATTCTTTTGGTTCCTACATAATTCTTATGTATATGAATGCGAATATCTATTCCTGTTTCTTCGTAAACAGTCTTCTTATTTACGATCAATATCTTCTGGAGTCTTTCTTGAGCGAACACATTTCTATGGAAAAATAGAATA------TCTTATAGT----------CGTGTGTTGTAATTCTTTT----------------------------------CAGA---GGATCCT---------ATGGTTCCTCAAAGATACTTTCATACATTATGTTCGATATCAAGGAAAAGCAATTCTGGCTTCAAA-AGGGA--CTCTTATTCTGATGAAGAAATGGAAATTTCATCTTGTGAATTTTTGGCAATCTTATTTTCACTTTTGGTTTCAACCTTATAGGATCCATATAAAGCAATTACCCAACTATTCCTTCT---------CTTTTCTGGGGTATTTTTCAAGTGTACTAAAAAATCCTTTGGTAGTAAGAAATCAAATGTTAGAGAATTCATTTCTAATAAATACTCTGACTAAGAAATTAGATACCATAGCCCCAGTTATTTCTCTTATTGGATCATTGTCGAAAGCTCAATTTTGTACTGTATTGGGTCATCCTATTAGTAAACCAATCTGGACCGATTTATCGGATTCTGATATTCTTGATCGATTTTGTCGGATATGTAGAAATATTTGTCGTTATCACAGCGGATCCTCAAATAAAC
Ponera                         ATGTATTTAAA-------------TGG---------CAGGATTACGAGG--------ATATTT-AGATTGAAAAAAG-------------ATAGATT-------TCGGCAACAAAACTTCCTATATCCGCTACTCCTTCAGGAGTATAT-TTACTCACTTGCTCATTATCATAGCTTCAATAGTTTTATTTTTTACGAA-CCTGTGGAAA-TTATCGGTTATGACAAT------AAATCTAGTTTAGTACTTGTGAAACGTTTAATTACTCGAATGTATCAA---------CAGAAATCTTTGATTTCTTC---------GTTGAATGATTCTAACCAAA---------A------TGAATTTT---GGGGGCACAAGAATTCTTTTTCTTCTCATTTTTCTTCTCAAATGGTATCAGAAGGTTTTGGAGTCATTCTGGAAATTCCATTCTCGTCGCGATTAGTATCTTCCCTTGAAGAAAAA---------AGAATACCAAAATTTCAGAATTTAC-AATCTATTCATTCAATTTTTCCCTTTTTAGAGGATAAATTATCACATTTAAATTATGTGTCAGATCTACTAATACCCCACCCCATCCATCTGGAGATCTTGGTTCAAATCCTTCAATGCTGGATCAAAGATGTTCCTTCTTTGCATTTATTGCGATTGTTTTTCCACGAATATCATAATTTG---AATAGTCTCATTACTTCAAA------------GAAATCCATTTACGTCTTT---------TCAAAAAGAAAGAAAAGATTCTTTTTGTTCCTACATAATTCTTATGTATATGAATGCGAATATCTATTCCTGTTTCTTCGTAAACAGTCTTATTATTTACGATCAATATCTTCTGGAGTCTTTCTTGAGCGAACACATTTCTATGGAAAAATAGAATA------TCTTATAGT----------CGTGTGTTGTAATTCTTTT----------------------------------CAGA---GGATCCT---------ATGGTTTCTCAAAGATACTTTCATACATTATGTTCGATATCAAGGAAAAGCAATTCTGGCTTCAAA-AGGGA--CTCTTATTCTGATGAAGAAATGGAAATTTCATCTTGTGAATTTTTGGCAATCTTATTTTCACTTTTGGTTTCAACCTTATAGGATCCATATAAAGCAATTACCCAACTATTCCTTCT---------CTTTTCTGGGGTATTTTTCAAGTGTACTAAAAAATACTTTTGTAGTAAGAAATCAAATGTTAGAGAATTCATTTCTAATAAATACTCTGACTAAGAAATTAGATACCATAGCCCCAGTTATTTCTCTTATTGGATCATTGTCGAAAGCTCAATTTTGTACTGTATTGGGTCATCCTATTAGTAAACCCATCTGGACCGATTTATCGGATTCTGATATTCTTGATCGATTTTGTCGGATATGTAGAAATCTTTGTCGTTATCACAGTGGATCCTCAAAGAAAC
Chysis_bractescens             ATGTATTTAAA-------------TGG---------CAGGATTACAAGG--------ATATTT-AGATTGAAAAAAG-------------ATAGATT-------TCGGCAACAAAACTTCCTATATCCGCTACTCCTTCAGGAGTATAT-TTACTCACTTGCTCATTATCATAGCTTCAATAGTTTGATTTTTTACGAA-CCTGTGGAAA-TTATTGGTTATGACAAT------AAATCTAGTTTAGTACTTGTGAAACGTTTAATTACTCGAATGTATCAA---------CAGAAATCTTTGAATTCTTC---------GGTGAATGATTCTAACCAAA---------A------TGAATTTT---GGGGACACAAGAATTCTTTTTCTTCTCATTTTTCTTCTCAAATGGTATCAGAAGGTTTTGGAGTCATTCTGGAAATTCCATTCTCGTCGCGATTAGTATCTTCCCTTGAAGAAAAA---------AGAATACCAAAATATCAGAATTTAC-GATCTATTCATTCAATATTTCCCTTTTTAGAGGATAATTTATCACATTTCAATTATGTGTCAGATCTACTAATACCCCATCCCATCCATCTGGAGATCTTGGTTCAAATCCTTCAATGCTGGATCAAAGATGTTCCTTCTTTGCATTTATTGCGATTGTTTTTCCACGAATATCATAATTTG---AATAGTCTCATTACTTCAAA------------TAAATCCATTTACGTCTTT---------TCAAAAAGAAAGAAAAGATTCTTTTGGTTCCTACATAATTCTTATGTATATGAATGCGAATATCTATTCCTGTTTCTTCGTAAACAGTCTTCTTATTTACGATCAATATCTTCTGGAGTCTTTCTTGAGCGAACACATTTCTATGGAAAAATAGAATA------TCTTATAGT----------CGTGTGTTGTAATTCTTTT----------------------------------CAGA---GGATCCT---------ATGGTTCCTCAAAGATACTTTCATACATTATGTTCGATTTCAAGGAAAAGCGATTCTGGCTTCAAA-AGGGA--CTCTTATTATGATGAAGAAATGGAAATTTCATCTTGTGAATCTTTGGCAATCTTATTTTCACTTTTGGTTTCAACCTTATAGGATCCATATAAAGCAATTACCCAGCTATTCCTTCT---------CTTTTCTGGGGTATTTTTCAAGTGTACTAAAAAATCCTTTGGTAGTAAGAAATCAAATGCTAGAGAATTCATTTCTAATAAATACTCTGACTAAGAAATTAGATACCATAGCCCCAGTTATTTCTCTTATTGGATCATTGTCGAAAGCTCAATTTTGTACTGTATTGGGTCATCCTATTAGTAAACCGATCTGGACCGATTTATCGGATTCTGATATTCTTGATCGATTTTGTCGGATATGTAGAAATCTTTGTCGTTATCACAGCGGATCCTCAAAGAAAC
Coelia_triptera                ATGTATTTAAA-------------TGG---------CAGGATTACAAGG--------ATATTT-AGATTGAAAAGAG-------------ATAGATT-------TCGGCAACAAAACTTCCTATATCCGCTACTCCTTCAGGAGTATAT-TTACTCACTTGCTCATTATCATAGCTTCAATAGTTTGATTTTTTACGAA-CCTGTGGAAA-TTATTGGTTATGACAAT------AAATCTAGTTTAGTACTTGTGAAACGTTTAATTACTCGAATGTATCAA---------CAGAAATCTTTGATTTCTTC---------GGTGAATGATTCTAACCAAA---------A------TGAATTTT---GGGGGCACAAGAATTCTTTTTCTTCTCATTTTTCTTCTCAAATGGTATCAGAAGGTTTTGGGGTCATTCTGGAAATTCCATTCTCGTCGCGATTAGTATCTTCCCTTGAAGATAAA---------AGAATACCAAAATCTCAGAATTTAC-GATCTATTCATTCAATATTTCCCCTTTTAGAGGATAAATTATCACATTTAAATTATGTGTCAGATCTATTAATACCCCATCCCATCCATCTGGAGATCTTGGTTCAAATCCTTCAATGCTGGATCAAAGATGTTCCTTCTTTGCATTTATTGCGATTGTTTTTCCACGAATATCATAATTTG---AATAGTCTCATTACTTCAAT------------GAAATCCATTTACGTCTTT---------TCAAAAAGAAAGAAAAGATTCTTTTGGTTCCTACATAATTCTTATGTATATGAATGCGAATATCTATTCCTGTTTCTTCGTAAACAGTCTTCTTATTTACGATCAATATCTTCTGGAGTCTTTCTTGAGCGAACACATTTCTATGGAAAAATAGAATA------TCTTATAGT----------CATGTGTTGTAATTCTTTT----------------------------------CAGA---GGATCCT---------ATGGTTCCTCAAAGATACTTTCATACATTATGTTCGATATCAAGGAAAAGTGATTCTGGCTTCAAA-AGGAA--CTCTTATTCTGATGAAGAAATGGAAATTTCATCTTGTGAATTTTTGGCAATCTTATTTTCACTTTTGGTTTCAACCTTATAGGATCCATATAAAGCAATTACCTAACTATTCCTTCT---------CTTTTCTGGGGTATTTTTCAAGTGTACTAAAAAATCCTTTGGTAGTAAGAAATCAAATGCTAGAGAATTCATTTCTAATAAATACTCTGACTAAGAAATTAGATACCATAGTCCCAGTTATTTCTCTTATTGGATCATTGTCGAAAGCTCAATTTTGTACTGTATTGGGTCATCCTATTAGTAAACCGATCTGGACCGATTTATCGGATTCTGATATTCTTGATCGATTTTGTCGGATATGTAGAAATCTTTGTCGTTATCACAGCGGATCCTCAAAGAAAC
Bletia_purpurea                ATGTATTGAAA-------------TGG---------CAGGATTACAGGATTACAAGGATATTT-AGATTGAAAAAAG-------------ATAGATT-------TCGGCAACAAAACTTCCTATATCCGCTACTCCTTCAGGAGTATAT-TTACTCACTTGCTCATTATCATAGCTCCAATAGTTTGATTTTTTACGAA-CCTGTGGAAA-TTATTGGTTATGACAAT------AAATCTAGTTTAGTACTTGTGAAACGTTTAATTACTCGAATGTATCAA---------CAGAAATCTTTGATTTCTTC---------GGTGAATGATTCTAACCAAA---------A------TGGATTTT---GGGGACACAAGAATTCTTTTTCTTCTCATTTTTCTTATCAAATGGTATCAGAAGGTTTTGGAGTCATTCTGGAGATTCCATTCTCGTCGCGATTAGTATCTTCCCTTGAAGAAAAA---------AGAATACCAAAATCTCAGAATTTAC-GATCTATTCATTCAATATTTCCCTTTTTAGAGGATAAATTATCACATTTAAATTATGTGTCAGATCTACTAATACCCCATCCCATCCATCTGGAGATCTTGGTTCAAATCCTTCAATGCTGGATCAAAGATGTTCCTTCTTTGCATTTATTGCGAGTGTTTTTCCACGAATATCATAATTTG---AATAGTCTCATTACTTCAAA------------GAAATCCATTTACGTCTTT---------TCAAAAAGAAAGAAAAGATTCTTTTGGTTCCTACATAATTCTTATGTATATGAATACGAATATTTATTCCTGTTTCTTCGTAAACAGTCTTCTTATTTACGATCAATATCTTCTGGAGTCTTTCTTGAACGAACACATTTCTATGGAAAAATAGAATA------TCTTCTAGT----------CGTGTGTTGTAATTCTTTT----------------------------------CAGA---GGATCCT---------ATGGTTCCTCAAAGATACTTTCATACATTATGTTCGATATCAAGGAAAAGCGATTCTGGCTTCAAA-AGGGA--CTCTTATTCTGATGAAGAAATGGAAATTTCATCTTGTGAATTTTTGGCAATCTTATTTTCACTTTTGGTTTCAACCTTATAGGATCCATATAAAGCAATTACCCAACTATTCCTTCT---------CTTTTCTGGGGTATTTTTCAAGTGTACTAAAAAATCCTTTGGTAGTAAGAAATCAAATGCTAGAGAATTCATTTCTAATAAATACTCTGACTAAGAAATTAGATACCATAGCCCCAGTTATTTATCTTATTGGATCATTGTCGAAAGCTCAATTTTGTACTGTATTGGGTCATCCTATTAGTAAACCGATCTGGACCGATTTATCGGATTCTGATATTCTTGATCGATTTTGTCGGATATGTAGAAATCTTTATCGTTATCACAGCGGATCCTCAAAGAAAC
Earina_autumnalis              ATGTATTTAAA-------------TGG---------CAGAATTACAAGG--------ATATTT-AGATTGAAAAAAG-------------ATAGATT-------TCGGCAACGAAGCTTCCTATATCCGCTACTCCTTCAGGAGTATAT-TTATTCACTTGCTCATTATCATAGCTTCAATAGTTTTCTTTTTTATGAA-CCTATGGAAA-TTATCAGTTATGACAAT------AAATCTAGTTTAGTACTTGTGAAACGTTTAATTACTCGAATGTATCAA---------CAGAAATCCTTGATTTCTTC---------GGTGAATGATTCTAACCAAA---------A------TGCATTTT---GGGGGCACAAGAATTCTTTTTCTTCTCATTTTTATTCTCAAATGGTATCAGAAGGTTTTGGAGTCATTCTGGAAATTCCATTCTCGTCGCGATTAGTATCTTCCTTTGAAGAAAAA---------AGAATACCAAAATATCAGAATTTAC-GATCTATTCATTCAATATTTCCTTTTTTAGAGGATAAATTATCACATTTAAATTATGTGTCAGATCTACTAATACCCCATCCCATCCATCTGGAGATCTTGGTTCAAATACTTCAATGCTGGATCAAAGATGTTCCTTCTTTGCATTTATTGCGATTGTTTTTCCACGAATATCATAATTTG---AATAGTCTCATTACTTCAAA------------GAAATCCATTTACGTCTTT---------TCAAAAAGAAATAAAAGATTCTTTTGGTTCCTACATAATTCTTATGTATATGAATGCGAATATCTATTCCTGTTTCTTCGTAAACAGTCTTCTTATTTACGATCAATATCTTCTGGAGTCTTTCTTGAGCGAACACATTTCTATGGAAAAATAGAATA------TCTTATAGT----------CGTGTATTGTAATTCTTTT----------------------------------CAGA---GGATCCT---------ATGGTTCCTCAAAGATACTTTCATACATTATGTTCGATATCAAGGAAAAGCGATTCTGGCTTCAAA-AGGAA--CTCTTATTCTGATGAAGAAATGGAAATTTCATCTTGTGAATTTTTGGCAATCTTCTTTTCACTTTTGGTTTCAACCTTATAGGGTCCATATAAAGCAATTACCCAACTATTCCTTCT---------CTTTTCTGGGATATTTTTCAAGTGTACTCAAAAATCCTTTGGTAGTAAGAAATCAAATGCTAGAGAATTCATTTCTAATAAATACTCTGACTAAGAAATTAGATACCATAGCCCCAGTTATTTCTCTTATTGGATCATTGTCGAAAGCTCAATTTTGTACTGTATTGAGTCATCCTATTAGTAAACCGATCTGGACCGATTTATCGGATTCTGATATTCTTGATCGATTTTGTCGGATATGTAGAAATCTTTGTCGTTATCACAGTGGATCCTCAAATAAAC
Earina_deplanchei              ATGTATTTAAA-------------TGG---------CAGAATTACAAGG--------ATATTT-AGATTGAAAAAAG-------------ATAGATT-------TCGGCAACAAAACTTCCTATATCCGCTACTCCTTCAGGAGTATAT-TTATTCACTTGCTCATTATCATAGCTTCAATAGTTTTATTTTTTATGAA-CCTATGGAAA-TTATAAGTTATGACAAT------AAATCTAGTTTAGTACTTGTGAAACGTTTAATTACTCGAATGTATCAA---------CAGGAATCTTTGATTTCTTC---------GGTGAATGATTCTAACCAAA---------A------TGGATTTT---GGGGGCACAAGAATTCTTTTTCTTCTCATTTTTATTCTCAAATGGTATCAGAAGGTTTTGGAGTCATTCTGGAAATTCCATTCTCGTCGCGATTAGTATCTTCCTTTGAAGAAAAA---------AGAATACCAAAATATCAGAATTTAC-GATCTATTCATTCAATATTTCCCTTTTTAGAGGATAAATTATCACATTTAAATTATGTGTCAGATCTACTAATACCCCATCCCATCCATCTGGAGATCTTGGTTCAAATACTTCAATGCTGGATCAAAGATGTTCCTTCTTTGCATTTATTGCGATTGTTTTTCCACGAATATCATAATTTG---AATAGTCTCATTACTTCAAA------------GAAATCTATTTACGTCTTT---------TCAAAAAGAAATAAAAGATTCTTTTGGTTCCTACATAATTCTTATATATATGAATGCGAATATATATTCCTGTTTCTTCGTAAACAGTCTTCTTATTTACGATCAATATCTTCTGGAGTCTTTCTTGAGCGAACACATTTCTATGGAAAAATAGAATA------TCTTATATT----------CGTGTGTTTTAATCCTTTT----------------------------------CAGA---GGATCCT---------ATGGTTCCTCAAAGATACTTTCATACATTATGTTCGATATCAAGGAAAAGCAATTCTGGCTTCAAA-AGGAA--CTCTTATTCTGATGAAGAAATGGAAATTGCATCTTGTGAATTTTTGGCAATCTTCTTTTCACTTTTGGTTTCAACCTTATAGGGTCCATATAAAGCAATTACCCAACTATTCCTTCT---------CTTTTCTGGGATATTTTTCAAGTGTACTCAAAAATCCTTTGGTAGTAAGAAATCAAATGCTAGAGAATTCATTTCTAATAAATACTCTGACTAAGAAATTAGATACCATAGCCCCAGTTATTTCTCTTATTGGATCATTGTCGAAAGCTCAATTTTGTACTGTATTGAGTCATCCTATTAGTAAACCGATCTGGACTGATTTATCGGATTCTGATATTCTTGATCGATTTTGTCGGATATGTAGAAATCTTTGTCGTTATCACAGTGGATCCTCAAATAAAC
Crepidium                      ATGTATTTAAA-------------TGA---------CAGAATTACAAGG--------ATATTT-AGGTTGAAAAAAA-------------ATAGATT-------TCGTCAACAAAATTTCCTATATCCGCTACTACTTCAGGAGTATAT-TTACTCACTTGCTCATTATCATAGCTTCAATAGTTTTATTTTTTACGAA-CCTGCGGAAA-TTCTAGGTTATGACAAT------AAATCTAGTTTAGTACTTGTGAAACGTTTAATTACTCGAATGTATCAA---------CAGAAATCTTTGATTTTTTC---------GGTGAATGATTTTAATCAAA---------A------TGAATTTT---GGGGGCACAAGAATTCTTTTTCTTCTCATTTTTCTTCTCAAATGGTATCAGAAGGTTTTGGAGTCATTCTGGAAATCCCATTCTCGTCGCGATTAGTATTTTCCCTTGAAGAAAAA---------ACAATAACAAAATCTCAGAATTTAC-AATCTATTCATTCAATTTTTCCCTTTTTAGAGGATAAATTATCACATTTAAATTATGTGTCAGATCTAATAATACCCCATCCCATCCATCTGGAAATCTTGGTTCAAATTCTTCAATGTTGGATCAAAGATGTTCCTTCTTTGCATTTATTGCGATTGTTTTTCCACGAATATTCTAATTTG---ACTAGTCTCATTACTTCAAA------------TAAATCCATTTACGTCTTT---------TCAAAAAGAAAGAAAAGATTCTTTTGGTTCCTACATAATTCTTATGTATATGAATACGAATATCTATTCTTGTTTCTTCGTAAACAGTCTT---ATTTACGATCAATATCTTCTGGAGTCTTTCTTGAGCGAACACATTTCTATGGAAAAATAGATTA------TCTTATAAT----------CGTGTGTTGTAATTCTTTT----------------------------------CAGA---GGATCCT---------ATGGTTCCTCAAAGATACTTTCATACATTATGTTCGATATCAAGGAAAAGCGATTCTTGCTTCAAA-AGGAA--CTATTCTTCTGATGAAGAAATGGAAATTTTATTTTGTTAATCTTTGGCAATCTTATTTTCACTTTTGGTTTCAACCTTATAGGATCCATATAAAAAAATTACCCCACTATTCCTTCT---------CTTTTCTGGGGTATTTTTCAAGTGTACTAAAAAATCCTTTGGTAGTAAGAAATCAAATGCTAGATAATTCATTTCTCATAAATACTCTGACTGAGAAATTAGATACCATAGTCCCAGTTATTTCTCTTATTGGATCATTGTCAAAAGCTCAATTTTGTACTTTATTGGGTCATCCTATTAGTAAACCAATCTGGACCCATTTATCGGATTCTGATATTATTGATCTATTTTGTCGGATATGTAGAAATCTTTGTCGTTATCACAGCGGATCCTCAAATAAAC
Oberonia                       ATGTATTTAAA-------------TGA---------CAAAATTACAAGG--------ATATTG-AGATTGAAAAGAG-------------ATAGATT-------TTGGCAACAAAACTTCCTATATCCGCTACTCCTCCAGGAGTATAT-TTATTCACTTGCTCATTATCATAGTTTCAATAGTTTGATTCTTTATGAA-CCTGTGGAAA-TTCTAGGTTTTGACAAT------AAATCTAGTTTAGTACTTGTGAAACGTTTAATTACTCGAATGTATCAA---------CAGAAATCTTTGATTTCTTC---------GGTGAATGATTCTAACCAAA---------A------TTCATTTT---GGGGGCACAAGAATTCTTTTTCTTCTCATTTTTCTTCTCAAATGGTATCAGAAGGCTTTGGAGTCATTCTGGAAATTCCATTCTCGTCGCGATTAGGATTTTCTCTTGAAGAAAAG---------AGAATACCAAAATATCAGAATTTAC-GATCTATTCATTCAATATTTCCCTTTTTAGAGGATAAATTATCACATTTTGATTATGTGTCAAATCTACTAATACCCCATCCCATCCATCTGGAAATCTTGGTTCAAATTCTTCAATGTTGGATCAAAGATGTTCCTTCTTTGCATTTCTTGCGATTGTTTTTCCACGAATATCATAATTTG---ACTAGTCTCATTACTTCAAA------------TAAAACCATTTACGTCTTT---------TCAAAAAGAAAGAAAAGATTCTTTTGGTTCCTACATAATTCTTATGTATATGAATACGAATATCTATTCCTGTTTCTTCGTAAACGGTCTTCTTATTTACGATCAATATCTTCTGGGGTCTTTCTTGAGCGAACACATTTCTATGGAAAAATAGAATA------TCTTAGAAT----------CGTGTGTTGTAATTCTTTT----------------------------------CAGA---AGATCCT---------ATGGTTCCTCAAAGATACTTTCATACATTATGTTCGATATCAAGGAAAAGCGATTCTGGCTTCAAA-AGGAA--CTCTTATTCTGATGAAGAAATGGAAATTGTATTTTGTGAATCTTTGGCAATCTTATTTTCACTTTTGGTTTCAACCTTATAGGATTCATATAAAGCAATTACCCAACTATTCCTTCT---------ATTTTCTGGGGTATTTTTCAAGTGTACTAAAGAATCCTTTGGTAGTAAGAAATCAAATGCTAGATAATTCATTTCTAATAAAGACTCTGACTAATAAATTAGATACCATAATCCCAGTTATTTCTCTTATTGGATCATTGTCGAAAGCTCAATTTTGTACTGTATTGGGTCATCCTATTAGTAAACCAATCTGGACCGATTTATCGGATTCTGATATTCTTGATCTATTTTGTCGAATATGTAGAAATCTTTGTCGTTATCACAGCGGATCCTCAAAGAAAC
Malaxis_monophyllos            ATGTATTTAAA-------------TGA---------CAGAATTACAAGG--------ATATTG-AGGTTGAAAAAAA-------------ATAGATT-------TCGTCAACAAAATTTCCTATATCCGCTACTCCTTCAGGAGTATAT-TTACTCACTTGCTCATTATCATAGCTTCAATAGTTTTCTTTTTTACGAA-CCTGCGGAAA-TTTTAGGTTATGACAAT------AAATCTAGTTTAGTACTTGTGAAACGTTTAATTACTCGAATGTATCAA---------CAGAAATCTTTGATTTATTC---------GGTGAATGATTCTAACAAAA---------A------TGGGTTTT---GGGGGCACCAGAATTCTTTTTCTTTTCATTTTTCTTCTCAAATGGTATCAGAAGGTTTTGGAGTTATTCTGGAAATTCCATTCTCATCGCAATTTGTATTTTTCCTTGAAGAAAAA---------ACAATACCAAAATCTCAGAATTTAC-GATCTATTCATTCAATATTTCCCTTTTTAGAGGATAAATTATCACATTTAAATTATGTGTTAGATCTAATAATACCCCATCCCATCCATCTGGAAATTTTGGTTCAAATTCTTCAATGTTGGATCAAAGATGTTCCTTCTTTGCATTTATTGCGATTGTTTTTCCACGAATATCATAATTTG---ACTAGTCTCATTACTTCAAA------------TAAATCTATTTACGTCTTT---------TCAAAAAGAAATAAAAGATTCTTTTGGTTCCTACATAATTCTTATGTATATGAATACGAATATTTATTCCTGTTTCTTCGCAAAAAGTCTTATTATTTACGATCAATATCTTCTGGAGTCTTTCTTGAGCGAATACATTTCTATAGAAAAATAGAAGA------TATTATAGT----------CGTGTGTTGTAATTCTTTT----------------------------------CAGA---GGATCCT---------GTGGTTCCTCAAAGATACTTTCATACATTATGTTCGATATCAAGGAAAAGCGATTCTGGCTTCAAA-AGGCA--CTCTTATTCTGATGAATAAATGGAAATTTTATTTTGTGAATCTTTGGCAATCTTATTTTCACTTTTGGTTTCAACCTTATAGGATCCATATAAAACAATTACCCAACTATTCCTTCT---------CTTTTCTGGGGTATTTTTCAAGTGTACTAAAAAATCCTTTGGTTGTAAGAAATCAAATGCTAGATAATTCATTTATAATAAATACTCTATCTAAAAAATTAGATACCATAGTCCCAGTTATTTCTCTTATTGGATCATTGTCGAAAGCTCAATTTTGTACTGTATTGGGTCATCCTATTAGTAAACCAATCTGGACCGATTTACCAGATTCTGATATTCTTGAACTATTTTGTCGGATATGTAGAAATCTTTGTCGTTATCACAGCGGATCCTCAAAGAAAC
Dienia_latifolia               ATGTATTTAAA-------------TGA---------CAGAATTACAAGG--------ATATTT-AGGTTGAAAAAAA-------------ATAGATT-------TCGGCAACAAAATTTCCTATATCCGCTACTCCTTCAGGAGTATAT-TTACTCACTTGCTCATTATCATAGCTTCAATAGTTTTATTTTTTATGAA-CCTGCGGAAA-TTCTAGGTTATGACAAT------AAATCTAGTTTAGTACTTGTGAAACGTTTAATTACTCGAATGTATCAA---------CAGAAATCTTTGATTTTTTC---------GGTGAATGATTTTAACCAAA---------A------TGAATTTT---GGGGGCACAAGAATTATTTTTCTTCTCATTTTTCTTCTCAAATGGTATCAGAAGGTTTTGGAGTCATTCTGGAAATCCCATTCTCGTCGCGATTAGTATTTTCCCTTGAAGAAAAA---------ACAATAACAAAATCTCAGAATTTAC-AATCTATTCATTCAATTTTTCCCTTTTTAGAGGATAAATTCTCACATTTAAATTATGTGTCAGATCTAATAATACCCCATCCCATCCATCTGGAAATCTTGGTTCAAATTCTTCAATGTTGGATCAAAGATGTTCCTTCTTTGCATTTATTGCGATTGTTTTTCCACGAATATTCTAATTTG---ACTAGTCTCATTACTTCAAA------------TAAATCCATTTACGTCTTT---------TCAAAAAGAAAGAAAAGATTCTTTTGGTTCCTACATAATTCTTATGTATATGAATACGAATATCTATTCCTGTTTCTTCGTAAACAGTCTT---ATTTACGATCAATATCTTCTGGAGTCTTTCTTGAGCGAACACATTTCTATGGAAAAATAGATTA------TCTTATAAT----------CGTGTGTTGTAATTCTTTT----------------------------------CAGA---GGATCCT---------ATGGTTCCTCAAAGATACTTTCATACATTATGTTCGATATCAAGGAAAAGCAATTCTTGCTTCAAA-AGGAA--CTATTATTCTGATGAAGAAATGGAAATTTTATTTTGTTAATCTTTGGCAATCTTATTTTCACTTTTGGTTTCAACCTTATAGGATCCATATAAAACAATTACCCCACTATTCCTTCT---------CTTTTCTGGGGTATTTTTCAAGTGTACTAAAAAATACTTTGGTAGTAAGAAATCAAATGCTAGATAATTCATTTCTCATAAATACTCTGACTAAGAAATTAGATACCATAGTCCCAGTTATTTCTCTTATTGGATCATTGTCAAAAGCTCAATTTTGTACTTTATTGGGTCATCCTATTAGTAAACCAATCTGGACCCATTTATCGGATTCTGATATTCTTGATCTATTTTGTCGGATATGTAGAAATCTTTGTCGTTATCACAGCGGATCCTCAAATAAAC
Liparis_nervosa                ATGTATTTAAA-------------TGA---------CAGAATTACAAGG--------ATATTT-AGGTTGAAAAAAA-------------ATAGATT-------TCGGCAACAAAATTTCCTATATCCGCTACTCCTTCAGGAGTATAT-TTACTCACTTGCTCATTATCATAGCTTCAATAGTTTTATTTTTTATGAA-CCTGCGGAAA-TTCTAGGTTATGACAAT------AAATCTAGTTTAGTACTTGTTAAACGTTTAATTACTCGAATGTATCAA---------CAGAAATCTTTGATTTTTTC---------GGTGAATGATTTTAACCAAA---------A------TGAATTTT---GGGGGCACAAGAATTATTTTTCTTCTCATTTTTCTTCTCAAATGGTATCAGAAGGTTTTGGAGTCATTCTGGAAATCCCATTCTCGTCGCGATTAGTATTTTCCCTTGAAGAAAAA---------ACAATAACAAAATCTCAGAATTTAC-AATCTATTCATTCAATTTTTCCCTTTTTAGAGGATAAATTCTCACATTTAAATTATGTGTCAGATCTAATAATACCCCATCCCATCCATCTGGAAATCTTGGTTCAAATTCTTCAATGTTGGATCAAAGATGTTCCTTCTTTGCATTTATTGCGATTGTTTTTCCACGAATATTCTAATTTG---ACTAGTCTCATTACTTCAAA------------TAAATCCATTTACGTCTTT---------TCAAAAATAAAGAAAAGATTCTTTTGGTTCCTACATAATTCTTATGTATATGAATACGAATATCTATTCCTGTTTCTTCGTAAACAGTCTT---ATTTACGATCAATATCTTCTGGAGTCTTTCTTGAGCGAACACATTTCTATGGAAAAATAGATTA------TCTTATAAT----------CGTGTGTTGTAATTATTTT----------------------------------CAGA---GGATCCT---------ATGGTTCCTCAAAGATACTTTCATACATTATGTTCGATATCAAGGAAAAGCAATTCTTGCTTCAAA-AGGAA--CTCTTATTCTGATGAAGAAATGGAAATTTTATTTTGTTAATCTTTGGCAATCTTATTTTCACTTTTGGTTTCAACCTTATAGGATCCATATAAAACAATTACCCCACTATTCCTTCT---------CTTTTCTGGGGTATTTTTCAAGTGTACTAAAAAATACTTTGGTAGTAAGAAATCAAATGCTAGATAATTCATTTCTCATAAATACTCTGACTAAGAAATTAGATACCATAGTCCCAGTTATTTCTCTTATTGGATCATTGTCAAAAGCTCAATTTTGTACTTTATTGGGTCATCCTATTAGTAAACCAATCTGGACCCATTTATCGGATTCTGATATTCTTGATCTATTTTGTCGGATATGTAGAAATCTTTGTCGTTATCACAGCGGATCCTCAAATAAAC
Ania_hookeriana                ATGTATTTAAA-------------TGG---------CAGAATTACAAGG--------ATATTT-AGATTGAAAAAAG-------------ATAGATT-------TCGGCAACAAAACTTCCTATATCCGCTACTCCTTCAGGAGTATAT-TTACTCACTTGCTCATTATCATAGCTTCAATAGTTTGATTTTTTACGAA-CCTGTGGAAA-TTCTCGGTTATGACAAT------AAATCTAGTTTAGTACTTGTGAAACGTTTAATTACTCGAATGTATCAA---------CAGAAATCTTTGATTTCTTC---------GGTGAATGATTCTAACCAAA---------ATGAAAATGGATTTT---GGGAGCACAAGAATTCTTTTTCTTCTCATTTTTCTTCTCAAATGGTATCAGAAGGTTTTGGAGTCATTCTGGAAATTCCATTCTCGTCGCGATTAGTATCTTCCCTTGAAGAAAAA---------AGAATACCAAAATCTCAGAATTTAC-GATCTATTCATTCAATATTTCCCTTTTTAGAGGATAAATTATCACATTTAAATTATGTGTCAGATCTACTAATACCCCATCCCATCCATCTGGAAATCTTGGTTCAAATCCTTCAATGCTGGATCAAAGATGTTCCTTCTTTGCATTTATTGCGATTGTTTTTCCACGAATATCATAATTTG---AATAGTCTCATTACTTCAAA------------GAAATCCATTTACGTCTTT---------TCAAAAAGAAAGAAAAGATTCTTTTGGTTCCTACATAATTCTTATGTATATGAATGCGAATATCTATTCCTGTTTCTTCGTAAACAGTCTTCTTATTTACGATCAATATCTTCTGGAGTCTTTCTTGAGCGAACACATTTCTATGGAAAAATAGAATA------TCTTATAGT----------CGTGTGTTGTAATTCTTTT----------------------------------CAGA---GGATCCT---------ATGGTTCCTTAAAGATACTTTCATACATTATGTTCGATATCAAGGAAAAGCGATTATGGCTTCAAA-AGGAA--CTCTTATTCTGATGAAGAAATGGAAATTTCATCTTGTAAATTTTTGGCAATCTTATTTTCACTTTTGGTTTCAACCTTATAGGATCCATATAAAGCAATTACCCAACTATTTCTTCT---------CTTTTCTGGGGTATTTTTCAAGTGTACTAAAAAACCCTTTGGTAGTAAGAAATCAAATGCTAGAGAATTCATTTCTAATAAATACTCTGACTAAGAAATTAGATACCATAGCCCCAGTTATTTCTCTTATTGGATCATTGTCGAAAGCTCAATTTTGTACTGTATTGGGTCATCCTATTAGTAAACCAATCTGGACCGATTTATCGGATTCTGATATTCTTGATCGATTTTGTCGGATATCTAGAAATCTTTGTCGTTATCACAGCGGATCCTCAAAGAAAC
Trias_intermedia               ATGTCTTTAA--------------TGG---------CAGAATTACAAGG--------ATATTG-AGATTGAAAAAAG-------------AGAGATT-------TCGGCAACAAAACTTCCTATATCCGCTATTCCTTCAGGAGTATAT-TTACTCACTTGCTCATTATCATAGCTTCAATAGTTTGAATTTTTACGAA-CCTGTGGAAA-TTCTAGGTTATGACAAT------AAATCTAGTTTAGTACTTGTGAAACGTTTAATTACTCGAATGTATCAA---------CAGAAATCTTTGATTTCTTC---------GGTGAATGATCCTAACCAAA---------A------TGAATTTT---TGGGGCACAAGAATTCTTTTTCTTCTCATTTTTCTTCTCAAATGCTATCAGAAGGTTTTGGAGTCATTCTGGAAATTCCATTCTCGTTGCGATTAGTATCTTCCCTTGAAGATAAA---------AGAATACCAAAATCTCAGAATTTAC-GATCTATTCATTCAATATTTCCCTTTTTAGAGGATAAATTATCGCATTTAAATTATGTATTAGATCTACTAATACCCCATCCCATCCATCTGGAAATATTGGTTCAAATTCTTCAATGTTGGATCAAAGATGTTCCTTCTTTGCATTTATTGCGATTGTTTTTCCACGAATATCATAATTTG---AATAGTCTCATTACTTCAAA------------GAAATCCATTTACGTCTTT---------TCAAAAAGAAAGAAAAGATTCTTTTGGTTCCTACATAATTCTTATGTATATGAATGCGAATATCTATTCCTGTTTCTTCGTAAAAAGTCTTCTTATTTACGATCAATATCTTCTGGAGTCTTTCTTGAGCGAACACATTTCTATGGAAAAATAGAATA------TCTTATAGT----------CGTGTGTTGTAATTCTTTT----------------------------------CAGA---GGAGCCT---------ATGGTTCCTCAAAGATACTTTCATACATTATGTTCGATATCAAGGAAAAGCAATTCTGTCTTCAAA-AGGAA--CTCTTATTCTGATAAAGAAATGGAAATTTCATCTTGTGAATTTTTGGCAATCTTATTTTCACTTTTGGTTTCAACCTTATAGGATCCATATAAAGCAATTACCCAACTATTCCTTCT---------CTTTTCTGGGGTTTTTTTCAAGTGTACTGAAAAATCCTTTGGTAGTAAGAAATCAAATGCTAGAGTATTCATTTCGAATAAATACTCTGACTAATCAATTAGATACCATAGTCCCAGTAAATTCTCTTATTGGATCATTGTCGAAAGCTCAATTTTGTACTGTATTGGGTCATCCTATTAGTAAACCGATCTGGACCGATTTATCGGATTCTTATATTATTGATCGATTTTGTCGGATATGTAGAAATCTTTGTCGTTATTACAGCGGATCCTCAAAGAAAC
Bulbophyllum_macrobulbum       ATGTATTTAAA-------------TGG---------CAGAATTACAAGG--------ATATTG-AGATTGAAAAAAG-------------ATAGATT-------TCGGCAACAAAACTTCCTATATCCGCTACTCCTTCAGGAGTATAT-TTACTCACTTGCTCATTATCATAGCTTCAATAGTTTGATTTTTTACGAA-CCTGTGGAAA-TTCTAGGTTATGACAAT------AAATCTAGTTTAGTACTTGTGAAACGTTTAATTACTCGAATGTATCAA---------CAGAAATCTTTGATTTATTC---------GGTGAATGATCCTAACCAAA---------A------TGAATTTT---GGGGGCACAAGAATTCTTTTTCTTCTCATTTTTTTTCTCAAATGCTATCAGAAGGTTTTGGAGTCATTCTGGAAATTCCATTCTCGTTGCGATTAGTATCTTCCCTTGAAGATAAA---------AGAATACCAAATTCTCAGAATTTAC-GATCTATTCATTCAATATTTCCCTTTTTAGAGGATAAATTATCGCATTTAAATTATGTGTTAGATCTACTAATACCCCATCCTATCCATCTGGAAATCTTGGTTCAAATTCTTCAATGTTGGATCAAAGATGTTTCTTCTTTGCATTTATTGCGATTGTTTTTCCACGAATATCATAATTTG---AATAGTCTCATTACTTCAAA------------GAAATCCATTTACGTCTTT---------TCAAAAAGAAAGAAAAGATTCTTTTGGTTCCTATATAATTCTTATGTATATGAATGCGAATATCTATTCTTGTTTCTTCGTAAACAGTCTTCTTATTTACGATCAATATCTTCTGGAGTCTTTCTTGAGCGAACACATTTCTATGGAAAAATAGAATA------TCTTATAGT----------CGTGTGTTGTAATTCTTTT----------------------------------CAGA---GGAGCCT---------ATGGTTCCTCAAAGATACTTTCATACATTATGTTCGATATCAAGAAAAAGCAATTCTGTCTTCAAA-AGGAA--CTCTTATTCTGATAAAGAAATGGAAATTTCATCTTGTGAATTTTTGGCAATCTTATTTTCACTTTTGGTTTCAACCTTATAGGATCCATATAAAGCAATTACCCAACTATTCCTTCT---------CTTTTCTAGGGTTTTTTTCAAGTGTACTGAAAAATCCTTTGGTAGTAAGAAATCAAATGCTAGAGTATTCATTTATGATAAATACTCTGACTAATAAATTAAATACCATAGCCCCAGTAAATTCTCTTATTGGATCATTGTCGAAAGCTCAATTTTGTACTGTATTGGGTCATCCTATTAGTAAACCGATCTGGACCGATTTATCGGATTCTGATATTATTGATCGATTTTGTCGGATATGTAGAAATCTTTGTCGTTATTACAGCGGATCCTCAAAGAAAC
Bulbophyllum_beguaertii        ATGGATTTAAA-------------TAG---------CAGAATTACAAGG--------ATATTG-AGATTGAAAAAAG-------------ATAGATT-------TCGGCAACAAAACTTCCTATATCCGTTACTCCTTCAGGAGTATAT-TTACTCACTTGCTCATTATCATAGCTTCAATAGTTTGATTTTTTACGAA-CCTGTGGAAA-TTCTAGGTTATGACAAT------AAATCTAGTTTAGTACTTGTGAAACGTTTAATTACTCGAATGTATCAA---------CAGAAATCTTTGATTTATTC---------GGTGAATGATCCTAACCAAA---------A------TTCATTTT---GGGGGCACAAGAATTCTTTTTCTTCTCATTTTTATTCTCAAATGGTATCAGAAGGTTTTGGAGTCATTCTGGAAATTCCATTATCGTTTCGATTAGTATCTTCCCTTGAAGATAAA---------AGAATACCAAAATCTCAGAATTTAC-GATCTATTCATTCAATATTTCCCTTTTTAGAGGATAAATTATCACATTTAAATTATGTGTTAGATCTACTAATACCCCATCCCATCCATCTGGAAATCTTGGTTCAAATTCTTCAATGTTGGATCAAAGATGTTCCTTCTTTGCATTTCTTGCGATTGATTTTCCACGAATATCATAATTTG---AATAGTCTCATTACTTCAAA------------TAAATCCATTTACGTCTTT---------TCAAAAAAAAAGAAAAGATTATTATGGTTCCTACATAATTCTTATGTATATGAATGCGAATATCTATTCCTGTTTCTTCGTAAACAGTCTTCTTATTTACGATCAATATCTTCTGGAGTCTTTCTTGAGCGAACACATTTCTATGGAAAAATAGAATA------TCTTATAGT----------CGTGTGTTGTAATTCTTTT----------------------------------CATA---GGATCCT---------ATGGTTCCTTAAAGATACTTTCATACATTATGTTCGATATCAAGGAAAAGCAATTCTGGCTTCAAA-AGGAA--CTCTTATTCTGATGAAGAAATGGAAATTTCATCTTGTTAATTTTTGGCAATCTTATTTTCACTTTTGGTTTCAACCTTATAGGATCCATATAAAGCAATTACCTAACTATTCCTTCT---------CTTTTCTGGGGTATTTTTCAAGTGTACTGAAAAATACTTTGGTAGTAAGAAATCAAATGCTAGAGTATTCATTTCTAATAAATACTCTGACTAATAAATTAGATACCATAGCCCCAGTAAATTCTCTTATTGGATCATTGTCCAAAGCTAAATTTTGTACTGTATTGGGTCATCCTATTAGTAAACCGATCTGGACCGATTTATCGGATTCTGATATTATTGATCGATTTTGTCGGATATGTAGAAATCTTTGTCGTTATTACAGCGCATCCTCAAAGAAAC
Hapalochilus_nitidus           ATGTATTTAAA-------------TGG---------CAGAATTACAAGG--------ATATTG-AGATTGAAAAAAG-------------AGAGATT-------TCGGCAACAAAACTTCCTATATCCGCTACTCCTTCAGGAGTATAT-TTACTCACTTGCTCATTATCATAGCTTCAATAGTTTGATTTTTTACGAA-CCTGTGGAAA-TTCTAGGTTATGACAAT------AAATCTAGTTTAGTACTTGTGAAACGTTTAATTACTCGAATGTATCAA---------CAGAAATCTTTGATTTCTTC---------GGTGAATGATCCTAACCAAA---------A------TGAATTTG---GGGGGCACAAGAATTCTTTTTCTTATCATTTTTCTTCTCAAATGCTATCAGAAGGTTTTGGAGTCCTTCTGGAAATTCCATTCTCGTTGCGATTAGTATCTTCCCTTGAAGATAAA---------AGAATACCAAAATCTCAGAATTTAC-GATCTATTCATTCAATATTTCCCTTTTTAGAGGATAAATTATCGCATTTNAATTATGTGTTAGATCTACTAATACCCCATCCCATCCATCTGGAAATCTTGGTTCAAATTCTTCAATGTTGGATCAAAGATGTTCCTTCTTTGCATTTATTGCGATTGATTTTCCACGAATATCATAATTTG---AATAGTCTCATTACTTCAAT------------GAAATCCTTTTACGTCTTT---------TCAAAAAGAAAGAAAAGATTCTTTTGGTTCCTATATAATTCTTATGTATATGAATGCGAATATCTATTCCTTTTTCTTCGTAAACAGTCTTCTTATTTACGATCAATATCTTCTGGAGTCTTTCTTGAGCGAACACATTTCTATGGAAAAATAGAATA------TCTTATAGT----------CGTGTGTTGTAATTCTTTT----------------------------------CAGA---GGAGCCT---------ATGGTTTCTCAAAGATACTTTCATACATTATGTTCGATATCAAGGAAAAGCAATTCTGTCTTCAAA-AGGAA--CTCTTATTCTGATAAAGAAATGGAAATTTCATCTTGTGAATTTTTGGCAATCTTATTTTCACTTTTGGTTTCAACCTTATAGGATCCATATAACGCAATTACCCAACTCTTCCTTCT---------CTTTTCTAGGGTTTTTTTCAAGTGTACTGAAAAATAATTTGGTAGTAAGAAATCAAATGCTAGAGTATTCATTTCTAATAAATACTCTGACTAATAAATTAGATACCATAGCCCCAGTAAATTCTCTTATTGAATCATTGTCGAAAGCTCAATTTTGTACTGTATTGGGTCATCCTATTAGTAAACCGATCTGGACCGATTTATCGGATTCTGATATTATTGATCGATTTTGTCGGATATGTAGAAATCTTTGTCGTTATTACAGCGGATCCTCAAAGAAAC
Cirrhopetalum_umbelatum        ATGTATTTAAA-------------TGG---------CAGAATTACAAGG--------ATATTT-AGATTGAAAAAAG-------------ATAGATT-------TCGGCAACAAAACTTCCTATATCCACTACTCCTTCAGGAGTATAT-TTACTCACTTGCTCATTATCATAGCTTCAATAGTTTGATTTTTTACGAA-CCTGTGGAAA-TTCTAGGTTATGACAAG------AAATCTAGTTTAGTACTTGTGAAACGTTTAATTACTCGAATGTATCAA---------CAGAAATCTTTGATTTCTTC---------GGTGAATGATCCTAACCAAA---------A------TGAATTTT---GGGGGCACAAGAATTCTTTTTCTTCTCATTTTTCTTCTCAAATGCTATCAGAAGGTTTTGGAGTCATTCTGGAAATTCCATTCTCATTGCGATTAGTATCTTCCCTTGAAGATAAA---------AGAATACCAAAATATCAGAATTTAC-GATCTATTCATTCAATATTTCCCTTTTTAGAGGATAAATTATCGCATTTAAATTATGTGTTAGATCTACTAATACCCCATCCCATCCATCTGGAAATCTTGGTTCAAATTCTTCAATGTTGGATCAAAGATGTTCCTTCTTTGCATTTATTGCGATTGTTTTTCCACGAATATCATAATTTG---AATAATCTCATTACTTCAAA------------GAAATCCATTTACGTCTTT---------TCAAAAAGAAAGAAAAGATTCTTTTGGTTCCTACATAATTCTTATGTATATGAATGCGAATATCTATTCCTGTTTCTTCGTAAAAAGTCTTCTTATTTACGATCAATATCTTCTGGAGTCTTTCTTGAGCGAACACATTTCTATGGAAAAATAGAATA------TCTTATAGT----------CGTGTGTTGTAATTCTTTT----------------------------------CAGA---GGAGCCT---------ATGGTTCCTCAAAGATACTTTCATACATTATGTTCGATATCAAGGAAAAGCAATTCTGTCTTCAAA-AGGAA--CTCTTATTCTGATAAAGAAATGGAAATTTCATCTTGTGAATTTTTGGCAATCTTATTTTCACTTTTGGTTTCAACCTTATAGGATCCATATAAAGCAATTACCCAACTATTCCTTCT---------CGTTTCTGGGGTTTTTTTCAAGTGTACTGAAAAATACTTTGGTAGTAAGAAATCAAATGCTAGAGTATTCATATCTAATAAATACTCTGACTAATAAATTAGATACCATAGCCCCAGTAAATTCTCTTATTGGATCATTGTCGAAAGCTCAATTTTGTACTGTATTGGGTCATCCTATTAGTAAACCGATCTGGACCGATTTATCGGATTCTTATATTATTGATCGATTTTGTCGGATATGTAGAAATCTTTGTCGTTATTACAGCGGATCCTCAAAGAAAC
Diplocaulobium_aureicolor      ATGTATTTAAA-------------TGG---------CAGAATTACAAAG--------ATAGTT-AGATTGAAAAAAG-------------ATAGATT-------TCGGCAACAAAACTTCCTATATCCGCTACTCCTTCAGGAATATAT-TTACTCACTTGCTCATTATCATAGCTTCAATAGTTTGATTTTTTACGAA-CCTGTGGAAA-TTCTAGGTTATGACAAT------AAATCTAGTTTAGTACTTGTGAAACGTTTAATTAATCGAATGTATCAA---------CAGAAATCTTTGATTTCTTC---------GTTGAATTATTCTAACCAAA---------A------TGAATTTT---GGGGGCACAAGAATTCTTTTTCTTCTCATTTTTCTTATCAAATGGTATCAGAAGGTTTTGGAGTCATTCTGGAAATTCCATTCTCATCGCAATTAGTATCTTCCCTTGAAGAAAAA---------AGAATACCAAAATTTCAGAATTTAC-GATCTATTCATTCAATATTTCCCTTTTTAGAGGATAAATTATCGCATTTAAATTATGTGTCAGATCTACTAATACCCCACCCCATCCATCTGGAAATCTTGGTTCAAATCCTTCAATGTTGGATCAAAGATGTTCCTTCTTTGCATTTATTGCGATTGTTTTTCCACGAATATCATAATTTG---AATAGTCTCATTACTTCAAA------------TAAATCCATTTACGTCTTT---------TCAAAAAGAAAGAAAAGATTCTTTTGGTTCCTACATAATTCTTATGTATATGAATGCGAATATCTATTCCTGTTTATTCGTAAACAGTCTTCTTATTTACGATCAATATCTTCTGGAGTCTTTCTTGAGCGAACACATTTCTATGGAAAAATAGAATA------TCTTATAGT----------CGTGTGTTGTAATTCTTTT----------------------------------CAGA---GGATCCT---------ATGGTTCCTCAAGGATACTTTCATACATTATGTTCGATATCAAGGAAAAGCAATTCTGGCTTCAAA-AGGAA--CTCTTATTCTGATGAAAAAATGGGAATTTCATCTTGTGAATTTTTGGCAATCTTATTTTCACTTTTGGTTTCAACCTTATAGGATCCATATAAAGCAATTACCCAACTATTCCTTCT---------CTTTTCTGGGGTTCTTTTCAAGTGTACTGAAAAATCCTTTGGTAGTAAGAAATCAAATGCTAGAGAATTCATTTATAATAAATACTCTATCTAAGAAATTAGATACCATAGCCCCAGTTATTTCTCTTATTGGATCATTGTCGAAAGCTCAATTTTGTACTGTATTGGGTCATCCTATTAGTAAACCGATCTGGACCGATTTATCGGATTCTGATATTCTTGATCGATTTTGTCGGATATGTAGAAATCTTTGTCGTTATCACAGCGGATCCTCAAAGAAAC
Diplocaulobium_validicole      ATGTTTTTAAA-------------TGG---------CAGAATTACAAAG--------ATAGTT-AGATTGAAAAAAG-------------ATAGATT-------TCGGCAACAAAACTTCCTATATCCGCTACTCCTTCAGGAATATAT-TTACTCACTTGCTCATTATCATAGCTTCAATAGTTTGATTTTTTACGAA-CCTGTGGAAA-TTCTAGGTTATGACAAT------AAATCTAGTTTAGTACTTGTGAAACGTTTAATTAATCGAATGTATCAA---------CAGAAATCTTTGATTTCTTC---------GTTGAATTATTCTAACCAAA---------A------TGAATTTT---GGGGGCACAAGAATTCTTTTTCTTCTCATTTTTCTTATCAAATGGTATCAGAAGGTTTTGGAGTCATTCTGGAAATTCCATTCTCATCGCAATTAGTATCTTCCCTTGAAGAAAAA---------AGAATACCAAAATTTCAGAATTTAC-GATCTATTCATTCAATATTTCCCTTTTTAGAGGATAAATTATCGCATTTAAATTATGTGTCGGATCTACTAATACCCCACCCCATCCATCTGGAAATCTTGGTTCAAATCCTTCAATGTTGGATCAAAGATGTTCCTTCTTTGCATTTATTGCGATTGTTTTTCCACGAATATCATAATTTG---AATAGTCTCATTACTTCAAA------------GAAATCCATTTACGTCTTT---------TCAAAAAGAAAGAAAAGATTCTTTTGGTTCCTACATAATTCTTATGTATATGAATGCGAATATCTATTCCTGTTTATTCGTAAACAGTCTTCTTATTTACGATCAATATCTTCTGGAGTCTTTCTTGAGCGAACACATTTCTATGGAAAAATAGAATA------TCTTATAGT----------CGTGTGTTGTAATTCTTTT----------------------------------CAGA---GGATCCT---------ATGGTTCCTCAAGGATACTTTCATACATTATGTTCGATATCAAGGAAAAGCAATTCTGGCTTCAAA-AGGAA--CTCTTATTCTGATGAAAAAATGGAAATTTCATCTTGTGAATTTTTGGCAATCTTATTTTCACTTTTGGTTTCAACCTTATAGGATCCATATAAAGCAATTACCCAACTATTCCTTCT---------CTTTTCTGGGGTTTTTTTCAAGTGTACTGAAAAATCCTTTGGTAGTAAGAAATCAAATGCTAGAGAATTCATTTATAATAAAGACTCTATCTAATAAATTAGATACCATAGCCCCAGTTATTTCTCTTATTGGATCATTGTCGAAAGCTCAATTTTGTACTGTATTGGGTCATCCTATTAGTAAACCGATCTGGACCGATTTATCGGATTCTGATATTCTTGATCGATTTTGTCGGATATGTAGAAATCTTTGTCGTTATCACAGCGGATCCTCAAAGAAAC
Cadetia_quinqueloba            ATGTATTTAAA-------------TGG---------CATAATTACAAAG--------ATATTG-AGATTGAAAAAAG-------------ATAGATT-------TCGGCAACAAAACTTCCTATATCCGCTACTCCTTCAGGAGTATAT-TTACTCACTTGCTCATTATCATAGCTTCAATAGTTTGATTTTTTACGAA-CCTGTGGAAA-TTCTAGGTTATGACAAT------AAATCTAGTTTAGTACTTGTGAAACGTTTAATTACTCGAATGTATCAA---------CAGAAATATTTGATTTCTTC---------GGTGAATTATTCTAACCAAA---------A------TGAATTTT---GGGAGCACAAGAATTCTTTTTCTTCTCATTTTTCTTATCAAATGGTATCAGAAGGTTTTGGAGTCATTCTGGAAATTCCATTCTCATCGCAATTAGTACCTTCCCTTGAAGAAAAA---------AGAATACCAAAATTTCAGAATTTAC-GATCTATTCATTCAATATTTCCCTTTTTAGAGGATAAATTATCGCATTTAAATTATGTGTCAGATCTACTAATACCTCATCCCATCCATCTGGAAATATTGGTTCAAATCCTTCAATGTTGGATCAAAGATGTTCCTTCTTTGCATTTATTGCGATTATTTTTCCACGAATATCATAATTTG---AATAGTCTCATTACTTCAAA------------GAAATCCATTTACGTTTTT---------TCAAAAAGAAAGAAAAGATTCTTTTGGTTCCTACATAATTCTTATGTATATGAATACGAATATCTATTGCTGTTTATTCGTAAACAGTCTTCTTATTTACGATCAATATCTTCTGGAGTCTTTCTTGAGCGAACACATTTCTATGGAAAAATAGAATA------TCTTATAGT----------CGTGTGTTGTAATTCTTTT----------------------------------CAGA---GGATCCT---------ATGGTTCCTCAAGGATACTTTCATACATTATGTTCGATATCAAGGAAAAGCAATTCTGGCTTCAAA-AGGAA--CTCTTATTCTGATGAAAAAATGGAAATTTCATCTTGTGAATTTTTGGCAATCTTATTTTCATTTTTGGTTTCAACCTTATAGGATCCCTATAAAACAATTATCCAACTATTCCTTCT---------CTTTTCTGGGGTTCTTTTCAAGTGTACTGAAAAATCCTTTGGTAGTAAGAAATCAAATGCTAGAGAATTCATTTAGAATAAATACTCTATCTAATAAATTAGATACCATAGCCCCAGTTATTTCTCTTATTGGATCATTGTCGAAAGCTCACTTTTGTACTGTATTAGGTCATCCTATTAGTAAACCGATCTGGACCGATTTATCGGATTCTGACATTCTTGATCGATTTTGTCGGATATGTAGAAATCTTTGTCGTTATCACAGTGGATCCTCAAAGAAAC
Dendrobium_findleyanum         ATGTATTTCAA-------------TAG---------CAGAATTACAAAT-TACAAGGATATTT-AGATTGAAAAAAG-------------ATAGATT-------TCGGCAACAAAACTTCCTATATCCGCTACTCCTTCAGGAGTATAT-TTACTCACTTGCTCATTATCATAGCTTAAATAGTTTTATTTTTTACGAA-CCTGTGGAAT-TTCTAGGTTATGACAGT------AAATTTAGTTTAGTACTTGTGAAACGTTTAATTATTCGAATGTATCAA---------CAGAAATCTTTGATTTCTTC---------GGTGAATTATTCTAACCAAA---------A------TGGATCTT---GGGAGCACAAGAATTCTTTTTCTTCTCATTTTTCTTCTCAAATGGTATCAGAAGGTTTTGGAGTCATTCTGGAAATTCCATTCTCGTCGCAATTAGTATCTTCCCTTGAAGAAAAA---------AGAATACCAAAATCTCAGAATTTAC-GATCTATTCATTCAATATTTCCCTTTTTAGAGGATAAATTATCGCATTTAAATTATGTGTCAGATCTACTAATACCCCATCCCATCCATCTGGAAATCTTGGTTCAAATCCTTCAATGTTGGATCAAAGATGTTCCTTCTTTGCATTTATTGCGATTGTTTTTCCACGAATATCATAATTTG---AATAGTCTCTTTACTTCAAA------------GAAATCCATTTACGTATTT---------TCAAAAAGAAAGAAAAGATTCTTTTGGTTCCTACATAATTCTTATGTATATGAATGCGAATATCTATTCCTGTTC-TTCGTAAACAGTCTTCTTATTTACGATCAATATCTTCTGGAGTCTTTCTTGAGCGAACACATTTCTATGGAAAAATAGAATA------TCTTATAGT----------CGTGTGTTGTAATTCTTTT----------------------------------CAGA---GGATCCT---------ATGGTTCCTCAAGGATACTTTCATACATTATGTTCGATATCAAGGAAAAGCAATTCTGGCTTCAAA-AGGAA--CTCTTATTCTGATGAAAAAATGGGAATTTCATCTTGTGAATTTTTGGCAATCTTATTTTCACTTTTGGTTTCAACCTTATAGGATCCATATAAAGCAATTACCCAGCTATTCCTTCT---------CTTTTCTGGGGTTCTTTTCAAGTGTACTGAAAAATCCTTTGGTAGTAAGAAATCAAATGCTAGAGAATTCATTTCTAATAAATACTCTATCTAAGAAATTAGATACCATAGCCCCAGTTATTTCTCTTATTGGATCATTGTCGAAAGATCGATTTTGTACTGTATTGGGTCATCCTATTAGTAAACCGATCTGGACCGATTTATCGGATTCTGATATTCTTGATCGATTTTGTCGGATATGTAGAAATCTTTGTCGTTATCACAGCGGATCCTCAAAGAAAC
Myoxanthus_serripetalus        ATGTATTTAAA-------------AGG---------CAGTATTACAAGG--------ATATTT-AGATTGAAAAAAG-------------ATAGATT-------TCGGCAACAAAACTTCCTATATCCGCTACTCCTTCAGGAGTATAT-TTATTCACTTGCTCATTATCATAGCTTCAATAGTTTTATTTTTTACGAA-CCTGTGGAAA-TTCTTGGTTATGACAAT------AAATCTAGTTTAGTACTTGTGAAACGTTTAATTACTCGAATGTATCAA---------CAGAAATCTTTGATTTCTTC---------GGTGAATGATTCTAACCAAA---------A------TGAATTTT---GGGGGCACAAGAATTCTTTTTCTTCTCATTTTTCTTCTCAAATGGTATCAGAAGGTTTTGGAGTCATTCTGGAAATTCCATTCTCGTCGCGATTAGTATCTTCCCTTGAAGAAAAA---------AGAATACTAAAATCTCAGAATTTAC-GATCTATTCATTCAATATTTCCCTTTTTAGAGGATAAATTATCACATTTAAATTATGTGTCAGATCTACTAATACCCCATCCCATCCATCTGGAGATCTTGGTTCAAATCCTTCAATGTTGGATCAAAGATGTTCCTTCTTTGCATTTATTGCGATTGTTTTTCCACGAATATCATAATTTG---AATA---------CTTCAAA------------TAAATCCATTTACGTCTTT---------TCAAAAAGAAAGAAAAGATTCTTTTGGTTCCTACATAATTCTTATGTATATGAATGCGAATATCTATTCCTGTTTCTTCGTAAACAGTCTTCTTATTTACGATCAATATCTTCTGGAGTCTTTCTTGAGCGAACACATTTCTATGGAAAAATAGAATA------TCTTATAGT----------CGTGTGTTGTAATTCTTTT----------------------------------CAGA---GAATCTT---------ATGGTTCCTCAAAGATACTTTCATACATTATGTTCGATATCAAGGAAAAGCGATTCTGGCTTCAAA-AGGGA--CTCTTATTCTGATGAATAAATGGAAATTTTATCTTGTGAATTTTTGGCAATCTTATTTTCACTTTTGGTTTCAACCTTATAGGATCCATATAAAGCAATTACCCAACTATTCTTTCT---------CTTTTCTGGGGTATTTTTCAAGTGTACGAAAAAATACTTTGGTAGTAAGAAATCAAATGCTAGAGAATTCATTTCTAATAAATACTCTGACTAAGAAATTAGATACCATAGTCCCAGCTATTTCTCTGATTAGATCATTGTCGAAAGCTCAATTTTGTACTGTATCGGGTCATCCTATTAGTAAACCGATCTGGACCGATCTATCGGATTCTGATATTCTTGATCGATTTTGTCGGATATGTAGAAATTTTTGTCGTTATCCCAGCGGATCCTCAAAGAAAC
Eria_javanica                  ATGTATTTAAA-------------TGG---------CAGAATTACAGGG--------ATATTT-AGATTGAAAAAAG-------------ATAGATT-------TCGGCAACAAAACTTCCTATATCCGCTACTCCTTCAGGAGTATAT-TTATTCACTTGCTCATTATCATAGCTTCAATAGTTTG---------GAA-CCTGTGGAAA-TTAATGGTTATGACAAT------AAATCTAGTTTAGTACTTGTGAAACGTTTAATTACTCGAATGTATCAA---------CAGAAATCTTTGATTTCTTC---------GGTGAATGATTCTA-----------------------GA-TTTT---GGGGGCACAAGAATTCATTTTTTTCT------------CAAATGGCATCAGAAGGTTTTGGAGTTATTCTGGAAATTCCATTCTCGTCGCGATTAGTATCTTCCCTTGAAGAAAAA---------AGAATACCAAAATCTCAGAATTTAC-GATCTATTCATTCAATATTTCCCTTTTTAGAGGATAAATTATCACATTTAAATTATGTGTCAGATCTACTAATACCCCATCCCATCCATATGGAAATCTTGGTTCAAATTCTTCAATGTTGGATCAAAGATGTTCCTTCTTTGCATTTCTTGCGATTGTTTTTCCACGAATATCATAATTTG---AATAGTCTCATTATTTCAAA------------GAAATCTATTTACGTCTTT---------TCAAAAAGAAAGAAAAGATTCTTTTGGTTCCTACATAATTCTTATGTATATGAATGCGAATATCTATTCCTGTTTCTTCGTAAACAGTCTTCTTATTTACGATCAATATCTTCTGGAGTCTTTCTTGAGCGAACACATTTCTATGGAAAAATAGAATA------TCTGATAGC----------CGTGTATTGTAATTCTTTT----------------------------------CAGA---GGACCCT---------ATGGTTCCTCAAAGATACTTTCATACATTATGTTCGATATCAAGGAAAAGCGATTCTGGCTTCAAA-AGGAA--CTCTTATTCTGATGAAGAAATGGAAATTTCATCTTGTGAATTTTTGGCAATCTTATTTTCACTTTTGGTTTCAACCTTATAGGATCCATATAAAGCAATTACCCAACTATTCCTTCT---------CTTTTCTGGGGTATTTTTCAAGTGTACTAAAAAATCCTTTGGTAGTAAGAAATCAAATGTTAGAGAATTCATTTCTAATAAATACTCTGACTAATAAATTAGATACCATAGTCCCAGTTATTTCTCTTATTGGATCATTGTCGAAAGCTCAATTTTGTACTGTATTGGGTCATCCTATTAGTAAACCGATCTGGACCGATTTATCGGATTCTGATATTCTTGATCGATTTTGTCGGATATGTAGAAATCTT-GTCGTTATCACAGCGGATCCTCAAAGAAAC
Mediocalcar_decoratum          ATGTATTTAAA-------------TGA---------CAGAATTACAGGG--------ATATTT-AGATTGAAAAAAG-------------ATAGATT-------TCGGCAACAAAACTTCCTATATCCGCTACTCCTTCAGGAGTATAT-TTATTCACTTGCTCATTATCATAGCTTCAATAGTTTG---------GAA-CCTGTGGAAA-TTCATGGTTATGACAAG------AAATCTAGTTTAGTACTTGTGAAACGTTTAATTACTCGAATGTATCAA---------CAGAAATCTTTGATTTCTTC---------GGTGAATGATTCTA----------------------T-A-TTTT---GGGGGCACAAGAATTCATTTTCTTCT------------CAAATGGTATCAGAAGGATTTGGAGTCATTCTGGAAATTCCATTCTCGTCGCGATTAGTATCTTCCCTTGAAGAAAAA---------AGAATGCCAAAATCTCAGAATTTAC-GATCTATTCATTCAATATTTCCCTTTTTAGAGGATAAATTATCACATTTAAATTATGTGTCAGATCTACTAATACCCCATCCTATCCATATGGAAATCTTGGTTCAAATTCTTCAATGTTGGATCAAAGATGTTCCTTCTTTGCATTTCTTGCGATTGTTTTTCCACGAATATCATAATTTG---AATAGTCTCATTATTTCAAA------------GAAATCTATTTATGTCTTT---------TCAAAAAGAAAGAAAAGATTCTTTTGGTTCCTACATAATTCTTATGTATATGAATGCGAATATCTATTCCTGTTTCTTCGTAAACAGTCTTCTTATTTACGATCTATATCTTCTGGAGTCTTTCTTGAGCGAACACATTTCTATGGAAAAATAGAATA------TCTTATAGC----------CGTGTATTGTAATTCTTTT----------------------------------CAGA---GGACCTT---------ATGGTTCCTCAAAGATACTTTCATACATTATGTTCGATATCAAGGAAAAGCGATTCTGGCTTCAAA-AGGAA--CTCTTATTCTGATGAAGAAATGGAAATTTCATCTTGTGAATTTTTGGCAATCTTATTTTCACTTTTGGTTTCAACCTTATAGGATCCATATAAAGCAATTACCCAACTATTCCTTCT---------CTTGTCTGGGGTATTTTTCAAGTGTACTAAAAAATCCTTTGGTAGTAAGAAATCAAATGTTAGAGAATTCATTTCTAATAAATACTCTGACTAAGGAATTAGATACCAGAATCCCAGTTATTTCTCTTATTGGATCATTGTCGAAAGCTCAATTTTGTACTCTATTGGGTCATCCTATTAGTAAACCGATCTGGACCGATTTATCGGATTCTGATATTCTTGATCGATTTTGTCGGATATGTAGAAATCTTTGTCGTTATCACAGCGGATCCTCAAAGAAAC
Ceratostylis_teres             ATGTATTTAAA-------------TGG---------CAGAATTACAGGG--------ATATTT-AGATTGAAAAAAA-------------AGAAATT--------CGGCAACAAAACTTCCT-TATCCG---CTCTCTTAGGAGTATAT-TTATTCACTTGCTCATTATCATAGCTTCAAGAGTTTG---------GAA-CCTGTGGAAA-TTAATGGTTATGACAAT------AAATCTAGTTTAGTACTTGTGAAACGTTTAATTAGTCGAATGTATCAA---------CAGAAATCTTTGATTTCTTC---------GGTGAATGATTCTA-----------------------GA-TTTT---GGGGGCACAAGAATTCATTTTCTTCT------------CAAATGGTATCAGAAGGTTTTGGAGTCATTCTGGAAATTCCATTCTCGTCGCGATTAGTATCTTCCCTTGAAGAAAAA---------AGAATACCAAAATCTCAGAATTTAC-GATCTATTCATTCAATATTTCCCTTTTTAGAGGATAAATTATCACATTTAAATTATGTATCAGATCTACTAATACCCCATCCCATCCATATGGAAATCTTGGTTCAAATTCTTCAATGTTGGATCAAAGATGTTCCTTCTTTGCATTTCTTGCGATTGTTTTTCCACGAATATCATAATTTC---AATAGTCTCATTCTTTCAAA------------GAAATCTATTTACGTCTTT---------TCAAAAAGAAAGAAAAGATTCTTTTGGTTCCTACATAATTCTTATGTATATGAATGCGAATATCTATTCCTGTTTCTTCGTAAACAGTCTTCTTATTTACGGTCAATATCTTCTGGAGTCTTTCTTGAGCGAACACATTTCTATGGAAAAATAGAATA------TCTTATAGC----------CGTGTATTGTAATTCTTTT----------------------------------CAGA---GGACCCT---------ATGGTTCCTCAAAGATACTTTCATACATTATGTTCGATATCAAGGAAAAGCGATTCTGGCTTCAAA-AGGAA--CTCTTATTCTGATGAAGAAATGGAAATTTCATCTTGTAAATTTTTGGCAATCTTATTTTCACTTTTGGGTTCAACCTTATAGGATCCATATAAAGCAATTACCCAACTATTCTTTCT---------CTTTTCTGGGGTATTTTTCAAGTATACTAAAAAATCCTTTGGTAGTAAGGAATCAAATGTTAGAGAATTCATTTCTAATAAATACTCTGACTAAGAAATTAGATACCATAGTCCCAGTTATTTCTCTTATTGGATCATTGTCGAAAGCTCAATTTTGTACTGTATTGGGTCATCCTATTAGTAAACCGATCTGGACCGATTTATCGGATTCTGATATTATTGATCGATTTTGTCGGATATGTAGAAATCTTTGTCGTTATCACAGCGGATCCTCAAAAAAAC
Appendicula_reflexa            ATGCATTTAAA-------------TGG---------CAGAATTACAGGG--------ATATTT-AGATTGAAAAAAG-------------ATAGATT-------TCGTCAACAAAACTTCCTATATACGCTACTCCTTCAGGAGTATAT-TTATTCACTTGCTCATTATCATAGGTTCAATAGTTTG---------GAA-CCTGTGGAAA-TTATTGGTTATGACAAT------AAATCTAGTTTAGTACTTGTGAAACGTTTAATTACTCGAATGTATCAA---------CAGAAATCTTTTATTTCTTC---------GATGAATGATTCTAACCAAA---------A------TGAATTTT---GGGGTCACAAGAATTCTTTTTCTTCT------------CAAATGGTATCAGAAGGTTTTGGAGTCATTCTGGAAATTCCATTCTCGTCGCGATTAGTATCTTTCCTTGAAGAAAAA---------AAAATACCAAAATATCAGAATTTAC-GATCTATTCATTCAATATTTCCCTTTTTAGAGGATAAATTATTACATTTAAATTATGTGTCAGATCTACTAATACCCCATCCCATCCATCTGGAAATATTGGTTCAAATTCTTCAATGCTGGATCAAAGATGTTCCTTCTTTGCATTTATTGCGATTGTTTTTTCACGAATATCATAATTTG---AATAGTCTCATTATTTCAAA------------GAAATCCATTTACGTCTTT---------TCAAAAAGAAAGAAAAGATTATTTATGTTCCTACATAATTCTTATGTATATGAATGCGAATATCTATTCCTGTTTCTTCGTAAACAGTCTTCTTATTTACGATCAATATCTTCTGGAGTCTTTCTTGAGCGAACACATTTCTATGTAAAAATAGAATA------TCTTATAGC----------CGTATATTGTAATTCTTTT----------------------------------CATA---GGATCCT---------ATGGTTCCTCAAAGATACTTTCATACATTATGTTCGATATCAAGGAAAAGCGATTCTGGCTTCAAA-AGGAA--CTCTTATTCTGATGAATAAATGGAAATTTCATCTTGTGAATCTTTGGCAATCTTATTTTCACTTTTGGTTTCAACCTTATAGGATCCATATAAAGCAATTACCCAACTATTCTTTCT---------CTTTTCTGGGGTATTTTTCAAGTGTACTAAAAAATCCTTTGGTAGTAAGAAATCAAATGTTAGATAATTCATTTCTAATAAATACTCTATCTAAGAAATTAGATACCATAGTCCCAGTTATTTCTCTTATAGGATCATTGTCGAAAGCTCAATTTTGTACTGTATTGGGTCATCCTATTAGTAAACCGATCTGGACTGATTTATCGGATTCTGATATTCTTGATCGATTTTGTCGGATATGTAGAGATCTTTGTCGTTATCACAGCGGATCCTCAAAGAAAC
Elleanthus_caravata            ATGTATGTAAA-------------TGG---------CATAATTACAAGG--------ATATTT-AGATTGAAAAAAG-------------ATAGATT-------TCGGCAACAAAACTTCCTATATCCGCTACTCCTGAAGGAGTATAT-TTACTCACTTGCTCATTATCATAGCTTCAATAGTTTGATTTTTTACGAA-CCTGTAGAAA-TTATGGGTTATGACAAT------AAATCTAGTTTAGTACTTGTGAAACGTTTAATTACTCGAATGTATCAA---------CAGAAATCTTTGATTTCTTC---------GGTGAATGATTCTAACCAAA---------A------TGGATTTT---GGGGGCACAAGAATTCTTTTTCTTCTCATTTTTCTTCTCAAATGGTATCAGAAGGTTTTGGAGTCATTCTGGAAATTCCATTCTCGTCGCGATTAGTATCTTCCCTTGAAGAAAAA---------ACAATACCAAAATCTCAGAATTTAC-GATCTATTCATTCAATATTTCCCTTTTTAGAGGATAAAATTTCACATTTAAATTATGTGTCAGATCTACTAATACCCCATCCCATCCATCTGGAAATCTTGGTTCAA-TCCTTCAATGCTGGATCAAAGAAGTTCCTTCTTTGCATTTATTGCGATTGTTTTTTCACGAATATCATAATTTT---CAGAGTCTCATTACTTCAAA------------GAAATCCATTTACGTCTTT---------TCAAAAATAAAGAAAAGATTCTTTTGGTTCCTACATAATTCTTATGTATATGAATGCGAATATCTATTCCTGTTTCTTCGTAAACAGTCTTCTTATTTACGATCAATATCTTCTGGAGTCTTTCTTGAGCGAACACATTTCTATGGAAAAATAGAATA------TCTTATAGT----------AGTGTGTTGTAATTCTTTT----------------------------------CAGA---GGATCCT---------ATGGTTCCTCAAAGATCCTTTCATACATTATGTTCGATATAAAGGAAAAGCAATTCTGGCTTCAAA-GGGAA--CTCTTATTCTGATGAAGAAATGGAAATTTCATCTTGTGAATTTTTGGCAATCTTATTTTCACTTTTGGTCTCAACCTTATAGGATCCATATAAAGCAATTACCCAACTATTCCTTCT---------CTTTTCTGGGGTATTTTTCAAGTGTACTAAAAAATCCTTTGGTAGTAAGAAATCAAATGCTAGAGAATTCATTTCTAATAAATACTCTGACTAAGAAATTAGATACCATAGCCCCAGTTATTTCTCTTATTGGATCTTTGTCGAAAGCTCAATTTTGTACTGTATTGGGTCATCCTATTAGTAAACCGATCTGGACCGATTTATCGGATTCTGATATTATTGATCGATTTTGTCGAATATGTAGAAATCTTTGTCGTTATCACAGCGGATCCTCAAAGAAAC
Bletilla_striata               ATGTGTTTCAA-------------TGG---------CAGAATTACAAGG--------ATATTT-AGATTGAAAAAAG-------------ATAGATT-------TCGGCAACAAAACTTCCTATATCCGCTACTCCTTCAGGAGTATAT-TTACTCACTTGCTCATTATCATAGCTTCAATAGTTTGATTTTTTACGAA-CCCGTGGAAA-TTATTGGTTATGACAAT------AAATCTAGTTTAGTACTTGTTAAACGTTTAATTACTCGAATGTATCAA---------CAGAAATCTTTGATTTATTC---------GGTGAATGATTCTAACAAAA---------A------TGGATTTT---GGGGGCACAAGAATTCTTTTTCTTCTCATTTTTCTTCTCAAATGGTATCAGAAGGTTTTGGAGTCATTCTGGAAATTCCATTCTCGTCGCGATTAGTATCTTCCCTTGAAGAAAAA---------AGAATACCAAAATCTCAGAATTTAC-GATCTATTCATTCAATATTTCCCTTTTTAGAGGATAAATTATCACATTTAAATTATGTGTCAGATCTACTAATACCCCATCCCATACATCTGGAAATCTTGGTTCAAATCCTTCAATGCTGGATCAAAGATGTTTCTTCTTTGCATTTCTTGCGATTGTTTTTCCATGAATATCATAATTTG---AATAGTCTCATTACTTCAAA------------TAAATCCACTTACGTCTTT---------TCAAAAAGAAAGAAAAGATTCTTTTGGTTCCTACATAATTCTTATGTATATGAATGCGAATATCTATTCCTGTTTCTTCGTAAAAAGTCTTCTTATTTACGATCAATATCTTCTGGAGTTTTTCTTGAGCGAACACATTTCTATGGAAAAATAGAATA------TCTTATAGT----------CGTGTGTTGTAATTCTTTT----------------------------------CAGA---GTATCCT---------ATGGTTCCTCAAAGATACTTTCATACATTATGTTCGATATCAAGGAAAAGCAATTCTGGCTTCAAA-AGGAA--CTCTTATTCTGATGAAGAAATGGAAATTTTATCTTGTGAATTTTTGGCAATCTTATTTTCACTTTTGGTTTCAACCTTATAGGATCTATATAAAGCAATTACCCAACTATTCCTTCT---------CTTTTCTGGGATATTTTTCAAGTGTACTAAAAAATCCTTTGGTAGTAAGAAATCAAATGCTAGATAATTCATTTCTAATAAATACTCTGACTAAGAAATTAGATACCGTAGCCCCAGTTATTTCTCTTATTGGATCATTGTCGAAAGCTCAATTTTGTACTGTATTGGGTCATCCTATTAGTAAACCGATCTGGACCGATTTATCGGATTCTGATATTCTTGATCGATTTTGTCGGATATGTAGAAATCTTTGTCGTTATCACAGCGGATCCTCAAAGAAAC
Coelogyne_barbata              ATGTGTTTCAA-------------TGA---------CAGAATTACAAGG--------ATATTT-AGATTGAAAAAAG-------------ATAGATT-------TCGGCAACAAAACTTCCTATATCCGCTACTCCTTCAGGAGTATAT-TTACTCACTTGCTCATTATCATAGCTTCAATAGTTTGATTTTTTACGAA-CCTGTGGAAA-TTCTCGGTTATGACAAT------AAATCTAGTTTAGTACTTGTGAAACGCTTAATTACTCGAATGTATCAA---------CAGAAATCTTTGATTTCTTC---------GGTGAATGATTCTAACCAAA---------A------TGTATTTT---GGGGGCACAAGAATTCTTTTTATTCTCATTTTTCTTCTCAAATGGTATCAGAAGGTTTTGGAGTCATTCTGGAAATTCCATTCTCGTCGCGATTAGTATCTTCCCTTGAAGAAAAA---------AGAATACCAAAATCTCAGAATTTAC-GATCTATTCATTCAATATTTCCCTTTTTAGAGGATAAATTGTCACATTTAAATTATGTGTCAGATTTACTAATACCCCATCCCATCCATCTGGAAATCTTGGTTCAAATCCTTCAATGCTGGATCAAAGATGTTTCTTCTTTGCATTTCTTGCGATTGTTTTTCCACGAATATCATAATTTG---AATAGTCTCCTTACTTCAAA------------GAAATCCATTTACGTCTTT---------TCAAAAAGAAAGAAAAGATTCTTTTGGTTCCTACATAATTCTTATGTATATGAATGCGAATATCTATTCCTGTTTCTTCGTAAACAGTCTTCTTATTTACGATCAATATCTTCTGGAGTCTTTCTTGAGCGAACACATTTCTATGGAAAAATAGAATA------TCTTATAGT----------CGTGTGTTGTAATTCTTTT----------------------------------CAGA---GGATCCT---------ATGGTTCCTCAAAGATACTTTCATACATTATGTTCGATATCAAGGAAAAGCAATTCTGGCTTCAAA-AGGAA--CTCTTATTCTGATGAAGAAATGGAAATTTCATCTTGTGAATTTTTGGCAATCTTATTTTCATTTTTGGTTTCAACCTTATAGGATCTATATAAAGCAATTACCCAACTATTCCTTCT---------CTTTTCTGGGATATTTTTCAAGTGTACTAAAAAATCATTTGGTAGTAAGAAATCAAAAGCTAGAGAATTCATTTCTAATAAATACTCTGACTAAGAAATTAGATACCATAGTCCCAGTTATTTCTCTTATTGGATCATTGTCGAAAGCTCAATTTTGTACTGTATTGGGTCATCCTATTAGTAAACCGATCTGGACCGATTTATCGGATTCTGATATTATTGATCGATTTTGTCGGATATGTAGAAATCTTTGTCGTTATCACAGCGGATCCTCAAAGAAAC
Dendrochilum_scriptum          ATGTGTTTCAA-------------TGG---------CAGAATTACAAGG--------ATATTT-AGATTGAAAAAAG-------------ATAGATT-------TCAGCAACAAAACTTCCTATATCCGCTACTCCTTCAGGAGTATAT-TTACTCACTTGCTCATTATAATAGCTTCAATAGTTTGATTTTTTACGAA-CCCGTGGAAA-TTCTCGGTTATGACAAT------AAATCTAGTTTAGTACTTGTGAAACGTTTAATTACTCGAATGTATCAA---------CAGAAATCTTTGATTTCTTC---------GGTGAATTATTCTAACCAAA---------A------TGTATTTT---GGGGGCACAAGAATTCTTTTTCTTCTCATTTTTCTTCTCAAATGGTATCAGAAGGTTTTGGAGTCATTCTGGAAATTCCATTCTCGTCGCGATTAGTATCTTCCCTTGAAGAAAAA---------AGAATACCAAAATATCAGAATTTAC-GATCTATTCATTCAATATTTCCCTTTTTAGAGGATAAATTATCACATTTAAATTATGTGTCAGATCTACTAATACCCCATCCCATCCATCTGGAAATCTTGGTTCAAATCCTTCAATGCTGGATCAAAGATGTTTCTTCTTTGCATTTCTTGCGATTGTTATTCCACGAATATCATAATTTG---AATAGTCTCATTACTTCAAA------------TAAATCCATTTACGTCTTT---------TCAAAAAGAAAGAAAAGATTCTTTTGGTTCCTGCATAATTCTTATGTATATGAATGCGAATATCTATTCCTGTTTATTCGTAAACAGTCTTCTTATTTACGATCAATATCTTCTGGAGTCTTTCTTGAACGAACACATTTCTATGGAAAAATAGAATA------TCTTATAGT----------CGTGTGTTGCAATTCCTTT----------------------------------CAGA---GGATCCT---------ATGGTTCTTCAAAGATACTTTCATACATTATGTTCGATATCAAGGAAAAGCAATTCTGGCTTCAAA-AGGAA--CTCTTATTCTGATGAAGAAATGGAAATTTCATCTTGTGAATTTTTGGCAATCTTATTTTCACTTTTGGTTTCAACCTTATAGGATCTATATAAAGCAATTACCCAACTATTCCTTTT---------CTTTTCTGGGATATTCTTCAAGTGTACTAAAAAATCCTTTGGTAGTAAGAAATCAAATGCTAGAGAATTCATTTCTAATAAATACTCTATCTAATAAATTAGATACCATAGTCCCAGTTATTTCTCTTATTGGATCATTGTCGAAAGCTAAATTTTGTACTGTATTGGGTCATCCTATTAGTAAACCGATCTGGACCGATTTATCGGATTCTGATATTATTGATCGATTTTGTCGGATATGTAGAAATCTTTGTCGTTATCACAGCGGATCCTCAACGAAAC
Arundina_graminifolia          ATGTATTTCAA-------------TGG---------CAGAATTACAAGG--------ATATTT-AGATTGAAAAAAG-------------ATAGATT-------TCGGCAACAAAACTTCCTATATCCGCTACTCCTTCAAGAGTATAT-TTACTCACTTGCTCATTATCATAGCTTCAATAGTTTGATTTTTTACAAA-CCTGTGGAAA-TTATCGGTTATGACAAT------AAATCTAGTTTAGTACTTGTGAAACGTTTAATTACTCGAATGTATCAA---------CAGAAATATTTGATTTCTTC---------GGTGAATGATTCTAACCAAA---------A------TGGATTTT---GGGGGCACAAGAATTCTTTTTCTTCTCATTTTTCTTCTCAAATGGTATCAGAAGGTTTTGGAGTCATTCTGGAAATTCCATTCTCGTCGCAATTAGTATCTTCCCTTGAAGATAAC---------AGAATACCAAAATTTCAGAATTTAC-TATCTATTCATTCAATATTTCCCTTTTTAGAGGATAAATTATCACATTTCAATTATGTGTCAGATCTACTAATACCCCATCCCATCCATCTGGAAATCTTGGTTCAAATCCTTCAATGCTGGATTAAAGATGTTTCTTCTTTGCATTTCTTGCGATTGTTTTTCCACGAATATCATAATTTG---AATAGTCTCATTACTTCAAA------------TAAATCCATTTACGTCTTT---------TCAAAAAGAACCAAAAGATTCTTTTGGTTCCTACATAATTCTTATGTATATGAATGCGAATATATATTCCTGTTTCTTCGTAAACAGTCTTCTTATTTACGATCAATATCTTCTGGAGTCTTTCTTGAGCGAACACATTTCTATGGAAAAATAGAATA------TCTTATAGT----------CGTGTGTTGTAATTCTTTT----------------------------------CAGA---GGATCCT---------ATGGTTCCTCAAAGATACTTTCATACATTATGTTCGATATCAAGGAAAAACAATTCTGGTTTCAAA-AGGAA--CTCTTATTCTGATTAAGAAATGGAAATTTCATCTTGTGAATTTTTGGCAATCTTATTTTCACTTTTGGTTTCAACCTTATAGGATTCATATAAAGCAATTACCCAACTATTCCTTCT---------CTTTTCTGGGGTATTTTTCAAGTGTACTAAAAAATAATTTGGTAATAAGAAATCAAATGCTAGAGAATTCATTTCTAATAAATACTCTGACTAAGAAATTAGATACCATAGCCCCAGTTACTTCTATTATTGGATCATTGTCGAAAGCTCAATTTTGTACTGTATTGGGTCATCCTATTAGTAAACCGATCTGGACCGATTTATCGGATTCTGATATTTTTGATCGATTTTGTCGGATATGTAGAAATCTTTGTCGTTATCACAGCGGATCTTCAAAGAAAC
Flickingeria_insularis         ATGTATTTAAATAATGTATTTAAATGG---------CAGAATTACAAAG--------ATATTT-AGATTGAAAAAAG-------------ATAGATT-------TCGGCAACAAAACTTCCTATATCCGCTACTCCTTCAGGAGTATAT-TTACTCACTTGCTCATTATCATAGCTTCAATAGTTTGATTTTTTACGAA-CCTGTGGAAA-TTCTAGGTTATGACAAT------AAATCTAGTTTAGTACTTGTGAAACGTTTAATTACTCGAATGTATCAA---------CAGAAATCTTTGATTTCTTC---------GGTGAATTATTCTAACCAAA---------A------TGAATTTT---GGGGGCACAAGAATTCTTTTTCTTCTCATTTTTATTATCAAATGGTATCAGAAGGTTTTGGAGTCATTCTGGAAATTCCATTCTCATCGCAATTAGTATCTTCCCTTGAAGAAAAA---------AGAATACCAAAATTTCAGAATTTAC-GATCTATTCATTCAATATTTCCCTTTTTAGAGGATAAATTATCGCATTTAAATTATGTGTCAGATCTACTAATACCCCACCCCATCCATCTGGAAATCTTGGTTCAAATCCTTCAATGTTGGATCAAAGATGTTCCTTCTTTGCATTTATTGCGATTGTTTTTCCACGAATATCATAATTTG---AATAGTCTCATTACTTCAAA------------TAAATCCATTTACGTCTTT---------TCAAAAAGAAAGAAAAGATTATTTTGGTTCCTACATAATTCTTATGTATATGAATGCGAATATCTATTCCTGTTTATTCGTAAACAGTCTTCTTATTTACGATCAATATCTTCTGGAGTCTTTCTTGAGCGAACACATTTCTATGGAAAAATAGAATA------TCTTATAGT----------CGTGTGTTGTAATTCTTTT----------------------------------CAGA---GGATCCT---------ATGGTTCCTCAAGGATACTTTCATACATTATGTTCGATATCAAGGAAAAGCAATTCTGGCTTCAAA-AGGAA--CTCTTATTCTGATGAAAAAATGGAAATTTCATCTTGTGAATTTTTGGCAATCTTATTTTCACTTTTGGATTCAACCTTATAGAATCCATATAAAGCAATTACCCAACTATTCCTTCT---------CTTTTCTGGGGTTCTTTTCAAGTGTACTGAAAAATCCTTTGGTAGTAAGAAATCAAATGCTAGAGAATTCATTTATAATAAATACTCTATCTAAGAAATTAGATACCATAGCCCCAGTTATTTCTATTCTTGGATCATTGTCGAAAGCTCAATTTTGTACTGTATTGGGTCATCCTATTAGTAAACCGATCTGGACCGATTTATCGGATTCTGATATTCTTGATCGATTTTGTCGGATATGTAGAAATCTTTGTCGTTATCACAGCGGATCCTCAAAGAAAC
Elleanthus                     ??GTATGTAAA-------------TGG---------CATAATTACAAGG--------ATCTTT-AGATTGAAAAAAG-------------ATAGATT-------TCGGCAACAAAACTTCCTATATCCGCTACTCCTGAAGGAGTATAT-TTACTCACTTGCTCATTATCATAGCTTCAATAGTTTGATTTTTTACGAA-CCTGTAGAAA-TTATGGGTTATGACAAT------AAATCTAGTTTAGTACTTGTGAAACGTTTAATTACTCGAATGTATCAA---------CAGAAATCTTTGATTTCTTC---------GGTGAATGATTCTAACCAAA---------A------TGGATTTT---GGGGGCACAAGAATTCTTTTTCTTCTCATTTTTCTTCTCAAATGGTATCAGAAGGTTTTGGAGTCATTCTGGAAATTCCATTCTCGTCGCGATTAGTATCTTCCCTTGAAGAAAAA---------ACAATACCAAAATCTCAGAATTTAC-GATCTATTCATTCAATATTTCCCTTTTTAGAGGATAAAATTTCACATTTAAATTATGTGTCAGATCTACTAATACCCCATCCCATCCATCTGGAAATCTTGGTTCAAATCCTTCAATGCTGGATCAAAGATGTTCCTTCTTTGCATTTATTGCGATTGTTTTTTCACGAATATCATAATTTT---CAGAGTCTCATTACTTCAAA------------GAAATCCATTTACGTCTTT---------TCAAAAATAAAGAAAAGATTCTTTTGGTTCCTACATAATTCTTATGTATATGAATGCGAATATCTATTCCTGTTTCTTCGTAAACAGTCTTCTTATTTACGATCAATATCTTCTGGAGTCTTTCTTGAGCGAACACATTTCTATGGAAAAATAGAATA------TCTTATAGT----------AGTGTGTTGTAATTCTTTT----------------------------------CAGA---GGATCCT---------ATGGTTCCTCAAAGATCCTTTCATACATTATGTTCGATATAAAGGAAAAGCAATTCTGGCTTCAAA-GGGAA--CTCTTATTCTGATGAAGAAATGGAAATTTCATCTTGTGAATTTTTGGCAATCTTATTTTCACTTTTGGTCTCAACCTTATAGGATCCATATAAAGCAATTACCCAACTATTCCTTCT---------CTTTTCTGGGGTATTTTTCAAGTGTACTAAAAAATCCTTTGGTAGTAAGAAATCAAATGCTAGAGAATTCATTTCTAATAAATACTCTGACTAAGAAATTAGATACCATAGCCCCAGTTATTTCTCTTATTGGATCTTTGTCGAAAGCTCAATTTTGTACTGTATTGGGTCATCCTATTAGTAAACCGATCTGGACCGATTTATCGGATTCTGATATTATTGATCGATTTTGTCGAATATGTAGAAATCTTTGTCGTTATCACAGCGGATCCTCAAAGAAAC
Sobralia_rosea                 ATGTATGTAAA-------------TGG---------CATAATTACAAGG--------ATATTT-AGATTGAAAAAAG-------------ATAGATT-------TCGGCAACAAAACTTCCTATATCCGCTACTCCTGAAGGAGTATAT-TTACTCACTTGCTCATTATCATAGCTTCAAAAGTTTGAATTTTTACGAA-CCTGTAGAAA-TTCTTGGTTATGACAAT------AAATCTAGTTTAGTACTTGTGAAACGTTTAATTACTCGAATGTATCAA---------CAGAAATCTTTGATTTCTTC---------GGTGAATGATTCTAACCAAA---------A------TGGATTTT---GGGGGCACAAGAATTCTTTTTCTTCTCTTTTTTCTTCTCAAATGGTATCAGAAGGGTTTGGAGTCATTCTGGAAATTCCATTCTCGTCGCGATTAGTATCTTCCCTTGAAGAAAAA---------AGAATACCAAAATCTCAGAATTTAC-GATCTATTCATTCAATATTTCCCTTTTTAGAGGATAAATTCTCACATTTAAATTATGTGTCAGATCTACTAATACCCCATCCCATCCATCTGGAAATCTTGGTTCAAATCCTTCAATGCTGGATCAAAGATGTTCCTTCTTTGCATTTATTGCGATTGTTTTTTCACGAATATCATAATTTT---CATAGTCTCGTTACTTCAAA------------GAAATCCATTTACGTCTTT---------TCAAAAAGAAAGAAAAGATTCTTTTGGTTCCTACATAATTCTTATGTATATGAATGCGAATATCTATTCCTGTTTCTTCGTAAACAGTCTTCTTATTTACGATCAATATCTTCTGGAGTCTTTCTTGAGCGAACACATTTCTATGGAAAAATAGAATA------TCTTATAGT----------AGTGTGTTGTAATTCTTTT----------------------------------CAGA---GGATCCT---------ATGGTTCCTCAAAGATCCTTTCATACATTATGTTCGATATCAAGGAAAAGCAATTCTGGCTTCAAA-GGGAA--CTCTTATTCTGATGAAGAAATGGAAATTTCATCTTGTGAATTTTTGGCAATCTTATTTTCACTTTTGGTCTCAACCTTATAGGATCCATATAAAGCAATTACCCAACTATTCCTTCT---------CTTTTCTGGGGTATTTTTCAAGTGTACTTAAAAATCCTTTGGTAGTAAGAAATCAAATGCTAGAGAATTCATTTCTAATAAATACTCTGACTAAGAAATTAGATACCACAGCCCCAGTTATTTCTCTTATTGGATCATTGTCGAAAGCTCAATTTTGTACTGTATTGGGTCATCCTATTAGTAAACCGATCTGGACCGATTTATCGGATTCTGATATTATTGATCGATTTTGTCGAATATGTAGAAATCTTTGTCGTTATCACAGCGGATCCTCAAAGAAAC
Monophyllorchis_maculata       ATGTATATAAA-------------TGG---------CACAATTCCAAGG--------ATATTG-AGATTTAAAAAAG-------------ATATATT-------TTGGCAAAAAAACTTCCTATATCCGCTACTCCTGAAGGAGTATAT-TTACTCACTTGTTCATTATTATAGCTTAAATAGTT----------CGAAACCTTTGGGAA-TTATTGGTTATGACAAT------AAATCTAGTTTAATACTTGTGAAACGTTTGATTACTAGAATGTATCAA---------CAGAAATCTTTGATTTCTTC---------GGTGGATGATTCGAACCAAA---------A------AGTATTTT---GGGGTCACAATAATTATTTTTCTTATCATTTTTATTTTAAAAAGGTATCAGAAGGTTTTGGAGTCATTCTGGAAATTTCATTCTCGTCGCAATTAGTATCTTCCCTTGAAGAAAAA---------GGAATACTAAAATCTCAGAATTTAC-GATCTATTCATTCAATATTTCCCTTTTTAGAGGATAAATTCTCACATTTAAATTATGTGTCAGATTTACTAATACCCCATCCCATCCATCTGGAAATCTTGGTTCAAAATATTCAATGCTGGATCAAAGATGTTCCTTCTTTGCATTTCTTGCGATTCTTTTTCCACGAATATCATAATTTG---AATAGTCTAATTACTTCAAA------------GAAATTCATTTACGTCTTT---------TCAAAAGATAAGAAAAGATTCTTTTGGTTCCTACATAATTCTTATGTATATGAATGCGAATATCTATTCCTGTTTCTTCGTAAAAAGTCTTCTTATTTACGATCAATATCTTCTGGAGTCTTTTTTGAGCGAACACATTTCTATGGAAAAATAGAATA------TCTTATAGT----------ATTGTGTTGTAATTCTTTT----------------------------------CAGA---AGAACCT---------ATGGTTCCTTAAAGATCCTTTCATACATTATGTTCGATATCAAGGAAAAGCAATTCTTTCTTCAAA-GGGAA--CTCTTATTTTGATGAAGAAATGGAAATTTCATCTTGTTAATTTTTGGCAATCTTATTTTCACTTTTGGTCTCAACCTTATAGGATCCATATAAATCAATTACCCAACTATTCCTTCT---------CTTTTCTGGGGTATTTGTCAAGTGTACTAAAAAATACTTTGGTAGTAAGAAATCAAATGCTAGAGAATTCATTTATAATAAATACTCTGACTAAAAAATTAGATACCATAGTCCCGGGTATTTATCTTATTGGATCATTGTCAAAAGCTCAATTTTGTACTGTATTGGGTCATCCTATTAGTAAAGCGATCTGGACCAATTTATCGGATTCTGAAATTATTGATCGATTTTGTCGGATATGTAGAAATCTTTGTCGTTACCACAGCGGATCCTCAAATAA??
Palmorchis_cf_silvicola        ????????????????????????????????????????????????????????????????????????????????????????????????????---------AACAAAACTTCCTATATCCGCTACTCCTGAAGGAGTATAT-TTACTCACTTGCTCATGATCATAGCTTCAATAGTTTTATTTTTTACGAA-CCCGTGGAAA-TTATTGGTTATGACAAT------AAATCCAGTTTAGTACTTGTGAAACGTTTAATTACTCGAATGTATCAA---------CAGAAATCTTTGATTTCTTC---------GGTGAATGATTCTAACCAAA---------A------TGGATTTT---GGGGGCACAAGAATTCTTTTTCTTCTCATTTTTCTTCTCAAATGGTATCAGAAGGTTTTGGAGTCATTCTGGAAATTCCATTCTCGTCGCGATTAGTATCTTCCCTTGAAGAAAAA---------AGAATACCAAAATCTCATAATTTAC-GATCTATTCATTCAATATTTCCCTTTTTAGAGGATAAATTCTCGCACTTAAATTATGTGTCAGATCTACTAATACCCCACCCCATCCATCTGGAAATCTTGGTTCAAATCCTTCAATGCTGGATCAAAGACGTTCCTTCTTTGCATTTATTGCGATTGTTTTTCCACGAATATCATAATTTG---AATAGTCTCATTACTTCAAA------------GAAATCCATTTACGTCTTT---------TCAAAAAGAAAGAAAAGATTCTTTTGGTTCCTACATAATTCTTATGTATATGAATGCGAATATCTATTCCTGTTTCTTCGTAAACAGTCTTCTTATTTACGATCAACATCTTCTGGAGTCTTTCTTGAGCGAACACATTTCTATGGAAAAATAGAATA------TATTATAGT----------AGTGTGTTGTAATTCTTTT----------------------------------CAGA---GGATCCT---------ATGGTTCCTTAAAGATCCTTTCATACATTATGTTCGATATCAAGGAAAAGCAATTCTGGCTTCAAA-GGGAA--CTCTTATTCTGATGAAGAAATGGAAATTTCATCTTGTGAATTTTTGGCAATCTTATTTTCACTTTTGGTCTCAACCTTATAGGATCCATATAAAACAATTACCCAACTCTTCCTTCT---------CTTTTCTGGGGTATTTTTCAAGTGTACTAAAAAATCCTTTGGTAGTAAGAAATCAAATGCTAGAGAATTCATTTCTAATAAATACTCTGACTAAGAAATTAGATACCATAGCCCCAGTTATTTCTCTTATTGGATCATTGTCGAAAGCTCAATTTTGTACTGTATTGGGTCATCCTATTAGTAAACCGATCTGGACCGATTTATCGGATTCTGATATTCTTGATCGATTTTGTCGGATATGCAGAAATCTTTGTCGTTATCACAGCGGATCCTCAAAGAAAC
Neottia_nidus_avis             ATATATGTAAA-------------TTG---------TAG-ATCACAAGG--------AAATTT-TGATTGAAAAAAG-------------ATATATT-------TTGGCAACAAAACTTCCTATATCCACTACTCCTGAAGGAGTATAT-TTACTCACTTGCTCATGATCATATCTTCAACAGTTTGATTTTTTCCAAA-ACTGTGGAAA-TTCTTGGTTATGACAAT------AAATTTAGTTTAGTACTTGTGAAACGTTTAATTAATCAAATGTATCAA---------CAGAAATCTTTTATTTTTTT---------GTTGAATGATTCTAACAAAA---------A------TGAATGTT---GGGGTCACAAGAATGACTTTTATTATAATTTTTTTTATCAAATGGTATCGGAAGGTTTTGAAGTCATTCTGGAAATTTCATTTTCGTCGCGATTATTATATTCCCTTGAAGAAATA---------AAAATACCAAAATCTCAGAATTTAC-GATCTATTCATTCAATATTTCCCTTTTTAGAGGATAAATTCTCGCATTTAAATTATGCGTCAGATCTACTAATACCCCACCCCCTAAATCTGGAAATTTTGGTTAAAATCCTTCAATGCTGGATAAAAGATGTTCCTTCTTTGCATTTATTGCGACGTTTTTTCCACAAATATCATAGATTG---AATAGTCTAATTACTTCAAA------------TAAATTAATTCATGTCTTT---------TCAAAAAAAAATAAAAGATTATTTTGGTTCCTACATAATTCTTATGTATATGAATGCGAATATATATTCCTGTTTATTCGTAAAAATTCTTCCTATTTACGATCAACATCTTTTGTATTTTTTCTTGAGCGAACACATTTTTATATAAAAAGAGAATA------TCTTATAGT----------AGCGTGTTATAATTCTTTT-------------------AAGAAGATTATATGTAAGA---AGATTAT---------ATGGTTCCTAAAAGATCCTTTCATACATTATGTTCAATATCAAGGAAAAGCAATTCTGGCTTCAAA-GGGAA--GCCTTATTCTGATGAAGAAATGGAAATTTCATATTGTTAATTTTTGGCAATCTTATTTTCACTTTTGGTCTCAATCTTATAGGATCCATATAAAGCAATTACCTAACTCTTCTTTCT---------CTTTTATGGGGTATTTTTTGAGTGTACTAAAAAATACTTTGGTAGTAAGAAATCAAATGCTAGAGTATTCATTTATAATAAATACTCTGACTCAAAAATTTGATACTATAGCCCCAGTTATTTCTATTATTGGATCATTGTCTAAAGATCAATTTTGTACTGTATTGGGTCATCCTATTAGTAAACCTATCTGGACCTATTTATCAGATTCTGATATTCTTGATCAATTTTGTCGTATATGTAGAAATATTTGTCGTTATCACAGTGGATCCTCAAATAAAA
Tropidia_graminea              ATGTATGTAAA-------------TGG---------CAG-ATTACAAGG--------ATATTT-AGATTGAAAAAAG-------------ATAGATT-------TCGGCAACAAAACTTCCTATATCCGCTACTCTTGAAGGAGTTTAT-TTACTCACTTGCTCATTATCATAGCTTCAATAGTTTGATTTTTTACGAA-CCCGTGGAAA-TTCTTGGTTATGACAAT------AAATCTAGTTTAGTACTTGTGAAACGTTTAATTACTCGAATGTATCAA---------CAGAAATCTTTGATTTCTTC---------GGTGAATGATTCTAACCAAA---------A------AGTATTTT---GGGAGCACAAGAATTCTTTTTCTTCTCATTTTTCTTCTCAAATGGTATCAGAAGGTTTTGGAGTCATTCTGGAAATTCCATTCTCGTCGCGATTAGTATCTTCCCTTGAAGAAAAA---------AGAATACCAAAATCTCAGAATTTAC-GATCTATTCATTCAATATTTCCCTTTTTAGAGGATAAATTCTCACATTTAAATTATGTGTCAGATCTACTAATACCCCATCCCATCCATCTGGAAATCTTGGTTCAAATCCTTCAATGTTGGATCAAAGATGTTCCTTCTTTGCATTTCTTGCGATTTATTTTACACGAATATCATAATTTG---AATAGTCTCATTTCTTCAAA------------GAAATCCATTTACGTCTTT---------TCAAAAAGAAATAAAAGATTCTTTTGGTTCCTACATAATTCTTATGTATATGAATGCGAATATATATTCCTGTTTCTTCGTAAACAGTCTTCTTATTTACGATCAATATCTTCTGGAGTCTTTCTTGAGCGAACACTTTTCTATGGGAAAATCGAATA------TCTTCTAGT----------AGTGTGTTGTAATTCTTTT----------------------------------CAGA---GGATCCT---------ATGGTTCCTCAAAGATCCTTTCATACATTATGTTCGATATCAAGGAAAAGCAATTCTGGCTTCAAA-GGGAA--CTCTTATTCTGATGAATAAATGGAAATTTCATCTTGTGAATTTTTGGCAATCTTATTTTCACTTTTGGTCTCAACCTTATAGGATCCATATAAAGCAATTACCCAACTATTCCTTCT---------CTTTTCTGGGGTATTTTTCAAGTGTACTAAAAAATCCTTTGGTAGTAAGAAATCAAATGCTAGATAATTCATTTCTAATAAATACTCTGACTCAGAAATTAGATACCATAGCCCCAGTTATTTCTCTTATTGGATCATTGTCGAAAGCTAAATTTTGTACTGTATTGGGTCATCCTATTAGTAAACCGATCTGGACCGATTTATCGGATTCTGATATTCTTGATCGATTTTGTCGGATATGTAGAAATCTTTGTCGTTATCACAGCGGATCCTCAAAGAAAC
Eltroplectris_roseoalba        ATGTATGTCAA-------------TGG---------CATTATTACAAAG--------ATATTT-AGATTGAAAAAAA-------------AGACATT-------TCGTCAACAAAACTTCCTATATCCGCTACTCCTTCAGGAATATAT-TTATTCACTTGCTCATGATCATAGCTTCAAGAGTTTTCTTTTTTACGAA-CCTGTGGAAA-TTCTTGGTTATGACAAG------AAATCTAGTTTAGTACTTGTGAAACGTTTAATTACTCAAATGTATCAA---------CAGAAATCTTTGATTTCTTC---------GGTGAATTATTCTAACCTAA---------A------GAGGTTTT---GGGGACATAAGAATTTTTTTTCTTTTCATTTTTCTTCTCAAATATTATCAGAAGGTTTTGGAATCATTCTAGAAATTCCATTCTCGTCGCGATTAGTATCTTCCTTTGAAGAAAAA---------AAAAGACCAAAATCTCAGAATTTAC-GATCTATTCATTCAATATTTCCTTTTTTAGAAGAGAAATTCTCACATTTAAATTCTGTGTCAGATCTACTAATACCCCATCCCATCCATCTGGAAATCTTGGTTCAAATCCTTCAATGCTGGATCAAAGATGTTCCTTCTTTGCATTTGTTGCGATTTCTTTTCCACAAATATCATAATTTG---AAAAGTATCATTACTTCAAA------------GAAATCCATTCACGTCTTT---------TCAAAAAGAAAGAAAAGATTTTTTTGGTTCCTATATAATTTTTATGTATATGAATGCGAATATCTATTTCTGTTTCTTCGTAAACAGTCTTCTTATTTACGATCAACATCTTTTGGAGTCTTTCTTGAGCGAACACATTTCTATGGAAAAACGGAATA------TCTACTAGT----------AGTTTATTTTAATTCTTTT----------------------------------CAGA---AGATTCT---------ATGGTTCCTCAAAGATCCTTTCATACATTATGTTCGATATCAAGGCAAAGTAATTCTGGCTTCAAA-GGGAA--CTCTTATTCTGATGAAGAAATGGAAATTTCATCTTGTTCATTTTTGGCAATTTTATTTTCACTTTTGGTCTCAACCTTATAGGATCCACATAAAGCAATTACCCAACTATTCCTTCT---------CATTTCTGGGGTATTTTTTAAGTGTACCAAAAAAGACTTTGGTAGTAAGAAATCAAATGCTTGAGAATTCCTTTCTAATAAATACTCTGACTAAGAAATTAGATACCATAGCCCCAGTTATTTCTCTTATTGGATCATTGTCGAAAGCTAAATTTTGTACTATATCGGGTCATCCTATTAGTAAACCAATCTGGACCGATTTATCGGATTCCGATATTCTTGATCGATTTTGTCGGATATGTAGAAATCTTTGTCGTTATCACAGTGGATCCTCAAAAAAAC
Skeptrostachys                 ATGTATGTCAA-------------TGG---------CATTATTACAAAG--------ATATTT-AGATTGAAAAAAA-------------AGACATT-------TCGTCAACAAAACTTCCTATATCCGCTACTCCTTCAGGAATATAT-TTATTCACTTGCTCATGATCATAGCTTCAAGAGTTTTCTTTTTTACGAA-CCTGTGGAAA-TTCTTGGTTATGACAAT------AAATCTAGTTTAGTACTTGTGAAACGTTTAATTACTCAAATGTATCAA---------CAGAAATCTTTGATTTCTTC---------GGTGAATTATTCTAACCTAA---------A------GAGGTTTT---GGGGACATAAGAATTTTTTTTCTTTTCATTTTTCTTCTCAAATATTATCAGAAGGTTTTGGAATCATTCTAGAAATTCCATTTTCGTCGCCATTAGTATCTTCCTTTGAAGAAAAA---------AAAAGACCAAAATCTCAGAATTTAC-GATCTATTCATTCAATATTTCCTTTTTTAGAAGAGAAATTCTCACATTTAAATTCTGTGTCAGATCTACTAATACCCCATCCGATCCATCTAGAAATCTTGGTTCAAATCCTTCAATGCTGGATCAAAGATGTTCCTTCTTTGCATTTGTTGCGATTTCTTTTCCACAAATATCATAATTTG---AAAAGTATCATTAGTTCAAA------------GAAATCCATTCACGTCTTT---------TCAAAAAGAAAGAAAAGATTTTTTTGGTTCCTACATAATTTTTATGTATATGAATGCGAATATCTATTTCTGTTTCTTCGTAAACAGTCTTCTTATTTACGATCAACATCTTTTGGAGTCTTTCTTGAGCGAACACATTTCTATGGAAAAACGGAATA------TCTACTAGT----------AGTTTCTTTTAATTCTTTT----------------------------------CAGA---AGATTCT---------ATGGTTCCTCAAAGATCCTTTCATACATTATGTTCGATATCAAGGCAAAGTAATTCTGGCTTCAAA-GGGAA--CTCTTATTCTGATGAAGAAATGGAAATTTTATCTTGTTCATTTTTGGCAATTTTATTTTCACTTTTGGTCTCAACCTTCTAGGATCCACATAAAGCAATTACCCAACTATTCCTTCT---------CATTTCTGGGGTATTTTTTAAGTGTACCAAAAAAGACTTTGGTAGTAAGAAATCAAATGCTTGAGAATTCCTTTCTAATAAATACTCTGACTAAGAAATTAGATACCTTAGCCCCAGTTATTTCTCTTATTGGATCATTGTCGAAAGCTAAATTTTGTACTATATCGGGTCATCCTATTAGTAAACCAATCTGGACCGATTTATCGGATTCCGATATTCTTGATCGATTTTGTCGGATATGTAGAAATCTTTGTCGTTATCACAGTGGATCCTCAAAAAAAC
Cyclopogon                     ATGTATGTAAA-------------TGG---------CATTATTACAAAG--------ATATTT-AAATTGAAAAAAA-------------ATACATT-------TCGTCAACAAAACTTCCTATATCCCCTACTCCTCCAGGAATATAT-TTACTCACTTGCTCATGATCATAGCTTAAAGAGTTTTCTTTTTTACGAA-CCTGTGGAAA-TTCTTGGTTATGACAAG------AAATCTAGTTTAGTACTTGTGAAACGTTTAATTACTCGAATGTATCAA---------CAGAAATCTTTTCTTTCTTC---------GGTGAATTATTCTAACTTAA---------A------GGGGTTTT---GGGGGCATAAGAATTTTTTTTCTTTTCATTTTTCTTCTCAAATATTATCAGAAGGTTTTGGAGTCATTCTAGAAATTCCATTCTCGTCGCGATTAGTATCTTCCTTTGAAGAAAAA---------AAAAGACCAAAATCTCAGAATTTAC-GATCTATTCATTCAATATTTCCTTTTTTAGAAGATAAATTCTCACATTTAAATTCTGTGTCAGATCTACTAATACCTCATCCCATCCATCTGGAAATCTTGGTTCAAATCCTTCAATGCTGGATCAAAGATGTTCCTTCTTTGCATTTGTTGCGATTTCTTTTTCACAAATATCATAATTTG---AAAAGTATCATTACTTCAAA------------AAAATCCATTCACGTCTTT---------TCAAAAAGAAAGAAAAGATTTTTTTGGTTCCTACATAATTTTTATGTATATGAATACGAATATCTATTTCTGTTTCTTCGTAAAAAGTCTTCTTATTTACGCTCAACATCTTTTGGAGTCTTTCTTGAGCGAACACATTTCTATGGAAAAACGGAATA------TCTACTAGT----------AGTTTATTTTAATTCTTTT----------------------------------CAGA---GGATTCT---------ATGGTTCCTCAAAGATCCTTTTATACATTATGTTCGATATCAAGGCAAAGTAATTCTGGCTTCAAA-GGGAA--CTCTTATTCTGATGAAGAAATGGAAATTTCATCTTGTTCATTTTTGGCAATTTTATTTTCACTTTTGGTCTCAACCTTATAGGATCCACATAAAACAATTACCCAACTATTCCTTTT---------CATTTCTGGGGTATTTCTTAAGTGTACCAAAAAATACTTTGGTAGTAAGAAATAAAATGCTTGAGAATTCCTTTCTAATAAATACTCTGACTAATAAATTAGATACCATCGCCCCAGTTATTTCTCTTATTGGATCATTGTCAAAAGCTCAATTTTGTACTATATCGGGCCATCCTATTAGTAAACCAATCTGGACCGATTTATCGGATTCCGATATTCTTGATCGATTTTGTCGTATATGTAGAAATCTTTGTCGTTATCACAGTGGATCCTCAAAAAAAC
Cyclopogon_pamii               ATGTATGTAAA-------------TGG---------CATTATTACAAAG--------ATATTT-AAATTGAAAAAAA-------------ATACATT-------TCGTCAACAAAACTTCCTATATCCCCTACTCCTCCAGGAATATAT-TTACTCACTTGCTCATGATCATAGCTTAAAGAGTTTTCTTTTTTACGAA-CCTGTGGAAA-TTCTTGGTTATGACAAG------AAATCTAGTTTAGTACTTGTGAAACGTTTAATTACTCGAATGTATCAA---------CAGAAATCTTTTCTTTCTTC---------GGTGAATTATTCTAACTTAA---------A------GGGGTTTT---GGGGGCATAAGAATTTTTTTTCTTTTCATTTTTCTTCTCAAATATTATCAGAAGGTTTTGGAGTCATTCTAGAAATTCCATTCTCGTCGCGATTAGTATCTTCCTTTGAAGAAAAA---------AAAAGACCAAAATCTCAGAATTTAC-GATCTATTCATTCAATATTTCCTTTTTTAGAAGATAAATTCTCACATTTAAATTCTGTGTCAGATCTACTAATACCTCATCCCATCCATCTGGAAATCTTGGTTCAAATCCTTCAATGCTGGATCAAAGATGTTCCTTCTTTGCATTTGTTGCGATTTCTTTTTCACAAATATCATAATTTG---AAAAGTATCATTACTTCAAA------------AAAATCCATTCACGTCTTT---------TCAAAAAGAAAGAAAAGATTTTTTTGGTTCCTACATAATTTTTATGTATATGAATACGAATATCTATTTCTGTTTCTTCGTAAAAAGTCTTCTTATTTACGCTCAACATCTTTTGGAGTCTTTCTTGAGCGAACACATTTCTATGGAAAAACGGAATA------TCTACTAGT----------AGTTTATTTTAATTCTTTT----------------------------------CAGA---GGATTCT---------ATGGTTCCTCAAAGATCCTTTTATACATTATGTTCGATATCAAGGCAAAGTAATTCTGGCTTCAAA-GGGAA--CTCTTATTCTGATGAAGAAATGGAAATTTCATCTTGTTCATTTTTGGCAATTTTATTTTCACTTTTGGTCTCAACCTTATAGGATCCACATAAAACAATTACCCAACTATTCCTTTT---------CATTTCTGGGGTATTTNTTAAGTGTACCAAAAAATACTTTGGTAGTAAGAAATAAAATGCTTGAGAATTCCTTTCTAATAAATACTCTGACTAATAAATTAGATACCATCGCCCCAGTTATTTCTCTTATTGGATCATTGTCAAAAGCTCAATTTTGTACTATATCGGGCCATCCTATTAGTAAACCAATCTGGACCGATTTATCGGATTCCGATATTCTTGATCGATTTTGTCGTATATGTAGAAATCTTTGTCGTTATCACAGTGGATCCTCAAAAAAAC
Pelexia_nigrescens             ATGTATGTAAA-------------TGA---------CATTATTACAAAG--------ATATTT-AGATTGAAAAAAA-------------AGACATT-------TCGTCAACAAAACTTCCTATATCCGCTACTCCTTCAGGAATATAT-TTACTCACTTGCTCATGATCATAGCTTCAAGAGTTTTCTTTTTTACAAA-CCTGTGGAAA-TTCTTGGTTATGACAAG------AAATCTAGTTTAGTACTTGTGAAACGTTTAATTACTCGAATGTATCAA---------CAGAAATCTTTTCTTTCTTC---------GGTGAATCATTCTAACTTAA---------A------GGGGTTTT---GGGGGCATAAGAATTTTTTTTCTTTTCATTTTTCTTCTCAAATATTATCAGAAGGTTTTGGAGTCATTCTAGAAATTCCATTCTCGTCGCGATTAGTATCTTCCTTTGAAGAAAAA---------AAAAGACCAAAATCTCAGAATTTAC-GATCTATTCATTCAATATTTCCTTTTTTAGAAGATAAATTCTCACATTTAAATTCTGTGTCAGATCTACTAATACCCCATCCCATCCATCTGGAAATCTTGGTTCAAATCCTTCAATGCTGGATCAAAGATGTTCCTTCTTTGCATTTGTTGCGATTTCTTTTCCACAAATATAATAATTTG---AAAAGTATCATTACTTCAAA------------GAAATCCATTCACGTCTTT---------TCAAAAAGAAAGAAAAGATTTTTTTGGTTCCTACATAATTTTTATGTATATGAATGCGAATATCTATTTCTGTTTCTTCGTAAAAAGTCTTCTTATTTACGATCAACATCTTTTGGAGTCTTTCTTGAACGAACACATTTCTATGGAAAAACGGAATA------TATACTAGT----------AGTTTATTTAAATTATTTT----------------------------------CAGA---GGATTCT---------ATGGTTCCTCAAAGATCCTTTCATACATTATGTTCGATATCAAGGCAAAGTAATTATGGCTTCAAA-GGGAA--CTCTTATTCTGATGAAGAAATGGAAATTTTATCTTGTTCATTTTTGGCAATTTTATTTTCACTTTTGGTCTCAACCTTATAGGATCTACATAAAACAATTACCCAACTATTCCTTTT---------CTTTTCTGGGGTATTTTTTAAGTGTACCAAAAAAGACTTTGGTAGTAATAAATAAAATGCTTGAGAATTCCTTTCTAATAAATACTCTGACTAATAAATTAGATACCATAGTCCCAGTTATTTCTCTTATTGGATCATTGGCGAAAGCTCAATTTTGTACTATATCGGGTCATCCTATTAGTAAACCAATCTGGACCGATTTATCGGATTCCGATATTCTTGATCGATTTTGTAAGATATGTAGAAATCTTTGTCATTATCACAGTGGATCTTCAAAAAAAC
Sarcoglottis_neglecta          ATGTATGTAAA-------------TGG---------CATTATTACAAAG--------ATATTT-AGATTGAAAAAAA-------------ATACATT-------TCGTCAACAAAACTTCCTATATCCGCTACTCCTTCAGGAATATAT-TTACTCACTTGCTCATGATCATAGCTTCAAGAGTTTTCTTTTTTACGAA-CCTGTGGAAA-TTCTTGGTTATGAAAAG------AAATCTAGTTTAGTACTTGTGAAACGTTTAATTACTCGAATGTATCAA---------CAGAAATCTTTTCTTTCTTC---------GGTGAATTATTCTAACCTAA---------A------GGGGTTTT---GGGGGCATAAGAATTTTTTTTCTTTTCATTTTTCTTCTCAAATATTATCAGAAGGTTTTGGAGTCATTCTAGAAATTCCATTCTCGTCGCGATTAGTATCTTCCTTTGAAGAAAAA---------AAAAGACCAAAATCTCAGAATTTAC-GATCTATTCATTCAATATTTCCTTTTTTAGAAGAGAAATTCTCACATTTAAATTATGTGTCAGATCTACTAATACCCCATCCCATCCATCTGGAAATCTTGGTTCAAATCCTTCAATGCTGGATCAAAGATGTTCCTTCTTTGCATTTGTTGCGATTTATTTTCCACAAATATCATAATTTG---AAAAGTATCATTACTTCAAA------------GAAATCCATTCACGTCTTT---------TCAAAAAGAAAGAAAAGATTTTTTTGGTTCCTACATAATTTTTATGTATATGAATGCGAATATCTATTTCTGTTTCTTCGTAAAAAGTCTTCTTATTTACGATCAACATCTTTTGGAGTCTTTCTTGAGCGAACACATTTCTATGGAAAAACGGAATA------TCTACTAGT----------AGTTTCTTTTAATTCTTTT----------------------------------CAGA---GAATTCT---------ATGGTTCCTCAAAGATCCTTTCATACATTATGTTCGATATCAAGGCAAAATAATTCTGGCTTCAAA-GGGAA--CTCTTATTCTGATGAAGAAATGGAAATTTCATCTTGTTCATTTTTGGCAATTTTATTTTCACTTTTGGTCTCAACCTTATAGGATCCACATAAAGCAATTACCCAACTATTCCTTTT---------CATTTATGGGGTATTTTTTAAGTGTACCAAAAAATACTTTGGTAGTAAGAAATAAAATGCTTGAGAATTCCTTTCTAATAAATACTCTGACTAATAAATTAGATACCATAGCCCCAGTTATTTCTCTTATTGGATCATTGTCGAAAGCTCAATTTTGTACTATATCGGGTCATCCTATTAGTAAACCAATTTGGACCGATTTATCGGATTCCGATATTCTTGATAGATTTTGTCGGATATGTAGAAATCTTTGTCGTTATCACAGTGGATCCTCAAAAAAAC
Sauroglossum                   ATGTATGTAAA-------------TGG---------CATTATTACAAAG--------ATATTT-AGATTGAAAAAAA-------------ATACATT-------TCGTCAACAAAACTTCCTATATCCGCTACTCCTTCAGGAATATAT-TTACTCACTTGCTCATGATCATAGCTTCAAGAGTTTTCTTTTTTACGAA-CCCGTGGAAA-TTCTTGGTTATGACAAG------AAATCTAGTTTAGTACTTGTGAAACGTTTAATTACTCAAATGTATCAA---------CAGAAATCTTTTATTTCTTC---------GGTGAATTATTCTAACCTAA---------A------GGGGTTTT---GGGGGCATAAGAATTTTTTTTCTTTTCATTTTTCTTCTCAAATATTATCAGAAGGTTTTGGAGTCATTCTAGAAATTCCATTCTCGTCGCGATTAGTATCTTCCTTTGAAGAAAAA---------AAAAGACCAAAATCTCAGAATTTAC-GATCTATTCATTCAATATTTCCTTTTTTAGAAGATAAATTCTCACATTTAAATTCTGTGTCAGATCTACTAATACCCCATCCCATCCATCTGGAAATCTTGGTTCAAATCCTTCAATGCTGGATCAAAGATGTTCCTTCTTTGCATTTTTTGCGATTTATTTTCCACAAATATCATAATTTG---AAAAGTATCATTACTTCAAA------------TAAATCCATTCACGTCTTT---------TCAAAAAGAAAGAAAAGATTTTTTTGGTTCCTACATAATTTTTATGTATATGAATGCGAATATATATTTCTGTTTCTTCGTAAAAAGTCTTCTTATTTACGATCAACATCTTTTGGAGTCTTTCTTGAGCGAACACATTTCTATGGAAAAACGGAATA------TCTACTAGT----------AGTTTATTTTAATTC----------------------------------------------GATTCT---------ATGGTTCCTCAAAGATCCTTTCATACATTATGTTCGATATCAAGGCAAAGTAATTCTGGCTTCAAA-GGTAA--CTCTTATTCTGATGAAGAAATGGAAATTTCATCTTGTTCATTTTTGGCAATTTTATTTTCACTTTTGGTCTCAACCTTATAGGATCCACATAAAGCAATTACCCAACTATTCCTTTT---------CATTTCTGGGATATTTTTTAAGTGTACCAAAAAATATTTTGGTAGTAAGAAATAAAATGCTTGAGAATTCCTTTCTAATAAATACTCTGACTAATAAATTAGATACCATAGCCCCAGTTATTTCTCTTATTGGATCATTGTCGAAAGCTCAATTTTGTACTATATCGGGTCATCCTATTAGTAAACCAATCTGGACCGATTTATCGGATTCCGATATTCTTGATCGATTTTGTCGGATATGTAGAAATCTTTGTCGTTATCACAGTGGATCCTCAAAAAAAC
Coccineorchis                  ATGTATGTAAA-------------TGA---------CATTATTACAAAG--------ATATTT-AGATTGAAAAAAA-------------ATAAATT-------TCGTCAACAAAACTTCCTATATCCGCTACTCCTTCAGGAATATAT-TTACTCACTTGCTCATGATCATAGCTTCAAGAGTTTTCTTTTTTACGAA-CCTGTGGAAA-TTCTTGGTTATGACAAG------AAATCTAGTTTAGTACTTGTGAAACGTTTAATTACTCGAATGTATCAA---------CAGAAATCTTTGATTTTTTC---------GGTGAATTATTCTAACCTAA---------A------GGGGTTTT---GGGGGCATAAGAATTTTTTTTCTTTTCATTTTTCTTCTCAAATATTATCAGAAGGTTTTGGAGTCATTCTAGAAATTCCATTCTCATCGCGATTAGTATCTTCCTTTGAAGAAAAA---------AAAAGACCAAAATCTCAGAATTTAC-GATCTATTCATTCAATATTTCCTTTTTTAGAAGAGAAATTCTCACATTTAAATTCTGTGTCAGATCTACTAATACCCCATCCCATCCATCTGGAAATCTTGGTTCAAATCCTTCAATGCTGGATAAAAGATGTTCCTTCTTTGCATTTGTTGCGATTTCTTTTCCACAAATATCATAATTTT---AAAAGTATCATTACTTCAAA------------GAAATCCATTCACGTCTTT---------TCAAAAAGAAAGAAAAGTTTTATTTGGTTCCTACATAATTTTTATGTATATGAATGCGAATATCTATTTCTGTTTCTTCGTAAAAAGTCTTCTTATTTACGATCAACATCTTTTGGAGTATTTCTTGAGCGAACACATTTCTATGGAAAAACGGAATA------TCTACTAGT----------AGTTTATTTTACTTTTTTT----------------------------------CAGA---GGATTCT---------ATGGTTCCTCAAAGATCCTTTCATACATTATGTTCGATATCAAGGCAAAGTAATTCTGGCTTCAAA-GGGAA--CTCTTATTCTGATGAAGAAATGGAAATTTCATCTTGTTCATTTTTGGCAATTTTATTTTCACTTTTGGTCTCAACCTTATAGGATCCACATAAAGCAATTACCCAACTATTCCTTCT---------CATTTCTGGGGTATTTTTTAAGTGTACCAAAAAATACTTTGGTAGTAAGAAATCAAATGCTTGAGAATTCTTTTATAATAAATACTCTGACTAAGAAATTAGATACCATAGCCCCAGTTTTTTCTCTTATTGGATCATTGTCAAAAGCTCAATTTTGTACTATATCGGGTCATCCTATTAGTAAACCAATCTGGACCGATTTATTGGATTCCGATATTCTTTATCGATTTTGTCGAATATGTAGAAATCTTTGTCGTTATCACAGTGGATCCTCAAAAAAAC
Eurystyles_cotyledon           ATGTATGTAAA-------------TGG---------CATTATTACAAAG--------ATATTT-AGATTAAAAAAAA-------------ATACATT-------TCGTCAACAAAACTTCTTATATCCGCTACTCCTTCAGGAATATAT-TTACTCACTTGCTCATGATCATAGCTTCAAGAGTTTTCTTTTTTCTGAA-CCTGTGGAAA-TTCTTGGTTATGACAAG------AAATTTAGTTTAGTACTTGTGAAACGTTTAATTACTCAAATGTATCAA---------CAGAAATCTTTGATTTCTTC---------GATGAATTATTCTAACCTAA---------A------GGGGTTTT---GGGGGCATAAGAATCTTTTTTCTTTTCATTTCTCTTCTCAAATATTATCAGAAGGTTTTGGAGTCATTCTAGAAATTCCATTCTCGTCGCGATTAGTATCTTCCTTTGAAGAAAAA---------AAAAGACTAAAATCTCAGAATTTAC-GATCTATTCATTCAATATTTCCTTTTTTCGAAGATAAATTTTCACATTTAAATTCTGTATCAGATTTACTAATACCCCATCCTATCCATCTGGAAATCTTGGTTCAAATCCTTCAATGCTGGATCAAAGATGTTCCTTCTTTGCATTTGTTGCGATTTATTTTCCACAAATATCATGATTTG---AAAAGTATCATTACTTCAAA------------GAAATCCATTTATGTTTTT---------TCAAAAAAAAAGAAAAGATTTTTTAGGTTCCTACATAATTTTTATGTATATGAATGTGAATATATATTTATATTTCTTCGTAAACAGTCTTCTTTTTTACGATCAACATCTTTTGGAGTCTTTCTTGAGCGAACACATTTCTATGGAAAGACGGAATA------TCTACTAGT----------AGTTTATTTTAATTCTGTT----------------------------------CAGA---GGATTCT---------ATGGTTCCTCAAAGATCCTTTCATACATTATGTTCGATATCAAGGCAAAGTAATTCTGGCTTCAAA-GGGAA--CTCTTATTCTGATGAAGAAATGGAAATCTCATCTTGTTCATTTTTGGCAATTTTATTTTCACTTTTGGTCTCAACCTTTTAGGATACACATAAAGCAATTACCCGACTATTCCTTTTATTCCTTCTCATTTCTGGGGTATTTTTTAAGTGTACAAAAAAATAATTTGGTAGTAATAAATAAAATACTTGAGAATTCCTTTCTAGTAAATACTCTTACTAATAAATTAGATACCATAGCCCCAGTTATTTCTCTTATTGGATCATTGTCAAAAGCTCAATTTTGTACTATATTGGGTCATCCTATTAGTAAACCAATCTGGACCGATTTATCGGATTCCGATATTATTGATCGATTTTGTGGGATATGTAGAAATCTTTGTCGTTATCATAGTGGATCCTCAAAAAAAC
Eurystyles                     ATGTATGTAAA-------------TGG---------CATTATTACAAAG--------ATATTT-AGATTAAAAAAAA-------------ATACATT-------TCGTCAACAAAACTTCTTATATCCGCTACTCCTTCAGGAATATAT-TTACTCACTTGCTCATGATCATAGCTTCAAGAGTTTTCTTTTTTCTGAA-CCTGTGGAAA-TTCTTGGTTATGACAAG------AAATTTAGTTTAGTACTTGTGAAACGTTTAATTACTCAAATGTATCAA---------CAGAAATCTTTGATTTCTTC---------GATGAATTATTCTAACCTAA---------A------GGGATTTT---GGGGGCATAAGAATCTTTTTTCTTTTCATTTCTCTTCTCAAATATTATCAGAAGGTTTTGGAGTCATTCTAGAAATTCCATTCTCGTCGCGATTAGTATCTTCCTTTGAAGAAAAA---------AAAAGACTAAAATCTCAGAATTTAC-GATCTATTCATTCAATATTTCCTTTTTTCGAAGATAAATTTTCACATTTAAATTCTGTATCAGATTTACTAATACCCCATCCTATCCATCTGGAAATCTTGGTTCAAATCCTTCAATGCTGGATCAAAGATGTTCCTTCTTTGCATTTGTTGCGATTTATTTTCCACAAATATCATGATTTG---AAAAGTATCATTACTTCAAA------------TAAATCCATTTATGTTTTT---------TCAAAAAAAAAGAAAAGATTTTTTAGGTTCCTACATAATTTTTATGTATATGAATGTGAATATATATTTATATTTATTCGTAAACAGTCTTCTTTTTTACGATCAACATCTTTTGGAGTCTTTCTTGAGCGAACACATTTCTATGGAAAGACGGAATA------TCTACTAGT----------AGTTTATTTTAATTCTGTT----------------------------------CAGA---GGATTCT---------ATGGTTCCTCAAAGATCCTTTCATACATTATGTTCGATATCAAGGCAAAGTAATTCTGGCTTCAAA-GGGAA--CTCTTATTCTGATGAAGAAATGGAAATCTCATCTTGTTCATTTTTGGCAATTTTATTTTCACTTTTGGTCTCAACCTTTTAGGATACACATAAAGCAATTACCCGACTATTCCTTTTATTCCTTCTCATTTCTGGGGTATTTTTTAAGTGTACAAAAAAATAATTTGGTAGTAAGAAATAAAATACTTGAGAATTCCTTTCTAATAAATACTCTTACTAAGAAATTAGATACCATAGCCCCAGTTATTTCTCTTATTGGATCATTGTCAAAAGCTCAATTTTGTACTATATTGGGTCATCCTATTAGTAAACCAATCTGGACCGATTTATCGGATTCCGATATTATTGATCGATTTTGTGGTATATGTAGAAATCTTTGTCGTTATCACAGTGGATCCTCAAAAAAAC
Lankesterella                  ATGTATGTAAA-------------TGG---------TATTATTACAAAG--------ATATTG-AGATTGAAAAAAA-------------ATCTATT-------TCGTCAACAAAACTTCCTATATCCGTTACTCCTTCAGGAATATAT-TTACTCACTTGGTCATGATCATAGCTTCAAGAGTTTTCTTTTTTACGAC-CCTGTAGAAA-TTCTTGGTTATGACAAG------AAATCTAGTTTATTACTTGTGAAACGTTTAATTACTCGAATGTATCAA---------CAGAAATTTTTGATTTCTTC---------GGTGAATTTTTCTAACCTAA---------A------GGGATTTC---GTGGGCATAAGAATTTTTTTTCTTTTCATTTTTCTTCTCAAATTTTATCAGAAGGTTTTGGAGTCATTCTAGAAATTCCATTCTCTTCGCAATTAGTATCTTCCTTTGAAGGAAAA---------AAAAGACCAAAATATCAGAATTTAC-GATCTATTCATTCAATCTTTCCTTTTTTAGAAGATAAAATTTCACATTTAAATTCTGTGTCAGATCTACTAATACCCCATCCCATCCATCTGGAAATCTTGATTCAAATACTTCAATGCTGGATAAAAGATGTTCCTTCTTTGCATTTATTGCGATTTATTTTCTACAAATATCATAATTTT---AAAAGTATTATTACTTCAAA------------GAAATCTATTTATGTCTTT---------TCAAAAAGAAAGAAAAGATTTTTTTGGTTTCTACATAATTTTTATGTATATGAATGTGAATATATCTTTTTTTTTCTTCGTAAACAGTCTTCTTATTTACGATCAACATCTTTTGGAGTCTTTCTTGAGCGAACACATTTCTATGGAAAAACAGAATA------TCTACTAGT----------AATTTCTTTTAATTCTTTT----------------------------------CAGA---GGATTCT---------ATGGTTCCTCAAAGATCCTTTCATACATTATGTTCGATATCAAGGCAAAGTAATTCTGGCTTCAAA-GGGAA--CTCTTATTCTGATGAAGAAATGGAAATTTTATCTTGTTCATTTTTGGCAATTTTATTTTCACTTTTGGTCTCAACCTTATAGGATCCATATAAAGCAATTACCCAACTATTCCTTCT---------CATTTCTGGGGTATTTTTTAAGTGTACCAAAAAATACTTTGGTAGTAAGAAATCAAATGCTTGAGAATTCCTTTCTAATAAATACTCTGACTAAGAAATTAGATACCATAGCCCCAGTTATTTCTCTTATTGGATCATTGTCAAAAGCTCAATTTTGTACTAGATTGGGTCATCCTATTAGTAAACCAATCTGGACCGATTTATCGGATTCCAATATTATTGATCGATTTTGTCAGATATGTAGAAATCTTTGTCGTTATCACAGTGGATCCTCAAAAAAAC
Lankesterella_gnomus           ATGTATGTAAA-------------TGG---------TATTATTACAAAG--------ATATTG-AGATTGAAAAAAA-------------ATCTATT-------TCGTCAACAAAACTTCCTATATCCGTTACTCCTTCAGGAATATAT-TTACTCACTTGGTCATGATCATAGCTTCAAGAGTTTTCTTTTTTACGAC-CCTGTAGAAA-TTCTTGGTTATGACAAG------AAATCTAGTTTATTACTTGTGAAACGTTTAATTACTCGAATGTATCAA---------CAGAAATTTTTGATTTCTTC---------GGTGAATTTTTCTAACCTAA---------A------GGGATTTC---GTGGGCATAAGAATTTTTTTTCTTTTCATTTTTCTTCTCAAATTTTATCAGAAGGTTTTGGAGTCATTCTAGAAATTCCATTCTCTTCGCAATTAGTATCTTCCTTTGAAGGAAAA---------AAAAGACCAAAATATCAGAATTTAC-GATCTATTCATTCAATCTTTCCTTTTTTAGAAGATAAAATTTCACATTTAAATTCTGTGTCAGATCTACTAATACCCCATCCCATCCATCTGGAAATCTTGATTCAAATACTTCAATGCTGGATAAAAGATGTTCCTTCTTTGCATTTATTGCGATTTATTTTCTACAAATATCATAATTTT---AAAAGTATTATTACTTCAAA------------GAAATCTATTTATGTCTTT---------TCAAAAAGAAAGAAAAGATTTTTTTGGTTTCTACATAATTTTTATGTATATGAATGTGAATATATCTTTTTTTTTCTTCGTAAACAGTCTTCTTATTTACGATCAACATCTTTTGGAGTCTTTCTTGAGCGAACACATTTCTATGGAAAAACAGAATA------TCTACTAGT----------AATTTCTTTTAATTCTTTT----------------------------------CAGA---GGATTCT---------ATGGTTCCTCAAAGATCCTTTCATACATTATGTTCGATATCAAGGCAAAGTAATTCTGGCTTCAAA-GGGAA--CTCTTATTCTGATGAAGAAATGGAAATTTTATCTTGTTCATTTTTGGCAATTTTATTTTCACTTTTGGTCTCAACCTTATAGGATCCATATAAAGCAATTACCCAACTATTCCTTCT---------CATTTCTGGGGTATTTTTTAAGTGTACCAAAAAATACTTTGGTAGTAAGAAATCAAATGCTTGAGAATTCCTTTCTAATAAATACTCTGACTAAGAAATTAGATACCATAGCCCCAGTTATTTCTCTTATTGGATCATTGTCAAAAGCTCAATTTTGTACTAGATTGGGTCATCCTATTAGTAAACCAATCTGGACCGATTTATCGGATTCCAATATTCTTGATCGATTTTGTCGGATATGTAGAAATCTTTGTCGTTATCACAGTGGATCCTCAAAAAAAC
Mesadenella_cuspidata          ATGTATGTCAA-------------TGG---------CATTATTAAAAAG--------ATATTT-AGATTGAAAAAAA-------------AGACATT-------TCGTCAACAAAACTTCCTATATCCGCTACTCCTTCAGGAATATAT-TTATTCACTTGCTCATGATCATAGCTTCAAGAGTTTTCTTTTTTACGAA-CCTGTGGAAA-TTCTTGGTTATGACAAG------AAATCTAGTTTAGTACTTGTGAAACGTTTAATTACTCAAATGTATCAA---------CAGAAATCTTTGATTTCTTC---------GGTGAATTATTCTAACCTAA---------A------GAGGTTTT---GGGGACATAAGAATTTTTTTTCTTTTCATTTTTCTTCTCAAATATTATCAGAAGGTTTTGGAATCATTCTAGAAATTCCATTCTCGTCGCGATTAGTATCTTCCTTTGAAGAAAAA---------AAAAGACCAAAATCTCAGAATTTAC-GATCTATTCATTCAATATTTCCTTTTTTAGAAGAGAAATTCTCACATTTAAATTCTGTGTCAGATCTACTAATACCCCATCCCATCCATCTGGAAATCTTGGTTCAAATCCTTCAATGCTGGATCAAAGATGTTCCTTCTTTGCATTTGTTGCGATTTCTTTTCCACAAATATCATAATTTG---AAAAGTATCATTACTTCAAA------------GAAATCCATTCACGTCTTT---------TCAAAAAGAAAGAAAAGATTTTTTTGGTTCCTATATAATTTTTATGTATATGAATGCGAATATCTATTTCTGTTTCTTCGTAAACAGTCTTCTTATTTACGATCAACATCTTTTGGAGTCTTTCTTGAGCGAACACATTTCTATGGAAAAACGGAATA------TCTACTAGT----------AGTTTATTTTAATTCTTTT----------------------------------CAGA---AGATTCT---------ATGGTTCCTCAAAGATCCTTTCATACATTATGTTCGATATCAAGGCAAAGTAATTCTGGCTTCAAA-GGGAA--CTCTTATTCTGATGAAGAAATGGAAATTTCATCTTGTTCATTTTTGGCAATTTTATTTTCACTTTTGGTCTCAACCTTATAGGATCCACATAAAGCAATTACCCAACTATTCCTTCT---------CATTTCTGGGGTATTTTTTAAGTGTACCAAAAAAGACTTTGGTAGTAAGAAATCAAATGCTTGAGAATTCCTTTCTAATAAATACTCTGACTAAGAAATTAGATACCATAGTCCCAGTTATTTCTCTTATTGGATCATTGTCGAAAGCTCAATTTTGTACTATATCGGGTCATCCTATTAGTAAACCAATCTGGACCGATTTATCGGATTCCGATATTCTTGATCAATTTTGTCGGATATGTAGAAATCTTTGTCGTTATCACAGTGGATCCTCAAAAAAAC
Altensteinia_fimbriata         ATGTATGTAAA-------------TGG---------CATTATTACAAAG--------ATATTT-AGATTGAAAAAAA-------------ATACATT-------TCATCAACAAACCTTTCTATATCCGCTACTCCTTCAGGAGTATAT-TTACTCACTTGCTCATGATCATAGCTTCAAGAGTTTTCTTTTTTACGAA-CCTATAGAAA-TTATTGGTTATGACAAT------AAATCTAGTTTAGTACTTGTGAAACGTTTAATTACTCGAATGTATCAA---------CAGAAATCTTTTATTTCTTCTATTTCTTCGGTGAATTATTATAAACTAA---------A------GGGGTTTT---GGGGGCATAAGAATTTTTTTTCTTCTCATTTTTCTTCTCAAATACTATCAGAAGGTTTTGGAGTCATTTTGGAAATTCCATTCTCGTCGCAATTAGTATCTTCCTTTGAAGAAAAA---------AAAATACCAAAATCTCAGAATTTAC-GATCTATTCATTCAATATTTCCTTTTTTAGAGGATAAATTTTCACATTTAAATTCTGTGTTAGATCTACTAATACCCCATCCCATCCATCTGGAAATCTTGGTTCAAATCCTTCAATGCTGGATCAAAGATGTTCCTTCTTTGCATTTGTTGCGATTGATTTTCCACAAATATCATAATTTT---AAAAGTATAATTACTTCAAA------------GAAATCCATTCACGTCTTT---------TCAAAAAGAAAGAAAAGATTTTTTTGGTTCCTACATAATTTTTATGTATATGAATGCGAATATCTCTTTCTGTTTCTTCGTAAACAGTCTTCTTATTTACGATCAACATCTTTTGGAGTCTTTCTTGAGCGAACACATTTCTATGGAAAAATGGAATA------TATACTAGT----------AGTGTATTTTAATTCTTTT----------------------------------CAGA---GGATTCT---------ATGGTTCCTCAAAGATCCTTTCATACATTATGTTCGATATCAAGGCAAAGTAATTCTGGCTTCAAA-GGGAA--CTCTTATTCTGATGAAGAAATGGAAATTTCATCTTGTTCATTTTTGGCAATTTTATTTTCACTTTTGGTCTCAATCTTATAGGATCCACATAAAGCAATTACCCAACTATTCCTTCT---------CATTTCTGGGGTATTTTTTAAGTGTACCCAAAAATACTTTGGTAGTAAGAAATCAAATGCTTGAGAATTCCTTTCTAATAAATACTCTGACTAAGAAATTAGATACCATAGCCCCAGTTATTTCTCTTATTGGATCATTGTCAAAAGCTCAATTTTGTACTATATCGGGTTATCCTATTAGTAAACCAATCTGGACCGATTTATCGGATTCTGATATTCTTGATCGATTTTGTCGGATATGTAGAAATCTTTGTCGTTATCACAGCGGATCCTCAAAAAAAC
Aspidogyne_pumila              ATGTCTGTAAA-------------TGA---------CAGAATTACAAAG--------ATTTTT-AGATTGAAAAAAG-------------AAACATT-------TCGTCAACAAAACTTCCTATATCCGTTACTCCTTCAGGAGTCTAT-TTACTCACTTGCTCATGATCATAGTTTCAAGAGTTTTCTTTTTTCCGAA-CCTGTGGAAA-TTTTTGGTTATGACAAG------AAATCTAGTTTAGTACTTGTGAAACGTTTAATTAATCGAATGTATCAA---------CAAAAATCTTTTATTTTTTC---------GGTAAATTCTTCTAACCAAA---------A------TTCATTTT---GGGAGCATAAGAATTATTTTTCTTCTCATTTTTCTTTTCAAATACTATCAGAAGGTTTTGGAGTCATTCTGGAAATTCCATTATCGTCGCGATTAGTATCCTCCCTTGAAGAAAATAAA------AAAATACCAAAATCTCAGAATTTAC-GATCTATTCATTCAATATTTTCTTTTTTAGAGGATAAATTTTCACATTTAAATTCTGTGTCAGATCTACTAATACCCCATCCCATCCATCTGGAAATCTTGGTTCAAATCCTTCAATGCTGGATCAAAGATGTTCCTTCTTTGCATTTGTTGCGATTTATTTTACACGAATATCATAATTTG---AAAAGTCTCATTACTTCAAA------------AAAAACCATTCACGTCTTT---------TCAAAAAGAAAGAAAAGATTTTTTTGGTTCCTACATAATTTTTATGTATATGAATGCGAATATCTCTTTCTGTTTCTTCGTAAACAGTCTTCTTATTTACGATCAATATCTTTTGAAGTCTTTCTTGAACGAACAATTTTTTATATAAAAATTGAATC------TATTCTAGT----------AGTGTATTTGAATTCTTTT----------------------------------CAGA---GGATTCT---------CTGGTTCCTTAAAGATCCTTTCATACATTATGTTCGATATCAAGGAAAAGTAATTTTGGTTTCAAA-GGAAA--CTCTTATTCTGATTAAGAAATGGAATTTTCATGTTGTGAATTTTTGGCAATTTTATTTTCACTTTTGGTCTCAACCTTATAGGATCCATATAAAGCAATTACCCAACTATTCCTTCT---------CCTTTCTGGGGTATTTTTTAAGTGTAAAAAAAAAAACTTTGTTAGTAAGAAATCAAATGCTAGAGAATTCCTTTCTAATAAATACTCTGACGAAGAAATTAGATACCATAGCCCCAGTTATTTCTCTTATTGGATCATTGTCGAAAGCTCAATTTTGTACTATATCGGGTCATCCTATTAGTAAATCAATTTGGACCGATTTATCAGATTCTGATATTATTGATCAATTTTGTTGGAAATGTAGAAATCTTTGTCGTTATCACAATGGATCCTCAAAAAAAA
Pterostylis_curta              ATGTATGTAAA-------------TGA---------CAGAATTACAAAG--------ATATTT-CGATTGAAAAAAA-------------ATAAATT-------TCGTCAACAAAACTTCCTATATCCGCTACTCCTTCAGGAGTATAT-TTACTCACTTGCTCATGATCATAGCTTCAATAGTTTTATTTTTTACGAA-CCTGCGGAAA-TTCTTGGTTATGACAAG------AAATCTAGTTTAGTACTTGTGAAACGTTTAATTACTCGAATGTATCAA---------CAGAAATCCTTGATTTCTTC---------GGTGAATTATTCTAACCAAA---------A------TGGGGTTT---GGGGGCATAAGAATTCTTTTTCTTCTCATTTTTCTTCTCAAATACTATCAGAAGGTTTTGGAGTCATTCTGGAAATTCCATTCTCGTTGCGATTAGTATCTTCCCTTGAAGAAAAA---------AAAATACCAAAATTTCAGAATTTAC-GATCTATTCATTCAATATTTCCCTTTTTAGAGGAGAAATTCTCCCATTTAAATTCTGTGTCAGATCTACTAATACCCCATCCTATCCATCTGGAAATCTTGGTTCAAATCCTTCAATGCTGGATCAAAGATGTCCCTTCTTTGCATTTGTTACGATTTATTTTCCACGAATCTCATAATTTG---AAGAGTCTCATTACTTCAAA------------GAAAGCTATTCACGTCTTT---------TCAAAAAGAAAGAAAAGATTTTTTTGGTTCCTACATAATTTTTATGTATATGAATGTGAATATCTCTTTCTGTTTCTTCGTAAAAAGTCTTCTTATTTACGATCAACATCTTTTGAAGTCTTTCTTGAGCGAACACATTTCTATGGAAAAATTGAATA------TCTACTAGT----------AGTGTATTGTAATTCTCTT----------------------------------CAGA---GGATTCT---------ATGGTTCCTCAAAGATCCTTTCATGCATTATGTTCGATATCAAGGAAAAGCAATTCTGGCTTCAAA-GGGAA--CTCTTATTCTGATGAAGAAATGGAAATTTCATCTTGTGAATTTTTGGCAATTTTATTTTCACTTTTGGTCTCAACCTTATAGGATCCATATAAAGCAATTACCCGACTATTCCTTCT---------CCTTTCTGGGGTATTTTTTCAGTGTACTTCAAAATACTTTGGTAGTAAGAAATCAAATGCTAGAGAATTCATTTCTAATAAATACTCTGACTAAGAAATTAGATACCATAGCCCCAGTTATTTCTCTTATTGGATCATTGTCGAAAGCTCAATTTTGTACTATATCAGGTCATCCTATTAGTAAACCAACCTGGACCGATTTATCGGATTCTGATATTCTTGATCGATTTTGTCGGATATGTAGAAATCTTTGTCGTTATCACAGTGGATCCTCAAAAAAAC
Chloraea_flavescens            ATGTATGTAAA-------------TGG---------CAGAATTACAAAG--------ATATTT-AGATTGAAAAAAG-------------ATAGATT-------TCGGCAACAAAACTTCCTATATCCGCTACTCCTTCAGGAGTCTAT-TTACTCACTTGCTCATGATCATAGCTTCAATAGTTTTATTTTTTACGAA-CCTGTGGAGA-TTCTTGGTTCTGACAAT------AAATCTAGTTTAGTACTTGTGAAACGTTTAATTACTCGAATGTATCAA---------CAGAAATCTTTGATTTCTTC---------GGTGAATTATTCTAACCAAA---------A------TGGGTTTT---GGGGGCATAAAAATTCTTTTTCTTCT------------CAAATACTATCAGAAGGTTTTGGAATCATTCTGGAAATTTCGTTCTCGTCGCGATTAGTATCTTCCTTTGAAGAAAAA---------AAAAGACCAAAATATCAGAATTTAC-GATCTATTCATTCAATATTTCCTTTTTTAGAGGAGAAATTTTCACATTTAAATTCTGTGTCAGATCTACTAATACCCCATCCCATCCATCTGGAAATCTTGGTTCAAATCCTTAAATGCTGGATCAAAGATGTTCCTTCTTTGCATTTGTTGCGGTTGATTTTCTACGAATATCATAATTTG---AAGAATCTCATTACTTCAGA------------TAAATTCATTCACGTCTTT---------TTAAAAAGAAAGAAAAGATTTTTTTGGTTCCTACATAATTCTTATGTATATGAATGCGAATATCTCTTTCTGTTTCTTCGTAAACAGTCTTCTTATTTACGATCAACATCTTTTGGAGTCTTTCTTGAGCGAACACATTTCTATGGAAAAATTGAATA------TCTTCTAGG----------AGTGTATTTTAATTCTTTT----------------------------------CAGA---GGATTCT---------ATGGTTCCTCAAAGATCCTTTAATACATTATGTTCGATATCAAGGAAAAGCAATTCTGGCTTCAAA-GGGAA--CTCTTATTCTGATGAAGAAATGGAAATATCATCTTGTGAATTTTTGGCAATTTTATTTTCACTTTTGGTCTCAACCTTATAGGATCCATATAAAGCAATTACCCAACTATTCCTTTT---------CCTTTCTGGGGTATTTTTTAAGTGTACAAAAAAAGCATTTGGTAGTAAGAAATCAAATGCTAGAGAATTCATTTCTAATAAATACTCTGACTAAGAAATTAGATACCATAGCCCCAGTTATTTCTCTTATTGGATCATTGTCGAAAGCTAAATTTTGTACTATATTGGGTCATCCTATTAGTAAACCCATCTGGACCGATTTATCGGATTCTGATATTCTTGATCGATTTTGTCGGATATGTAGAAATCTTTGTCGTTATCACAGCGGATCCTCAAAAAAAC
Cynorkis_grandiflora           ATCTATGTAAA-------------TGG---------CAGGATTACAGGG--------ATATTT-AGATTGAAAAAAG-------------ATAAATT-------TCGGCAACAAAACTTCCTATATCCGTTACTCCTTCAGGAGTATAT-TTACTCACTTGCTCATGATCATAGCTTCAATAGTTTTATTTATTACGAA-CCTGTGGAAA-TTATTGGTTATGACAAT------AAATATAGTTTAGTACTTGTGAAACGTTTAATTACTCGAATGTATCAA---------CAAAAACCTTTTTTTTCTTC---------GGTAAATGGTTCTAACCAAA---------A------TATATTTT---GGGGGCATAAGAATTATTTTTCTTCT------------CAAATATTATCAGAAGGTTTTGGAGTCATTCTGGAAATTCCATTCTCGTCGAGATTAGTATCTTCCCTCGAAGAAAAA---------AAAATACCAAAATCTCAGAATTTAC-GATCTATTCATTCAATCTTTCCTTTTTTAGAAGATAAATTCTCACATTTAAATTCTGTGTTAGATCTACTAATACCCCATCCCATCCATCTGGAAATCTTAGTTCAAATCCTTCAATGCTGGATCAAAGATGTTCCTTCTTTGCATTTGTTGCGATTGATTTTCCACGAATATCATAATTTA---AATAGTCTCATTACTTTAAA------------GAAAGACATTTACGTCTTT---------TCAAAAATAAATAAAAGATTTTTTTGGTTCTTACATAATTCTTATGTATATGAATGCGAATATATATTCCTGTTTATTCGCAAACAGTCTTCTTATTTACGATCAATGTCTTTTGAAGTCTTTCTTGAGCGAACACATTTCTATGGAAAAATAGAATA------TTTTAGAGT----------AATTTATTGTAATTCTTTT----------------------------------CAGA---GGATTTT---------ATGGTTCCTCAAAGAACCTTTCATACATTATGTTCGATATCAAGGAAAAGCAATTCTGGCTTCAAA-GGGAA--CTCTAATTCTGATGAAGAAATGGAAATTTCATCTTGTTCATTTTTGGCAATCTTCTTTTAACTTTTGGTCTCAACCTTATAGGATCCATATAAAGGAATTACCCGACTATTCCTTCT---------CTTTTCTGGGGTATTTTTTAAGTGTACTAAAAAAAACTTTAGTAGTAAGAAATCAAATGCTGGAGAATTCATTTTTAATAAATACTCTGACTAAAAAATTAGATACCATAGCCCCAGTTATTTCTCTTATTGGAGCATTGTCAAAAGCTCAATTTTGTACTGTATTGGGCCATCCCGTTAGTAAACCAATCTGGACCGATTTATCGGATTCTGATATTCTTGATCGATTTTGTCGTATATGTAGAAATCTTTGTCGTTATCACAGCGGATCCTCAAAAAAAC
Coleoglossum_viride            ATGTATGTAAA-------------TGA---------CAGGATTACAAGG--------ATATTT-AGATTGAAAAAAG-------------ATACATT-------TCGGCAACAAAACTTCCTATATCCGCTACTCCTTCAGGAGTATAT-TTACTCACTTGCTCATGATCATAGCTTCAATAGTTTTATTTATTACGAA-CCTGTGGAAA-TTATTGGTTATGACAAT------AAATATAGTTTAGTACTTGTGAAACGTTTAATTACTCGAATATATCAA---------CAGAAACCTTTTTTTTATTC---------GGTAAATGATTCTAACCAAA---------A------TCTATTTT---GGGGGCATAAGAATTATTTTTCTTCTCATTTTTCTTCTCAAATATTATCAGAAGGTTTTGGAGTCATTCTGGAAATTACATTCTCGTCGCGATTAGTATCTTCCCTTGAAGAAAAA---------AAAATACCAAAATCTCAGAATTTAC-GATCTATTCATTCAATCTTTCCTTTTTTAGAAGATAAATTATCACATTTAAATTTTGTGTCAGATCTACTAATACCCCATCCCATCCATATGGAAATCTTAGTTCAAATCCTTCAATGCTGGATCAAAGATGTTTCTTCTTTGCATTTGTTGCGATTGATTTTCCACGAATATCATAATTTA---AATAGTGTCATTACTTCAAA------------GAAAGACATTTACGTCTTT---------TCAAAAAGAAATCAAAGATTTTTTTGGTTCTTACATAATTCTTATGTATATGAATGCGAATATATATTCCTGTTTCTTCGTAAACAGTCTTCTTACTTACGATCAACATCTTTTGAAGTCTTTCTTGAACGAACACATTTCTATGGAAAAATAGAATA------TTTTAGAGT----------AATGTATTGTAATTCTTTT----------------------------------CAGA---GGATTCT---------ATGGTTCCTCAAAGAACCTTTCATACATTATGTTCGATATCAAGGAAAAGCAATTCTGGCTTCAAA-AGGAA--CTCTAATTCTGATGAAGAAATGGAAATTTCATCTTGTTCATTTTTGGCAATTTTATTTTCATTTTTGGTCTCAACCTTATAGAATCCATATAAAGGAATTACCCAACTATTCCTTAT---------CTTTTCTGGGGTATTTTTTAAGTGTACTAAAAAATACTTTGGTAATAAGAAATCAAATGCTGGAGAATTCATTTTTAATAAATACTCTGACTAAGAAATTAGATACCATAGCCCCAGTTATTTCTCTTATTGGAGCATTGTCAAAAGCTCAATTTTGTACTGTATTGGGCCATCCCATTAGTAAACCAATCTGGACCGATTTATCGGATTCTGATATTCTTTATCGATTTTGTCGGATATGTAGAAATATTTGTCGTTATCACAGTGGATCCTCAAAAAAAC
Benthamia_latifolia            ATGTATGTAAA-------------TGA---------CAGGATTACAGGG--------ATATTT-AGATTTAAAAAAG-------------ATACATT-------TTGGCAACAAAAATTCCTATATCCGCTACTCCTTCAGGAGTATAT-TTACTCACTTGCTCATGATCATAGCTTCAATAGTTTTATTTATTACGAA-CCTGTTGAAA-TTATTGGTTATGACAAT------AAATATAGTTTAGTACTTGTTAAACGTTTAATTACTCGAATGGATCAA---------CAGAAACCTTTTTTTTCTTC---------GGTAAATGTTTCTAACCAAA---------A-------ATATTTT---GGGGGCATAAGAATTATTTTTCTTCTCATTTTTCTTCTAAAATATTATCAGAAGGTTTTGGAGTCATTCTGGAAATTCCATTCTCGTCGCGATTAGTATCTTCCCTTGAAGAAAAA---------AAAATACCAAAATTTCAGAATTTAC-GATCTATTCATTCAATCTTTCCTTTTTTAGAAGATAAATTCTCACATTTAAATTATGTGTTAGATCTACTAATACCCCATCCCATCCATCTGGAAATCTTACTTCAAATCCTTCAATGCTGGATCAAAGATGTTCCTTCTTTGCATTTGTTGCGATTTATTTTCCACGAATATCATAATTTA---AATAGTCTCATTACTTCAAA------------GAAAAACATTTACGTCTTT---------AAAAAAATAAATAAAAGATTTTTTTGGTTCTTACATAATTCTTATGTATATGAATGCGAATATATATTCCTGTTTCTTCGCAAACAGTCTTCTTATTTACGATCAACGTCTTTTGAAGTTTTTCTTGAGCGAACACATTTCTATGGAAAAATAGAATA------TTTTAGAAT----------AATGTATTGTAATTCTTTT----------------------------------CAGA---GGATTCT---------ATGTTCCCTCAAAGAACCTTTCATACATTATGTTCGATATCAAGGAAAAGCAATTCTGGCTTCAAA-GGTAA--CTCTAATTCTGATGAAGAAATGGAAATTGCATCTTGTTCATTTTTGGCAATTTTATTTTCACTTTTGGTCTCAACCTTATAGGATCCATATAAAGGAATTACCCAACTATTCCTTCT---------CTTTTCTGGGGTATTTTTTAAGTGTACTAAAAAAGACTTTGTTAGTAAGAAATCAAATGTTGGAGAATTCATTTTTAATAAATACTCTGTCTAAGAAATTAGACACCATAGCCCCAGTTATTTCTCTTATTGGAGCATTGTCAAAAGCTCAATTTTGTACTGTATTGGGACATCCCATTAGTAAACCAATCTGGACCGATTTATCGGATTCTGATATTATTGATCGATTTTGTCGTATATGTAGAAATCTTTGTCGTTATCACAGCGGATCCTCAAAAAACC
Chiloglottis_trapeziformis     GTGTATGTAAA-------------TGG---------TAAAATTACAAGG--------ATATTT-GGATTGAAAAAAT-------------CTACATT-------TCAGCAACAAAACTTTTTATATCCGCTACTCCTTCAAGAGTATAT-TTACTCACTTGCTTATGATCGTAGTTTCAATAGTTTTATTTTTTACGAA-CCTGTGGAAA-TTTTTGGTTATGATAAT------AAATCTAGTTTAGTACTTGTGAAACGTTTCATTACTCTAATGTATCAG---------CAGAAATCCTTTATTTCTTC---------GGTGAATGGTTCTAACAAAA---------T------TGGATTTT---GTGAGCATAAGTATTATTATTATTCT------------CAAATACTATCAGAAGGTTTTGGAGTCATTTTAGAAATTCCATTCTCGTCGCGATTAGTACTTTCCCTTGAAGAAAAA---------AAAAGACTAAAATATCAAAATTTAA-AATCTATTCATTCGATATTTCCCTTTTTGGAGGAAAAATTCTCACATTTAAATTTTGTGTCAGATCTACTAATACCCTATCCCATCCATATGGAAATCTTGATTCAAATCCTTCAATGCTGGATCAAAGATGTTCCTTCTTTACATTTGTTACGATGGATTTTTCACAAATATTCTAATTCA---AAGAGTCTCATTACTTCAAA------------AAAATTTATTCACGTTTTT---------TCAAAAAGAAAGAAAATATTTTTTTGGTTCCTATATAATTCTTATGTATATGAATGTGAATATCTATTTTTGTTTCTTCGTAAAAAATCTTCTTATTTACGATCAACATCTTTTGGATTCTTTCTTGAGCGAACACATTTTTATGGAAAAATAGAAGA------TCTTG-AATATATTATAGTAATATATTGGAATTCCTTT----------------------------------CAGA---GGATTCT---------ATGGTTCCTCAAAGATCCTTTCATACATTATGTTCGATATCAAGGAAAAGCAATTCTGGCTTCAAA-AGGAA--CTCTTATTCTGATGAAGAAATGGAAATTTTATCTTGTTAATTTTTGGCAATTTTATTTTCACTTTTGGTCTCAATCTTATAGGATCCATATAAAGCAATTACCCAAATATTCCTTAG---------ACTTTCTGGGTTTTTTTTTAAGTGTACTAGAAAATACTTTAGTAGTAAGAAATCAAATGCTAGAGAATTCATTTCTAATCAATACTGTGACTAAAAAATTAGATACCATAGCCCCAGTTATTTCTCTTATTGGATCATTGTCGAAAGCTCAATTTTGTACTATATCGGGTCATCCTATTAGTAAACCGATCTGGACCGATTTATTGGATTCTGATATTATTGATCGATTTTGTCGGATAAGTAGAAATCTTTGTCATTATCATAGTGGATCCTCAAAAAAA?
Thelymitra_campanulata         ATGTATGTCAA-------------TGG---------CAAAATTTCAAGG--------ATATCT-AAATTGAAAAACT-------------ATACATT-------TCGGCAACAAAACTTTCTATATCCGCTACTCCTTCAGGAGTCTAT-TTACTCACTTGCTCGTGATCATAGTTTCAATAGTTTTCTTTTTTACGAA-CCTGTGGAAA-TTCTTAATTATGACAAT------AAATCTAGTTTAGTACTTGTGAAACGTTTAATTATTCAAATGTATCAG---------CAGAAATCTTTGATTTCTTC---------GGTGAATGGTTCTAACCAAA---------T------TGAATTTT---GGGAGCATAAGTATGATTTTTCTTCT------------CAAATACTATCAGAAGGTTTTGGAGTCATTCTGGAGATTCCATTCTCGTCTCGATTAGTACCTTCCCTTGAAGAAAAAGAAGAAAAAAAAAGACCAAAATATCAGAATTTAC-GATCTATTCATTCGATATTTCCTTTTTTGGAGGATAAATTCTCACATTTAGATTTTGTGTCAAATCTACTAATACCCTATCCCATCCATATGGAAATTTTGATTCAAATTCTTCAATGCTGGATCAAAGATGTTCCTTCTTTGCATTTGTTACGATTGATTTGCCACAAATATCCTAATTTA---AAAAGTCTCATTACTTCCAA------------GAAAAGGATTCGCGTCTTT---------TCAAAAAGAAAGAACATTTTTTTTTGGTTCCTATATAATTCTTATGTATATGAATGCGAATATCTATTTTTTTTTCTTCGTAAAAAATCTTCTTATTTACGATCAACATCTTTTGGAGTCTTTCTTGAGCGAACACATTTCTATGGAAAAATAGAAGA------TCTTGGAATATCTTCTAGTAATATATTGGAATTCTTTT----------------------------------CAGA---GGATTCT---------ATGGTTCCTCAAAGATCCTTTCATACATTATGTTCAATATCAAGGAAAAGCAATTTTGGCTTCAAA-GGGAA--CTCTTCTTCTGATGAAGAAATGGAAATTTCATCTTGTCAATTTTTGGCAATTTTATTTTCACTTTTGGTCTCAACCTTATAGGATCCATATCAAGCAATTATCCAACTATTCATTCT---------ACTTTCTGGGGTATTTTTTAACTGTACTCAAAAATACTGTAGTAGTAAGAAATCAAATGCTAGAGAATTCATTTCTAATAAATACTCTGACTAATAAATTAGATACCATAGCCCCAGTAATTTCTCTTATTGGATCATTGTCAAAAGCTCAATTTTGTACTATATCGGGTCATCCTATTAGTAAACCGATCTGGACCGATTTATTGGATTCTGATATTCTTGATAGATTTTGTCGGATATGTAGAAATCTTTGTCGTTATTACAGCGGATCCTCAAAAAAAC
Cypripedium_calceolus          ATGTATGTAAA-------------TGG---------CAGAATTTTAAGG--------ATATTA-AAATTTAAAAAGG-------------ATGGATT-------TCGGCAACAAAACTTCCTATATCCGCTACTCCTTCAGGAGTATAT-TTACTCACTTGCTCATGATCATAACTTCAATAGTTTTTTTTTTTACAAA-CCTGTGGAAA-TTTTTGGTTATGACAAT------AAATCTAGTTTAGTACTTGTGAAACGTTTAATTACTCGAATGTATCAA---------CAGAATTCTTTGATTTCTTC---------GGTTAATTATTCTAACCAAA---------A------AGGATTTT---GGGGGCACAAGAATTTTTTTTTTTCTAATTTTTATTCTCAAATGGTATCAGAAGGTTTTGGAGTCATTCTGGAAATTCCATTCTCGTCCCAATTAGTATCTTCTCTTGAAGAAAAA---------AAAATACCAAAATCTCAGAATTTAC-GATCTATTCATTCAATATTTCCCTTTTTAGAGGACAAATTTTTACATTTGAATTATGTGTCAGATCTACTAATACCCCATCCCATCCATCTGGAAATCTTGGTTCAAATCCTGCAATGCTGGATCAAGGATGTTCCTTCTTTGCATTTATTGCGATTGCTTTTCCACGAATATCATTATTTT---AATAGTCTCATTACTTCAAA------------AAAAAGCATTTACGCCTTT---------TCAAGAATAAAGAAAAGATTCCTTTGGTTCCTATATAATTCTTATGTATATGAATGCGAATATCTATTCCATTTTCTTCGTAAACAGTCTTCTTATTTACGATCAACATCTTCTGGAGTGTTTCTTGAGCGAACACATTTCTATGTAAAAATAGAACA------TCTTATAGT----------AGTGTGTTGTAATTCTTTT----------------------------------CATA---GGATCCT---------ATGCTTTCTCAAGGATCCTTTCATGCATTATGTTCGATATCAAGGAAAAGCAATTCTGGCTTCAAA-GGGAA--CTCTTATTCTGATGAAGAAATGGAAATTTCATCTTGTTAATTTTTGGCAATCTTATTTGCACTTTTGGTCTCAACCGTATAGGATCCATATAAAGCAATTATACAACTATTCCTTCT---------CTTTTCTGGGGTATTTTTCAAGTGTACTAGAAAATCATTTGGTAGTAAGAAATCAAATGCTAGAGAATTCATTTCTAATAAATATTATGACTAAGAAATTAGATACCATAGCCCCAGTTATTTCTCTTATTGGATCATTGTCGAAAGCTCAATTTTGTACTGTATTGGGCCATCCTATTAGTAAACCGATCTGGACCGATTTATCGGATTCTGATATTCTTGATCGATTTTGCCGGATATGTAGAAATCTTTGTCGTTATCACAGCGGATCCTCAAAAAAAA
Selenipedium_aequinoctiale     ATGTATGTAAA-------------TGG---------CAGAATTTTAAGG--------ATATTC-AAATTTAAAAAGG-------------ATGGATT-------TCGGCAACAAAACTTCCTATATCCGCTACTACTTCAGGAGTATAT-TTACTCACTTGCTCATGATCATAACTTCAATAGTTTGATTTTTTACGAA-CCTGTGGAAA-TTTTTGGTTATGACAAT------AAATCTAGTTTAGTACTTGTGAAACGTTTAATTACTCGAATGTATCAA---------CAGAATTTTTTGATTTCTTC---------GGTTAATGATTCTAACCAAA---------A------AGGATTTT---GGGGGCACAAGCATTTTTTTTCTTCTCATTTTTCTTCTCAAATGGTATCAGAAGGTTTTGGAGTCATTCTGGAAATTCCATTCTCGTCGCAATTAGTATCTTCTCTTGAAGAAAAA---------AAAATACCAAAATATCAGAATTTAC-GATCTATTCATTCAATATTTCCCTTTTTAGAAGACAAATTTTTACATTTGAATTATGTGTCAGATCTACTAATACCCCATCCCATCCATCTGGAAATCTTGGTTCAAATCCTTCAATGCCGGATCAAGGATGTTCCTTCTTTGCATTTATTGCGATTGCTTTTCCACGAATATCATAATTTG---AATAGTCTCATTACTTCAAA------------GAAATTCATTTACGCCTTT---------TCAAAAAGAAAGAAAAGATTCCTTTGGTTACTATATAATTCTTATGTATATGAATGCGAATATCTATTCCAGTTTCTTCGTAAACAGTCTTCTTATTTACGATCAACATCTTCTGGAGTCTTTCTTGAGCGAACACATTTATATGTAAAAATAGAACA------TCTTCTAGT----------AGTGTGTTGTAATTCTTTT----------------------------------CAGA---GGATCCT---------ATGCTTTCTCAAGGATCCTTTCATGCATTATGTTCGATATCAAGGAAAAGCAATTCTGGCTTCAAA-GGGAA--CTCTTATTCTGATGAAGAAATGGAAATTTCATCTTGTGAATTTTTGGCAATCTTATTTTCACTTTTGGTCTCAACCGTATAGGATTCATATAAAGCAATTATCCAACTATTCCTTCT---------CTTTTCTGGGGTATTTTTCAAGTGTACTAGAAAATCATTTGGTAGTAAGAAATCAAATGCTAGAGAATTCATTTATAATAAATCTTCTGACTAAGAAATTCGATACCATAGCCCCAGTTATTTCTCTTATTGGATCATTGTCGAAAGCTCAATTTTGTACTGTATTGGGTCATCCTATTAGTAAACCGATCTGGACCGATTTCTCGGATTCTGATATTCTTGATCGATTTTGCCGGATATGTAGAAATCTTTGTCGTTATCACAGCGGATCCTCAAAAAAAC
Phragmipedium                  ATGTACGTAAA-------------TGG---------CAGAAATTTAAAG--------ATATTA-AAATTAAAAAAAG-------------ATAGATT-------TTGGCAACAAAACTTCTTATATCCGCTACTCTTTCAGGAGTATAT-TTACTCACTTGCTCATGATCATAACTTAAATAGTTTTATTTTTTACGAA-CCCGTGGAAA-TTATTGGTTATGACAAT------AAATCTAGTTTCGTACTTGTGAAACGTTTAATTACTCGAATGTATCAA---------CATAATTTATTGATTTCTTC---------ATTTAATGATTATAACAAAA---------A------AGAAATTT---TGGGGCACAAGAATTTTTTTTCTTCTCATTTTTCTTCTCAAATGTTATCAGAAGGTTTTGGAGTCATTCTGGAAATTCCATTCTCGTTGCAATTAGTATCTTCTCCTGAAGAAAAA---------AAAATACCAAAATATCAGAATTTAC-GATCTATTCATTCAATATTTCCCTTTTTAGAGGACAAATTTTTACATTTGAATTATGTGTCAGATCTACTAATACCTCATCCCATACATCTGGAAATCTTGGTTCAAATACTTCAATGCTGGATCAAGGATGTTCCTTCTTTGCATTTATTGCGATTTCTTTTACACGAATATCATAATTTG---AATAGTCTCATTACTTCAAA------------TAAATTCATTTACTACTTT---------TCAAAAAGAAAGAAAAGATTCTTTTTGTTCCTATATAATTCTTATGTATATGAATTCGAATATTTATTCCTGTTTCTTCGTAAACAGTCTTCTTATTTACGATCAACATCTTCTGGAGTCTTTCTTGAGCGAACACATTTCTATGTAAAAATAGAACA------TCTTATAGT----------AGTATGTTGTAATTCTTTT----------------------------------CAGA---AGATCCT---------ATGCTTTTTCAAGGATACTTTCATGCATTATGTTCGATATCAAGGAAAAACAATTCTGGCTTCAAA-GGGAA--CTCTTATTCTGATGAATAAATGGAGATTTCATCTTGTGAATTTTTGGCAATCTTATTTTAACTTTTGGGCTCAACCATATAGGATTCATATAAAGCAATTATCCAACTATTCCTTCT---------CTTTTCTTGGGTATTTTTCAAGTGTACTCGAAAATCATTTGGTAGTAAGAAATCAAATGCTAGAGAATTCATTTCTAATAAATATTCTATCTAATAAATTAGATACCATAGCCACAGTCATTTCTCTTATTGGATCATTGTCAAAAGCTCAATTTTGTACTGTATTGGGTCATCCTATTAGTAAACCGATCTGGACCGATTTATCGGATTCTGATATTCTTGATCGATTTTGCCGGATATGTAGAAATCTTTCTCGTTATCACAGCGGATCCTCAAAAAAAC
Xypoxidaceae                   ATGT----AAA-------------TGG---------AAAGATTACAAGG--------ATATTT------AGAAAAGG-------------ATAGATC-------TCGGCAACAACACTTCCTATATCCGCTTTTCTTTCAGGAGTATAT-TTACGCACTTGCTCATGATCATGGTTTAAATGGTTCGATTTTTCACGAA-CCCGCAGAAA-TTTTTGGTTATAACAAG------AAATTTCATTTAATACTTGTGAAACGGTTGATTATTCGAATGTATCAA---------CAGAATTATTTGATTTATTC---------GGTTAATGATTCTAAGAAAA---------A------TAGATATG---TTGTGCACAACAATTTTTTTTATTCTCATTTGTATTCTCAAATAATATCAGAGGGTTTTGCAATTATTGTGGAAATTCCATTCTCGTTGCGATTAGTATCTTTATTTGAAGAAAAA---------GAAATACCAAAATCTCAGAATTTAC-GATCTATTCATTCAATATTTCCCTTTTTAGAGGACAAATTATCGCATTTAAATTATGCGTCAGATATACTAATACCCTATCCCATCCATCGGGAAATCCTGGTTCAAATTCTTCAATGCTGGATCCAAGATGTTCCCTCTTTGCATTTATTTCAATTCTTTCTCCACGAATATCATAATTGTTGGAATAGTCCCATTACTCCGAA------------GAAATCTATTTATGTTTTT---------TCAAAAGAAAATAAAAGATTATTTAGATTCTTATATAATTCTTATATATCTGAATGCGAATTTGTATTCGTTTTTCTTCGTAAACAATCTTCTTATTTACGATCAATAACTTTTGGAGCTTTTCTTGAGCGAACACATTTCTATGGAAAAATAGAACA------TCTTAAGGT----------AGTGTGTCGTAATTATTTT----------------------------------CCGA---GGGCCCT---------ATGGTCTTTTAAGGATCCTTTCATGCATTATGTTCGATATCAAGGAAAGGCAATTCTAGCATCAAAAGGGAACCATCTTAT---GATGAAGAAATGGAAATGTTATCTTGTCAATTTATGGCAATATTATTTTCATTTTTGGTCTCAACCATACAGGATTCATATAAACCAATTATTAAACTATTCCTTCC---------ATTTTCTAGGTTATCTGTCAAATGTACTAATAAATCCCTTGACAGTAAGCAATCAAATGTTAGAGGATTCCTATCTAATAGATACTGTTACTAAGAAATTTGATACCATAGTCCCAGTTATTCTTCTTATTGGATCATTGTCTAAAGCTAAATTTTGTACCGTATCGGGGCATCCTATTAGTAAGCCGCTCTGGGCTGATTTATCAGATTCTGATATTATTGATCGATTTGGTTGGATATGTAGAAATCTTTCTCATTATTACAGTGGCTCTTCAAAAAAAC
Xypoxis_leptocarpa             ATGT----AGG-------------TGG---------AAAGATTACAAGG--------ATATTT------AGAAAAGG-------------GTAGATC-------TAGGCAACAACACTTCCTATATCCACTTTTCTTTCAGGAGTATAT-TTACGCACTTGCTCATGATCATGGTTTAAATGGTTCGATTTTTCACTAA-CCCGCGGAAA-TTATTGGTTATAACAAT------AAATTGAATTTAGTACTTGTGAAACGGCTGATTATTCGAATGTATCAA---------CAGAATTGTTTGATTTATTC---------AGTTAATGATTCTAAGAAAA---------A------TCGATATG---TTGTGCACAACAATTTTTTTTATTCTCATTTGTATTCTCAAATAATATCAGAGGGTTTCGCAATTATTGTGGAAATTCCATTCTCGTTACGATTAGTATCTTTATTTGAAGAAAAA---------GAAATACCAAAATCTCAGAATTTAC-GATCTATTCATTCAATATTTCCCTTTTTAGAGGACAAATTATCACATTTAAATTATGCGTCAGATATACTAATACCCTATCCCATCCATCGGGAAATCCTGGTTCAAATTCTTCAATGCTGGATCCAAGATGTTCCTTCTTTGCATTTATTTAGATTCTTTCTCCACGAATATCATAATTGTTGGAATAGTCCCATTACTCCGAA------------GAAATCTATTTATGTTTTT---------TCAAAAGAAAATCAAAGATTATTTAGATTCTTATATAATTCTTATGTATTTGAATGCGAGTTTGTATTCGTTTTTCTTCGTAAACAATCTTCTTATTTACGATCAATAACTTTTGAAGCTTTTCTTGAGCGAACACATTTCTATGGAAAAATAGAATA------TCTTAAGGT----------AGTGTGTCGTAATTATTTC----------------------------------CCGA---GGACCCT---------ATGGTCTTTTAAGGATCCTTTCATGCATTATGTTCGATATCAAGGAAAAGCAATTCTGGCATCAAAAGGGAACCATCTTAT---GATGAAGAAATGGAAATGTTATCTTGTCAATTTCTGGCAATATTATTTTCATTTTTGGTCTCAACCATACAGGATTCATATAAACCAATTATCAAACTATTCTTTCT---------ATTTTCTGGGTTATCTTTCAAATGTACTAAAAAATCCCTTGACAGTAAGGAATCAAATGTTAGAAGATTCATATCTAATGGATACTGTTACTAAGAAATTCGATCTTATAGTCCCAGTTATTCTTCTTATTGGATCATTGTCTAAAGCTAAATTTTGTACCGTATCGGGGCATCCTATTAGTAAGCCGATCTGGGCTGATTTATCGGATTCTGATATTATTGATCGATTTGGTTGGATATGTAGAAATCTTTCTCATTATTTCAGTGGATCTTCAAAAAAAC
Rodoxypoxis_milloides          ATGT----AAA-------------TGG---------AAAGATTACAAGG--------ATATTT------AGAAAAGG-------------GTAGATC-------TAGGCAACAACACTTCCTATATCCACTTTTCTTTCAGGAGTATAT-TTACGCACTTGCTCATGATCATGGTTTAAATGGTTCGATTTTTCACGAA-CCCGCGGAAA-TTTTTGGTTATAACAAT------AAATTGAATTTAGTACTTGTGAAACGGCTGATTATTCCAATGTATCAA---------CAGAATTGTTTGATTTATTC---------AGTTAATGATTCTAAGAAAA---------A------TCGATATG---TTGTGCCACACAATTTTTTTTATTCTCATTTGTATTCTCAAATAATATCAGAGGGTTTCGCAATTATTGTGGAAATTCCATTCTCGTTACGATTAGTATCTTTATTTGAAGAAAAA---------GAAATACCAAAATCTCAGAATTTAC-GATCTATTCATTCAATATTTCCCTTTTTAGAGGACAAATTATCACATTTAAATTATGCGTCAGATATACTAATACCCTATCCCATCCATCGGGAAATCCTGGTTCAAATTCTTCAATGCTGGATCCAAGATGTTCCTTCTTTGCATTTATTTCGATTCTTTCTCCACGAATATCATAATTGTTGGAATAGTCCCATTACTCCGAA------------GAAATCTATTTATGTTTTT---------TCAAAAGAAAATCAAAGATTATTTAGATTCTTATATAATTCTTATGTATTTGAATGCGAATTTGTATTCGTTTTTCTTCGTAAACAATCTTCTTATTTACGATCAATAACTTTTGAAGCTTTTCTTGAGCGAACACATTTCTATGGAAAAATAGAATA------TCTTAAGGT----------AGTGTGTCGTAATTATTTT----------------------------------GCGA---GGACCCT---------ATGGTCTTTTAAGGATCCTTTCATGCATTATGTTCGATATCAAGGAAAAGCAATTCTGGCATCAAAAGGGAACCATCTTAT---GATGAAGAAATGGAAATGTTATCTTGTCAATTTCTGGCAATATTATTTTCATTTTTGGTCTCAACCATACAGGATTCATATAAACCAATTATCAAACTATTCTTTCT---------ATTTTCTGGGTTATATTTCAAATGTACTAATAAATCCCTTGACAGTAAGGAATCAAATGTTAGAGGATTCATATCTAATAGATACTGTTACTAAGAAATTCGATCTTATAGTCCCAGTTATTCTCCTTATTGGATCATTGTCTAAAGCTAAATTTTGTACCGTATCGGGGCATCCTATTAGTAAGCCGATCTGGGCTGATTTATCGGATTCTGATATTATTGATCGATTTGGTTGGATATGTAGAAATCTTTCTCATTATTTCAGTGGATCTTCAAAAAAAC
Epistephium                    ATGGATGTCAA-------------TGA---------CGGGATTTCCAA------------TCT---ATTGAAAAAAT-------------ATAGTTT-------TCGGAAACAAAACTTCCTATATCCATTGCTCCTTCAAGAGTATAT-TTACTCACTTGCTCATGATCGT--CTT-------------------GAA-CCTGTGGAAA-TTCTTGGCTATGCCAAG------AAATATAGTTTTTTACTTGTGAAGCGTTTAATTACTCAAATGTATCAA---------CAGAATTCCGCGATTTCTTT---------GGTTACTGATTCTAATCCAA---------A------TGGATTTT---TGGATCATAAGAATTCTTTTTCTTATGATTTGTCCTCTAAAATGTTATTCGAAGGTTTTGGAATCATTCTTGAAATTCCATTTTCGTTTCAATTAGTATCTTCTATTGAAGAAAAA---------AAAAGACCAAAATCTCATAATTTAC-AATCTATTCATTCCATATTTCCCTTTTTAGAGGACAAATTCTCACATTTAAATTATGTGTCAGATATACTAATACCCTATCCCATCCATCTGGAAATATTGACTCCAATTCTTCAATGCTGGATTAAAGATGTTTTTTCTTTGCATTTATTGCGATTGTTTTTCCACAAATATCAGAATTGG---AAGGGTTTCGTTACCTCAAA------------GAAATCCAGTTACGTTTTT---------TCAAAAAGAAATAAAAGATTCTGTTTGTTCCTACATAATTCGTATGTATATGAATACGAATATCTATTCCTATTTCTTCGTAAAAAGTCTTCTTATTTACGATCGACATCTTCTGAATTTTTTATTGAACAAACACATTTCTATGGAAAAATAGAACA------TCTTAGAGT----------ATTGTCTTGTCATTATTT-AAATATAAATAAAAATAATATAAATA---------------GGAGCCT---------CTGGTTTTTCAATGATCTTTTCATGCATTATGTTAGATATCAAGGAAAGGCTATTCTGGCTTCAAG-GGGAA--CTCTTATTCTGATGAAGAAATGGAAATATTATCTTATTCATTTTTGGCAATCTTATTTTCACTTTTGGTCTCAACCATATCGAATTTACATAAAGAAATTATCCGACTATTCCTTCT---------ATTTTATGGGGTATTTTTCAAGTGTACGAAAAAATACTTTTGTAATAAAAAATAAAATGCTAAATAATGCATTTCTCATAAATACTCTGACCAATAAATTAGATACCAAAGTCCCCGTTATTTCTCTTATTAAATCATTGTCAAAGGCTAAATTTTGTACGTTATTTGGTCATCCCAATAGTAAAGCGATCTGGACTAATTTGTCGGATTCTTATATTCTTGATCGATTTTGTCTACTATGTAGAAATCTTTGTCGTTATCACAGCGGATC-TCAGAAAAAC
Vanilla_planifolia_gb          ATGTATGTCAA-------------TGG---------CAGAATTTCAAAT---------TTATT------GAAAAAAG-------------AGAGTTT-------CCGGCAACAAAACTTCCTATATCCACTATTCCTTCAAGAGTATAT-TTACTCACTTGCTCATGATCGTAGGTTAAA------GATTTTT---GAA-CCTGTGGAAA-TTATTGACATTGACTATGATACTAAATCTAGTTTAGTACTTGTGAAACGTTTAATTACTCGAATGTATCAA---------CAAAATTCCGTGAGTTCTTT---------TGTTACTGATTCTAACAAAA---------A------TGGATTTT---GGGGTCACAATAATTTTTTTTCTTATGATTTTTCTTCTAAAATGTTATCAGAAGGGTTTGGAATCATTCTCGAAATTCCATTATCGTTACAATTAGTATCTTTCCCTGAAGAAAAA---------AAAAGGCCAAAATATTATAATTTAC-GGTCTATTCATTCAATATTTCCCTTTTTAGAGGACAAATTCTCACATTTAAATTATGTGTCAGATCTACTAATACCCTATCCCATACATCTGGAAATCTTAGTTCAAATTCTTCAATGTTGGGTCAAAGATGTTCTTTCTTTGCATTTATTGCGATTGTTTTTCCACGAATATCAGAATTTG---AATAATCTCGTTACTTCAAA------------AAAATCTATTTATGTCTTT---------TCAAAAAAAAATAAAAGATTCTTTTTATTCCTACATAATTTTTATGTATATGAATTCGAATATCTATTCATGTTTCTTCGTAAACAGTCTTCTTATTTACGATCAACATCTTCTGGAGTGTTTCTTGAACAAACACATTTTTATGGAAAAATAGAACATATTCATCTTATAGT-------AGTAGTGTGTTTTAATTCTTTA----------------------------------AAAA---GAGACCT---------ATGGTTTCTCGAAGATCCTTTCATGCATTATGTTCGATATCAAGGAAAAGCTATTCTGGGTTCAAA-AGGAA--CTCTTATTCTGTTGAATAAATGGAAATATTATATTATTTATTTTTTGCAATCTTATTTTCACTTTTGGTCTCAACCAGATAGGATCTATAGAAAGCAATTCTCTGACTATTCCTGTT---------CTTTCCTGGGGTATTTTTCAAGTGTATTAAAAAATATTTGGGTAGTCAGAAATCAAATGCTAGGGAATGGCTTTCTCATAAATATTCCGACTCAGAAATTAGATACCACAGCCCCGGTGATTTCTCTTATTGGATCCTTGTCGAAGGCAAAATTTTGTACGTTAATGGGTCATCCCATTAGTAAACCGATCTGGACTGATTTATCGGATTCTGAGATTATTGATCGATTTTGTCGAATATGTAGAAATCTTTGTCGTTATCACAGTGGATCTTCAAAAAAAC
Apostasia_nuda_gb              ATGTATGTAAA-------------TGG---------AAGAATTAGAAGG--------ATATTT--------------------------------TT-------AGGAAAAAAAAACTTCCTATATCCGCTACTCCTGAAGGAATATAT-TTATTCACTTGTTCATGATCATAGTCTTC---------TTTTTTACGAA-CCTGTCGAAA-TTTGTGGTTATGACAAT------AAATCTAGTTTAGTACTTGTGAAACGTTTAATTACTCGAATGTATCAA---------CAGAATTCTTTGATTTCTTC---------GGTTAATGATTCTAACCAAA---------A------TGGATTTT---GTGGTCATAAGAATTCTTTTTCTTCTAATTTTGCTTTTCAAATGGTATCAGAAGGTTTTGGAGTCATTCTGGAAATTCCATTCTCGTCGCGATTAGTTTCTTCCCCTGAGGAAATA---------AAAATACCAAAATCTCTGAATTTAC-GATCTATTCATTCAATATTTCCTTTTTTAGAGGACAAATTCTTACATTTAAATTATGTATTAGGTATACTAATACCCCATCCCATCCATCTGGGAATCTTGGTTCAAATCCTTCAATGCTGGATCAAAGATGCTCCTTCTTTGCATTTATTGTTAAAATTTTTTCACGAATATTATAATTCG---AATAGTCTTTTTACTTCMAA------------------------------------------AAAAAAAAAGAA--GA-TTTTTGGCTTCTTATATAATTCTTATATATGTGAATGCGAATTTCTTTTACTATTTCTTCGTAAACAGTCTTCCTACTTACGATCAACATCTTCTGGAGTTTTTCTTGAACGAATGCATTTCTATGGAAAAATAGAGTA------TCTTGTAGT----------A---TGTTGTAATTCTTTT----------------------------------CAAA---GGATCCC---------ATGCTTCTTCAAAAATCTTTTCATGCATTATGTTCGATATCAAGGAAAAGGAATTCTGGCTTCAAA-GGGTA--CTTTTATTCTGATGAAAAAATGGAAATATCATCTTGTAAATTTTTGGCAATCTTATTTTCGCTTTTGGTCTCAACCATATAGGATACATATAARACAATTATTCAACTATTCCTTTT---------CTTTTATGGGGTATTTTTCAAGTGTACTAAGATATTCTTTGGTAGTAAGAAATCAAATGCTAGAGAATTCATTTCTCATGGATATTCTGACTAAGAAATTAGATACCATAGTTCCAGTTGTTTCTCTTATTGGATCAATGTCGAAAGCCCAATTTTGTACTGTATTGGGTCATCCTATTAGTAAACCGATTTGGACTGATTTTTCAGATTCTGATATTCTTGATCGATTTTGTAGAATATGTAAAAATCTTTGTCGTTTTTACAGTGGATCCTCAAAAAAAC
Neuwiedia_veratrfolia_gb       ??????????A-------------TGG---------TAGAATTAGAAAG--------ATATTTGTATTTCAAAAAAG-------------ATATATT-------TTGGAAAAAAAACTTCCTATATCCGCTACTCCTTCAGGAGTATAT-TTATTCACTTGCTCATGCTTATAGTTTTCATAGTTTTTTTTTTTACGAA-CCTGTCGAAA-TTGGTGATTATGACAAT------AAATCTAGTTTAGTACTTGTGAAACGTTTAATTACTCGAATGTATCAAATGTATCAACAGAATTCTTTGATTTCTTC---------GGTCTTTGATTCTGACCAAA---------A------TACATTTT---GTGGTCACAAGAATTCTTTTTCTTCTAATTTTTCTTCTCAGATGGTATCAGAAGGTTTTGGAGTCATTCTGGAAATTCCATTCTCGTCGCGATTAGTTTATTCCTCTGAAGAAAAA---------AAAATATCAAAATCTCAGAATTTAC-GATCTATTCATTCAATATTTCCTTTTTTAGAGGATAAATTCTCACATTTAAATTATGTGTTAGGTATACTAATACCCCATCCCATCCATCTGGAAATCTTGGTTCAAATCCTTCAATGCTGGATCAAAGATGTTCCTTATTTGCATTTTTTGATATTTTTTTTCCACGAATATCATAATTCG---AATAGTCTTTTTACTTCCAA------------AAAAATACATTT---CTTC---------TTAAAAAGCAAAAAAAAA---TTTGGCTTCCTATATAATTCTTATATATTTGAATGTGAATTTCTATTACTATTTCTTCATAAACAGTCTTCTTACTTACGATCAACATCTTCTGGAGTTTTTCTTGAGCGAATCCATTTCTATGAAAAAATGGAACA------TCTTGTAGT----------AATGTGTTATAATTCTTTT----------------------------------CAAG---GTATTCC---------ATGCTTCCTCAAAGACACTTTCATGCATTATGTTCGGTATCAAGGAAAAGGAATTCTGGCTTCAAA-AGGGA--CTCTTATTCTGATGAAGAAATGGAAATGTTATCTTGTTAATTTTTGGCAATATTTTTTTTGCTTTTGGTCTCAACCATATAGGATACATATAAAACAATTATTCAACTATTCCTTTT---------CTTTTCTGGGGTATTTTTCGAGTGTACTAAGACACCCTTTGGTAGTAAGAAATCAAATGCTAGAGAATTCATTTCTCATGGATATTTTGACTAAGAAATTAGATACCATAATCCCAGTTATTTCTCTTATTGGATCTTTGTCGAAAGCCCAATTTTGTACTGTATTGGGTCATCCTATCAGTAAACCGATCTGGACTGATTTTTCGGATTCTGATATTCTTGATCGATTTTGTAGGATATGTAGAAATCTTTGTCGTTTTTACAGTGGATCCTCAAAAAAAC
	;
End;


[!
Likelihood settings from best-fit model (GTR+I+G) selected by AIC in MrModeltest 2.2
]
BEGIN PAUP;
	Lset  Base=(0.3479 0.1316 0.0980)  Nst=6  Rmat=(1.1771 1.3578 0.1232 0.3340 1.0238)  Rates=gamma  Shape=0.8860  Pinvar=0.1369;
END;
